# Supplementary material for: Network Inference of Transcriptional Regulation in Germinating Low Phytic Acid Soybean Seeds
Source: Front Plant Sci. 2021 Aug 31;12:708286. doi: 10.3389/fpls.2021.708286 (PMC8438133; doi:10.3389/fpls.2021.708286)
Supplement: Supplementary file 1 [file Table_1.XLSX]

## Sheet: Mips Class
Supplementary Table 1a | Log2 fold change for differentially expressed genes between 1mlpa and 1MWT at each stage. Fold change of 0 indicate that the comparison is not statistically significant.
GeneID	Module Assignment	1mlpa_vs_1MWT Stage1	1mlpa_vs_1MWT Stage2	1mlpa_vs_1MWT Stage3	GO_ID	GO_Description	Arabidopsis Homolog	Uniprot Entry	Uniprot Entry.name	Status	Uniprot Protein.names	Uniprot Gene.names	Protein Length
Glyma.01G000400	2	-1.16065	0	0	AT4G38170 | GO:0009639 | GO:0008270 | GO:0005634	| response to red or far red light | zinc ion binding | nucleus	AT4G38170	Q9SZL7	FRS9_ARATH	reviewed	Protein FAR1-RELATED SEQUENCE 9	FRS9 At4g38170 F20D10.290	545
Glyma.01G001100	4	-1.8094	-1.05797	0	AT4G31040 | GO:0008150 | GO:0005886 | GO:0016021	| biological_process | plasma membrane | integral to membrane	AT4G31040	O65546	O65546_ARATH	unreviewed	Uncharacterized protein AT4g31040 (Uncharacterized protein F6I18.50)	F6I18.50 At4g31040	293
Glyma.01G003800	6	1.02855	0	0	AT4G29510 | GO:0006479 | GO:0009909 | GO:0034968 | GO:0005515 | GO:0008276 | GO:0016274 | GO:0005634 | GO:0005737 | GO:0005829	| protein methylation | regulation of flower development | histone lysine methylation | protein binding | protein methyltransferase activity | protein-arginine N-methyltransferase activity | nucleus | cytoplasm | cytosol	AT4G29510	Q9SU94	ANM11_ARATH	reviewed	Protein arginine N-methyltransferase 1.1 (AtPRMT11) (EC 2.1.1.319) (Arginine methyltransferase pam1) (Histone-arginine N-methyltransferase PRMT11)	PRMT11 PAM1 PRMT1.1 PRMT1B At4g29510 T16L4.20	390
Glyma.01G004200	5	0	0	1.66013	AT4G26220 | GO:0042409 | GO:0005829	| caffeoyl-CoA O-methyltransferase activity | cytosol	AT4G26220	Q9C5D7	CAMT3_ARATH	reviewed	Probable caffeoyl-CoA O-methyltransferase At4g26220 (EC 2.1.1.104) (Trans-caffeoyl-CoA 3-O-methyltransferase) (CCoAMT) (CCoAOMT)	At4g26220 T25K17.30	232
Glyma.01G004600	2	-2.59166	0	-1.88649	AT3G61640 | GO:0008150 | GO:0009612 | GO:0005886 | GO:0031225	| biological_process | response to mechanical stimulus | plasma membrane | anchored to membrane	AT3G61640	Q9M373	AGP20_ARATH	reviewed	Arabinogalactan protein 20 (AtAGP20) (Arabinogalactan peptide 20) (AG-peptide 20)	AGP20 At3g61640 F15G16.30	74
Glyma.01G004800	9	0	0	1.6373	AT4G29180 | GO:0006468 | GO:0048765 | GO:0004672 | GO:0004674 | GO:0004713 | GO:0005524 | GO:0016301 | GO:0016772 | GO:0005886	| protein phosphorylation | root hair cell differentiation | protein kinase activity | protein serine/threonine kinase activity | protein tyrosine kinase activity | ATP binding | kinase activity | transferase activity | plasma membrane	AT4G29180	A0A178V4I7	A0A178V4I7_ARATH	unreviewed	Root hair specific 16	RHS16 root hair specific 16 At4g29180 F19B15.210 F19B15_210	910
Glyma.01G005200	1	1.18245	0	0	AT4G29210 | GO:0006751 | GO:0006805 | GO:0003840 | GO:0016756 | GO:0005773	| glutathione catabolic process | xenobiotic metabolic process | gamma-glutamyltransferase activity | glutathione gamma-glutamylcysteinyltransferase activity | vacuole	AT4G29210	Q9M0G0	GAGT3_ARATH	reviewed	Glutathione hydrolase 3 (EC 3.4.19.13) (Gamma-glutamyltransferase 3) (Gamma-glutamyltranspeptidase 3) (EC 2.3.2.2) (Gamma-glutamyltranspeptidase 4)	GGT3 GGT4 At4g29210 F17A13.30	637
Glyma.01G006000	5	0	2.31956	2.14794	AT5G56550 | GO:0006979 | GO:0046686 | GO:0003674 | GO:0005634 | GO:0016607	| response to oxidative stress | response to cadmium ion | molecular_function | nucleus | nuclear speck	AT5G56550	Q9LVB9	Q9LVB9_ARATH	unreviewed	Emb|CAB83157.1 (Oxidative stress 3)	OXS3 ATOXS3 MKN22.7 MKN22_7 OXIDATIVE STRESS 3 At5g56550	172
Glyma.01G006200	7	-1.51096	0	0	NA	NA	NA	NA	NA	NA	NA	NA	NA
Glyma.01G006400	2	-1.02826	0	0	AT4G26300 | GO:0006164 | GO:0006418 | GO:0006420 | GO:0009793 | GO:0010162 | GO:0010564 | GO:0048366 | GO:0048825 | GO:0000166 | GO:0004812 | GO:0004814 | GO:0005524 | GO:0005737 | GO:0005739 | GO:0009507 | GO:0009570	| purine nucleotide biosynthetic process | tRNA aminoacylation for protein translation | arginyl-tRNA aminoacylation | embryo development ending in seed dormancy | seed dormancy | regulation of cell cycle process | leaf development | cotyledon development | nucleotide binding | aminoacyl-tRNA ligase activity | arginine-tRNA ligase activity | ATP binding | cytoplasm | mitochondrion | chloroplast |…	AT4G26300	A0A1P8B7W2	A0A1P8B7W2_ARATH	unreviewed	Arginyl-tRNA synthetase, class Ic	emb1027 embryo defective 1027 At4g26300 T25K17.110 T25K17_110	616
Glyma.01G007300	5	0	0	1.53739	AT2G19860 | GO:0005975 | GO:0006096 | GO:0009747 | GO:0010182 | GO:0012501 | GO:0004340 | GO:0004396 | GO:0005524 | GO:0008865 | GO:0016773 | GO:0005739 | GO:0009507 | GO:0009536 | GO:0031307	| carbohydrate metabolic process | glycolysis | hexokinase-dependent signaling | sugar mediated signaling pathway | programmed cell death | glucokinase activity | hexokinase activity | ATP binding | fructokinase activity | phosphotransferase activity | mitochondrion | chloroplast | plastid | integral to mitochondrial outer membrane	AT2G19860	A8MRW9	A8MRW9_ARATH	unreviewed	Phosphotransferase (EC 2.7.1.-)	HXK2 ATHXK2 HEXOKINASE 2 hexokinase 2 At2g19860 F6F22.11 F6F22_11	393
Glyma.01G007500	3	0	0	1.6726	AT5G25930 | GO:0002679 | GO:0006468 | GO:0006612 | GO:0006944 | GO:0009723 | GO:0009738 | GO:0010200 | GO:0010363 | GO:0035556 | GO:0043069 | GO:0052542 | GO:0004672 | GO:0004674 | GO:0005524 | GO:0016301 | GO:0016772 | GO:0005886 | GO:0016020	| respiratory burst involved in defense response | protein phosphorylation | protein targeting to membrane | cellular membrane fusion | response to ethylene stimulus | abscisic acid mediated signaling pathway | response to chitin | regulation of plant-type hypersensitive response | intracellular signal transduction | negative regulation of programmed cell death | defense response by callose depos…	AT5G25930	Q9XGZ2	Q9XGZ2_ARATH	unreviewed	Kinase family with leucine-rich repeat domain-containing protein (Leucine-rich repeat receptor-like protein kinase) (Putative receptor protein kinase) (T1N24.22 protein)	T1N24.22 LRR-RLK At5g25930 F18A17.4	1005
Glyma.01G009900	4	0	-1.31097	0	AT1G32080 | GO:0009658 | GO:0010027 | GO:0030003 | GO:0070838 | GO:0005886 | GO:0009507 | GO:0009706 | GO:0009941 | GO:0016020	| chloroplast organization | thylakoid membrane organization | cellular cation homeostasis | divalent metal ion transport | plasma membrane | chloroplast | chloroplast inner membrane | chloroplast envelope | membrane	AT1G32080	Q9FVQ4	PLGG1_ARATH	reviewed	Plastidal glycolate/glycerate translocator 1, chloroplastic (Bacterial membrane protein LrgB-like protein) (AtLrgB)	PLGG1 At1g32080 F3C3.12 T12O21.2	512
Glyma.01G010000	2	-1.16781	0	0	AT4G19010 | GO:0006914 | GO:0008152 | GO:0009610 | GO:0003824 | GO:0016207 | GO:0009507	| autophagy | metabolic process | response to symbiotic fungus | catalytic activity | 4-coumarate-CoA ligase activity | chloroplast	AT4G19010	Q84P24	4CLL6_ARATH	reviewed	4-coumarate--CoA ligase-like 6 (EC 6.2.1.-) (4-coumarate--CoA ligase isoform 7) (At4CL7)	4CLL6 At4g19010 F13C5.180	566
Glyma.01G010500	3	4.47982	0	2.51613	AT3G07040 | GO:0006952 | GO:0009626 | GO:0000166 | GO:0005515 | GO:0043531 | GO:0005886	| defense response | plant-type hypersensitive response | nucleotide binding | protein binding | ADP binding | plasma membrane	AT3G07040	Q38K11	Q38K11_ARATH	unreviewed	Disease resistance protein (Fragment)	RPM1 At3g07040	284
Glyma.01G011300	4	-3.5972	-2.13582	0	AT1G31920 | GO:0008150 | GO:0010075 | GO:0016556 | GO:0005739	| biological_process | regulation of meristem growth | mRNA modification | mitochondrion	AT1G31920	Q9C6T2	PPR68_ARATH	reviewed	Pentatricopeptide repeat-containing protein At1g31920	PCMP-H11 At1g31920 F5M6.8	606
Glyma.01G013800	6	1.63867	0	0	AT2G35540 | GO:0006457 | GO:0031072 | GO:0051082 | GO:0005737	| protein folding | heat shock protein binding | unfolded protein binding | cytoplasm	AT2G35540	F4IKR5	F4IKR5_ARATH	unreviewed	DNAJ heat shock N-terminal domain-containing protein	At2g35540 T32F12.8 T32F12_8	590
Glyma.01G013900	9	-3.04679	0	3.8213	AT1G32170 | GO:0005975 | GO:0006073 | GO:0004553 | GO:0016762 | GO:0016798 | GO:0005618 | GO:0048046	| carbohydrate metabolic process | cellular glucan metabolic process | hydrolase activity | xyloglucan:xyloglucosyl transferase activity | hydrolase activity | cell wall | apoplast	AT1G32170	Q38908	XTH30_ARATH	reviewed	Probable xyloglucan endotransglucosylase/hydrolase protein 30 (At-XTH30) (XTH-30) (EC 2.4.1.207)	XTH30 XTR4 At1g32170 F3C3.5	343
Glyma.01G014000	3	0	0	1.48736	AT3G03050 | GO:0000271 | GO:0009409 | GO:0009832 | GO:0010583 | GO:0030244 | GO:0016757 | GO:0016759 | GO:0051753 | GO:0005768 | GO:0005783 | GO:0005794 | GO:0005802 | GO:0005886 | GO:0016020	| polysaccharide biosynthetic process | response to cold | plant-type cell wall biogenesis | response to cyclopentenone | cellulose biosynthetic process | transferase activity | cellulose synthase activity | mannan synthase activity | endosome | endoplasmic reticulum | Golgi apparatus | trans-Golgi network | plasma membrane | membrane	AT3G03050	Q9M9M4	CSLD3_ARATH	reviewed	Cellulose synthase-like protein D3 (AtCslD3) (EC 2.4.1.-) (Protein KOJAK)	CSLD3 KJK At3g03050 T17B22.26	1145
Glyma.01G014700	3	0	0	1.51306	AT5G46910 | GO:0006355 | GO:0010200 | GO:0003700 | GO:0005634	| regulation of transcription | response to chitin | sequence-specific DNA binding transcription factor activity | nucleus	AT5G46910	A0A1P8BAS6	A0A1P8BAS6_ARATH	unreviewed	Transcription factor jumonji (Jmj) family protein / zinc finger (C5HC2 type) family protein	MQD22.4 MQD22_4 At5g46910	646
Glyma.01G016700	3	0	0	1.35253	AT5G16760 | GO:0010264 | GO:0052746 | GO:0000287 | GO:0003824 | GO:0005524 | GO:0046872 | GO:0047325 | GO:0052725 | GO:0052726 | GO:0005622 | GO:0005829	| myo-inositol hexakisphosphate biosynthetic process | | magnesium ion binding | catalytic activity | ATP binding | metal ion binding | inositol tetrakisphosphate 1-kinase activity | | | intracellular | cytosol	AT5G16760	Q9SBA5	ITPK1_ARATH	reviewed	Inositol-tetrakisphosphate 1-kinase 1 (EC 2.7.1.134) (Inositol 1,3,4-trisphosphate 5/6-kinase 1) (AtItpk-1) (Inositol-triphosphate 5/6-kinase 1) (Ins(1,3,4)P(3) 5/6-kinase 1) (EC 2.7.1.159)	ITPK1 At5g16760 F5E19.100	319
Glyma.01G016800	6	1.34832	0	0	AT4G17790 | GO:0006661 | GO:0008150	| phosphatidylinositol biosynthetic process | biological_process	AT4G17790	O23619	O23619_ARATH	unreviewed	SNARE associated Golgi protein family	dl4930w At4g17790 Dl4930W FCAALL.62	264
Glyma.01G017000	5	1.12332	0	1.18202	AT4G17940 | GO:0008150 | GO:0009507	| biological_process | chloroplast	AT4G17940	O49693	O49693_ARATH	unreviewed	Uncharacterized protein AT4g17940	At4g17940	248
Glyma.01G017800	5	1.36211	0	0	AT1G32690 | GO:0008150 | GO:0003674 | GO:0005634 | GO:0005886	| biological_process | molecular_function | nucleus | plasma membrane	AT1G32690	Q6NNH5	Q6NNH5_ARATH	unreviewed	At1g32690 (DUF740 family protein)	At1g32690 F6N18.23 F6N18_23	200
Glyma.01G019700	1	5.0092	0	0	AT5G65640 | GO:0003677 | GO:0003700 | GO:0005634	| DNA binding | sequence-specific DNA binding transcription factor activity | nucleus	AT5G65640	Q9LSL1	BH093_ARATH	reviewed	Transcription factor bHLH93 (Basic helix-loop-helix protein 93) (AtbHLH93) (bHLH 93) (Transcription factor EN 47) (bHLH transcription factor bHLH093)	BHLH93 EN47 At5g65640 K21L13.16	351
Glyma.01G019800	7	-2.03679	0	0	AT2G22660 | GO:0008150 | GO:0003674 | GO:0005634 | GO:0005737 | GO:0005886	| biological_process | molecular_function | nucleus | cytoplasm | plasma membrane	AT2G22660	Q9ZQ47	GRDP1_ARATH	reviewed	Glycine-rich domain-containing protein 1 (AtGRDP1)	GRDP1 At2g22660 T9I22.10	819
Glyma.01G022300	3	1.10924	1.53052	0	AT1G22380 | GO:0008152 | GO:0015824 | GO:0015020 | GO:0016757 | GO:0016758 | GO:0005575	| metabolic process | proline transport | glucuronosyltransferase activity | transferase activity | transferase activity | cellular_component	AT1G22380	Q9LMF1	U85A3_ARATH	reviewed	UDP-glycosyltransferase 85A3 (EC 2.4.1.-)	UGT85A3 At1g22380 F12K8.28 T16E15.1	488
Glyma.01G022400	8	1.21611	1.75578	2.33864	AT5G65530 | GO:0006468 | GO:0046777 | GO:0004672 | GO:0004674 | GO:0004713 | GO:0005524 | GO:0016301 | GO:0016772 | GO:0005737	| protein phosphorylation | protein autophosphorylation | protein kinase activity | protein serine/threonine kinase activity | protein tyrosine kinase activity | ATP binding | kinase activity | transferase activity | cytoplasm	AT5G65530	F4KI00	F4KI00_ARATH	unreviewed	Protein kinase superfamily protein	At5g65530 K21L13.3 K21L13_3	456
Glyma.01G022500	3	0	0	1.54723	AT5G10510 | GO:0006355 | GO:0009855 | GO:0009887 | GO:0009908 | GO:0009944 | GO:0010014 | GO:0010075 | GO:0010080 | GO:0010089 | GO:0010492 | GO:0035265 | GO:0044036 | GO:0048364 | GO:0060771 | GO:0060772 | GO:0060774 | GO:0003677 | GO:0003700 | GO:0005634	| regulation of transcription | determination of bilateral symmetry | organ morphogenesis | flower development | polarity specification of adaxial/abaxial axis | meristem initiation | regulation of meristem growth | regulation of floral meristem growth | xylem development | maintenance of shoot apical meristem identity | organ growth | cell wall macromolecule metabolic process | root development …	AT5G10510	A0A1P8BDC1	A0A1P8BDC1_ARATH	unreviewed	AINTEGUMENTA-like 6	AIL6 AINTEGUMENTA-like 6 PLETHORA 3 PLT3 At5g10510 F12B17.140 F12B17_140	546
Glyma.01G022700	2	-2.09497	0	0	AT4G38050 | GO:0006810 | GO:0055085 | GO:0005215 | GO:0022857 | GO:0005886 | GO:0016020	| transport | transmembrane transport | transporter activity | transmembrane transporter activity | plasma membrane | membrane	AT4G38050	Q6SZ87	NAT11_ARATH	reviewed	Nucleobase-ascorbate transporter 11 (AtNAT11)	NAT11 At4g38050 F20D10.170	709
Glyma.01G022900	7	-2.73931	0	0	AT2G22560 | GO:0008150 | GO:0003674 | GO:0005886	| biological_process | molecular_function | plasma membrane	AT2G22560	F4IJK1	NET2D_ARATH	reviewed	Protein NETWORKED 2D	NET2D At2g22560 F14M13.4	947
Glyma.01G024000	1	0	1.03978	1.19984	AT2G22500 | GO:0006810 | GO:0006839 | GO:0010200 | GO:0015992 | GO:0005310 | GO:0017077 | GO:0005739 | GO:0005743 | GO:0031966	| transport | mitochondrial transport | response to chitin | proton transport | dicarboxylic acid transmembrane transporter activity | oxidative phosphorylation uncoupler activity | mitochondrion | mitochondrial inner membrane | mitochondrial membrane	AT2G22500	Q9SJY5	PUMP5_ARATH	reviewed	Mitochondrial uncoupling protein 5 (AtPUMP5) (Mitochondrial dicarboxylate carrier 1)	PUMP5 DIC1 UCP5 At2g22500 F14M13.10	313
Glyma.01G025100	1	-1.52741	0	0	NA	NA	NA	NA	NA	NA	NA	NA	NA
Glyma.01G025700	5	2.91357	1.38403	0	NA	NA	NA	NA	NA	NA	NA	NA	NA
Glyma.01G028800	7	-1.06307	0	0	AT1G23390 | GO:0008150 | GO:0003674 | GO:0005634	| biological_process | molecular_function | nucleus	AT1G23390	C4PVQ9	C4PVQ9_ARATH	unreviewed	F-box/Kelch repeat-containing F-box family protein	At1g23390	394
Glyma.01G029700	6	1.63324	0	0	NA	NA	NA	NA	NA	NA	NA	NA	NA
Glyma.01G030300	8	0	1.21436	1.92941	AT1G70420 | GO:0080167 | GO:0003674 | GO:0005634	| response to karrikin | molecular_function | nucleus	AT1G70420	O64594	O64594_ARATH	unreviewed	At1g70420/F17O7_4 (DNA ligase-like protein, putative (DUF1645)) (F17O7.4)	At1g70420 F17O7.4 F17O7_4	272
Glyma.01G030900	4	0	-1.05436	0	AT1G70370 | GO:0000271 | GO:0000272 | GO:0005982 | GO:0007389 | GO:0008150 | GO:0008361 | GO:0009664 | GO:0009825 | GO:0009832 | GO:0009926 | GO:0009932 | GO:0010015 | GO:0010075 | GO:0010817 | GO:0040007 | GO:0043481 | GO:0048653 | GO:0048767 | GO:0071555 | GO:0004650 | GO:0005576	| polysaccharide biosynthetic process | polysaccharide catabolic process | starch metabolic process | pattern specification process | biological_process | regulation of cell size | plant-type cell wall organization | multidimensional cell growth | plant-type cell wall biogenesis | auxin polar transport | cell tip growth | root morphogenesis | regulation of meristem growth | regulation of hormone …	AT1G70370	P92990	PGL3_ARATH	reviewed	Polygalacturonase 1 beta-like protein 3 (AtPGL3) (Aromatic-rich glycoprotein JP650) (PG1beta-like protein 3) (Polygalacturonase 2) (Probable polygalacturonase non-catalytic subunit JP650)	PGL3 JP650 PG2 At1g70370 F17O7.9	626
Glyma.01G034900	7	-1.11534	-3.61068	-1.40961	AT1G70230 | GO:0010167 | GO:0010411 | GO:0015706 | GO:0005634 | GO:0005794	| response to nitrate | xyloglucan metabolic process | nitrate transport | nucleus | Golgi apparatus	AT1G70230	O04523	TBL27_ARATH	reviewed	Protein ALTERED XYLOGLUCAN 4 (Protein trichome birefringence-like 27)	AXY4 TBL27 At1g70230 F20P5.5	416
Glyma.01G035300	3	2.21286	1.10578	0	AT1G60010 | GO:0006499 | GO:0006833 | GO:0009651 | GO:0009750 | GO:0003674 | GO:0005634	| N-terminal protein myristoylation | water transport | response to salt stress | response to fructose stimulus | molecular_function | nucleus	AT1G60010	Q9ZUJ2	Q9ZUJ2_ARATH	unreviewed	D-ribose-binding periplasmic protein (T2K10.6 protein)	At1g60010 At1g60010/T2K10_6 T2K10.6 T2K10_6	173
Glyma.01G036000	8	0	2.1998	2.01656	AT1G24100 | GO:0006569 | GO:0008152 | GO:0009684 | GO:0019761 | GO:0042742 | GO:0048767 | GO:0052544 | GO:0008194 | GO:0016757 | GO:0016758 | GO:0047251 | GO:0005634	| tryptophan catabolic process | metabolic process | indoleacetic acid biosynthetic process | glucosinolate biosynthetic process | defense response to bacterium | root hair elongation | defense response by callose deposition in cell wall | UDP-glycosyltransferase activity | transferase activity | transferase activity | thiohydroximate beta-D-glucosyltransferase activity | nucleus	AT1G24100	O48676	U74B1_ARATH	reviewed	UDP-glycosyltransferase 74B1 (N-hydroxythioamide S-beta-glucosyltransferase) (EC 2.4.1.195) (Thiohydroximate S-glucosyltransferase)	UGT74B1 At1g24100 F3I6.2	460
Glyma.01G036100	4	-1.66991	-1.98835	-1.3095	AT3G14470 | GO:0006952 | GO:0009627 | GO:0009697 | GO:0005515 | GO:0043531 | GO:0005576	| defense response | systemic acquired resistance | salicylic acid biosynthetic process | protein binding | ADP binding | extracellular region	AT3G14470	Q9LRR4	R13L1_ARATH	reviewed	Putative disease resistance RPP13-like protein 1	RPPL1 At3g14470 MOA2.9	1054
Glyma.01G036900	1	2.42016	1.15515	1.10957	AT1G59970 | GO:0006508 | GO:0008152 | GO:0004222 | GO:0008237 | GO:0008270 | GO:0005576 | GO:0005886 | GO:0031012 | GO:0031225	| proteolysis | metabolic process | metalloendopeptidase activity | metallopeptidase activity | zinc ion binding | extracellular region | plasma membrane | extracellular matrix | anchored to membrane	AT1G59970	Q9ZUJ5	5MMP_ARATH	reviewed	Metalloendoproteinase 5-MMP (At5-MMP) (EC 3.4.24.-)	5MMP At1g59970 T2K10.2	360
Glyma.01G038600	5	1.0378	0	0	AT1G70000 | GO:0006355 | GO:0009651 | GO:0009723 | GO:0009733 | GO:0009737 | GO:0009739 | GO:0009751 | GO:0009753 | GO:0046686 | GO:0080167 | GO:0003676 | GO:0003677 | GO:0003700 | GO:0008270 | GO:0005634	| regulation of transcription | response to salt stress | response to ethylene stimulus | response to auxin stimulus | response to abscisic acid stimulus | response to gibberellin stimulus | response to salicylic acid stimulus | response to jasmonic acid stimulus | response to cadmium ion | response to karrikin | nucleic acid binding | DNA binding | sequence-specific DNA binding transcription fac…	AT1G70000	O04544	O04544_ARATH	unreviewed	At1g70000 (F20P5.26 protein) (MYB transcription factor) (Myb-like transcription factor family protein)	At1g70000 F20P5.26 F20P5_26	261
Glyma.01G038800	6	1.14227	0	0	AT1G10430 | GO:0006470 | GO:0006499 | GO:0009903 | GO:0034613 | GO:0004722 | GO:0016787 | GO:0005623 | GO:0005634 | GO:0005737 | GO:0005829 | GO:0005886	| protein dephosphorylation | N-terminal protein myristoylation | chloroplast avoidance movement | cellular protein localization | protein serine/threonine phosphatase activity | hydrolase activity | cell | nucleus | cytoplasm | cytosol | plasma membrane	AT1G10430	Q07098	PP2A2_ARATH	reviewed	Serine/threonine-protein phosphatase PP2A-2 catalytic subunit (EC 3.1.3.16) (Protein phosphatase 2A isoform 2)	PP2A2 PP2A1 At1g10430 T10O24.4	306
Glyma.01G039500	2	-1.1383	0	0	AT1G59650 | GO:0006499 | GO:0003674 | GO:0005634 | GO:0005886	| N-terminal protein myristoylation | molecular_function | nucleus | plasma membrane	AT1G59650	Q9SLT5	Q9SLT5_ARATH	unreviewed	CW14 protein (CW14 protein (DUF1336)) (T30E16.22)	CW14 At1g59650 T30E16.22 T30E16_22	492
Glyma.01G040400	5	0	0	1.02479	AT1G27100 | GO:0006612 | GO:0008150 | GO:0009963 | GO:0010363 | GO:0003674 | GO:0005634 | GO:0005773	| protein targeting to membrane | biological_process | positive regulation of flavonoid biosynthetic process | regulation of plant-type hypersensitive response | molecular_function | nucleus | vacuole	AT1G27100	Q0WQH3	Q0WQH3_ARATH	unreviewed	Actin cross-linking protein (At1g27100)	At1g27100 T7N9.16 T7N9_16	519
Glyma.01G040600	3	0	0	2.52493	AT1G59725 | GO:0006457 | GO:0031072 | GO:0051082 | GO:0005737	| protein folding | heat shock protein binding | unfolded protein binding | cytoplasm	AT1G59725	Q9XIF5	Q9XIF5_ARATH	unreviewed	DNAJ heat shock family protein (Putative heat shock protein)	At1g59725 F23H11.4 F23H11_4	331
Glyma.01G041400	3	0	0	1.24908	AT1G69870 | GO:0006857 | GO:0015706 | GO:0019761 | GO:0080055 | GO:0005215 | GO:0080054 | GO:0005886 | GO:0016020	| oligopeptide transport | nitrate transport | glucosinolate biosynthetic process | low affinity nitrate transport | transporter activity | low affinity nitrate transmembrane transporter activity | plasma membrane | membrane	AT1G69870	Q8RX77	PTR21_ARATH	reviewed	Protein NRT1/ PTR FAMILY 2.13 (AtNPF2.13) (Nitrate transporter 1.7)	NPF2.13 NRT1.7 At1g69870 T17F3.10	620
Glyma.01G043400	5	0	0	1.20513	AT1G69800 | GO:0008150	| biological_process	AT1G69800	A0A1P8AVI9	A0A1P8AVI9_ARATH	unreviewed	Cystathionine beta-synthase (CBS) protein	At1g69800 T17F3.17 T17F3_17	373
Glyma.01G044100	3	0	0	1.54739	AT2G02800 | GO:0006468 | GO:0004672 | GO:0004674 | GO:0005524 | GO:0016301 | GO:0016772 | GO:0005634 | GO:0005737 | GO:0005886 | GO:0009507	| protein phosphorylation | protein kinase activity | protein serine/threonine kinase activity | ATP binding | kinase activity | transferase activity | nucleus | cytoplasm | plasma membrane | chloroplast	AT2G02800	O49840	PBL3_ARATH	reviewed	Probable serine/threonine-protein kinase PBL3 (EC 2.7.11.1) (PBS1-like protein 3) (Protein kinase 2B)	PBL3 APK2B KIN2 PIX14 At2g02800 T20F6.6	426
Glyma.01G044900	6	1.93319	0	0	AT1G26940 | GO:0006457 | GO:0003755 | GO:0005576 | GO:0005768 | GO:0005794 | GO:0005802	| protein folding | peptidyl-prolyl cis-trans isomerase activity | extracellular region | endosome | Golgi apparatus | trans-Golgi network	AT1G26940	Q8LDR3	CYP23_ARATH	reviewed	Peptidyl-prolyl cis-trans isomerase CYP23 (PPIase CYP23) (EC 5.2.1.8) (Cyclophilin of 23 kDa) (Cyclophilin-23)	CYP23 CYP23-1 At1g26940 T2P11.13	226
Glyma.01G045700	8	0	1.13726	0	AT1G69680 | GO:0008150 | GO:0003674	| biological_process | molecular_function	AT1G69680	Q94C15	Q94C15_ARATH	unreviewed	At1g69680/T6C23_12 (Ran guanine nucleotide release factor, putative (Mog1/PsbP/DUF1795-like photosystem II reaction center PsbP family protein))	At1g69680 T6C23.12 T6C23_12	202
Glyma.01G046000	1	2.62735	-2.0133	0	AT2G46210 | GO:0006629 | GO:0006633 | GO:0055114 | GO:0005506 | GO:0016491 | GO:0016717 | GO:0020037	| lipid metabolic process | fatty acid biosynthetic process | oxidation-reduction process | iron ion binding | oxidoreductase activity | oxidoreductase activity | heme binding	AT2G46210	Q3EBF7	SLD2_ARATH	reviewed	Delta(8)-fatty-acid desaturase 2 (EC 1.14.19.29) (Delta(8)-sphingolipid desaturase 2) (Sphingoid long-chain base desaturase 2) (Sphingoid LCB desaturase 2) (Sphingolipid 8-(E/Z)-desaturase 2)	SLD2 At2g46210 T3F17.14	449
Glyma.01G046500	5	0	0	1.00996	AT1G14290 | GO:0006633 | GO:0009640 | GO:0016126 | GO:0046520 | GO:0055114 | GO:0000170 | GO:0003824 | GO:0005506 | GO:0016491 | GO:0005783 | GO:0005794	| fatty acid biosynthetic process | photomorphogenesis | sterol biosynthetic process | sphingoid biosynthetic process | oxidation-reduction process | sphingosine hydroxylase activity | catalytic activity | iron ion binding | oxidoreductase activity | endoplasmic reticulum | Golgi apparatus	AT1G14290	A0A1P8APD5	A0A1P8APD5_ARATH	unreviewed	Sphingoid base hydroxylase 2	SBH2 AtSBH2 sphingoid base hydroxylase 2 At1g14290 F14L17.5 F14L17_5	185
Glyma.01G046700	3	-2.11762	0	1.1407	AT1G26850 | GO:0008168 | GO:0005768 | GO:0005794 | GO:0005802 | GO:0016020	| methyltransferase activity | endosome | Golgi apparatus | trans-Golgi network | membrane	AT1G26850	F4HPE1	F4HPE1_ARATH	unreviewed	S-adenosyl-L-methionine-dependent methyltransferases superfamily protein	At1g26850 T2P11.4 T2P11_4	506
Glyma.01G047200	6	1.29325	0	0	NA	NA	NA	NA	NA	NA	NA	NA	NA
Glyma.01G047400	5	1.41121	0	0	AT5G22260 | GO:0006355 | GO:0009556 | GO:0009846 | GO:0010208 | GO:0045893 | GO:0048655 | GO:0055046 | GO:0071367 | GO:0003677 | GO:0003700 | GO:0008270 | GO:0005634 | GO:0005739	| regulation of transcription | microsporogenesis | pollen germination | pollen wall assembly | positive regulation of transcription | tapetal layer morphogenesis | microgametogenesis | cellular response to brassinosteroid stimulus | DNA binding | sequence-specific DNA binding transcription factor activity | zinc ion binding | nucleus | mitochondrion	AT5G22260	Q9FMS5	MS1_ARATH	reviewed	PHD finger protein MALE STERILITY 1	MS1 At5g22260 T6G21.3	672
Glyma.01G048500	5	1.05168	0	1.09766	AT1G26810 | GO:0006486 | GO:0010493 | GO:0008378 | GO:0010488 | GO:0016757 | GO:0016758 | GO:0030246 | GO:0005794 | GO:0016020	| protein glycosylation | Lewis a epitope biosynthetic process | galactosyltransferase activity | UDP-galactose:N-glycan beta-1 | transferase activity | transferase activity | carbohydrate binding | Golgi apparatus | membrane	AT1G26810	Q8L7F9	B3GTF_ARATH	reviewed	Beta-1,3-galactosyltransferase GALT1 (EC 2.4.1.-) (Beta-1,3-galactosyltransferase 15) (Galactosyltransferase 1)	GALT1 B3GALT15 At1g26810 T24P13.20	643
Glyma.01G048700	8	0	1.54673	1.38806	AT1G26800 | GO:0008270 | GO:0005634	| zinc ion binding | nucleus	AT1G26800	Q9LQX2	MPSR1_ARATH	reviewed	E3 ubiquitin-protein ligase MPSR1 (EC 2.3.2.27) (Protein MISFOLDED PROTEIN SENSING RING E3 LIGASE 1) (RING-type E3 ubiquitin transferase MPSR1)	MPSR1 At1g26800 T24P13.19	204
Glyma.01G051300	3	0	0	1.60739	AT1G69490 | GO:0006355 | GO:0007275 | GO:0009617 | GO:0009825 | GO:0009908 | GO:0010150 | GO:0045087 | GO:0003677 | GO:0003700 | GO:0005634	| regulation of transcription | multicellular organismal development | response to bacterium | multidimensional cell growth | flower development | leaf senescence | innate immune response | DNA binding | sequence-specific DNA binding transcription factor activity | nucleus	AT1G69490	O49255	NAC29_ARATH	reviewed	NAC transcription factor 29 (AtNAC029) (Protein NAC-LIKE, ACTIVATED BY AP3/PI) (AtNAP)	NAC029 ANAC029 NAC29 NAP At1g69490 F10D13.14	268
Glyma.01G052700	3	0	1.13093	0	AT1G13990 | GO:0008150 | GO:0009646 | GO:0003674 | GO:0009507	| biological_process | response to absence of light | molecular_function | chloroplast	AT1G13990	F4HSN5	F4HSN5_ARATH	unreviewed	Plant/protein	At1g13990 F7A19.8 F7A19_8	308
Glyma.01G054400	4	0	-1.23479	0	AT2G03350 | GO:0008150 | GO:0005575	| biological_process | cellular_component	AT2G03350	Q9ZQ71	Q9ZQ71_ARATH	unreviewed	At2g03350 (Expressed protein)	At2g03350 T4M8.22 T4M8_22	179
Glyma.01G054500	2	-1.54986	0	0	AT1G69370 | GO:0000162 | GO:0009073 | GO:0042742 | GO:0046417 | GO:0004106 | GO:0009507 | GO:0009536	| tryptophan biosynthetic process | aromatic amino acid family biosynthetic process | defense response to bacterium | chorismate metabolic process | chorismate mutase activity | chloroplast | plastid	AT1G69370	Q9C544	CM3_ARATH	reviewed	Chorismate mutase 3, chloroplastic (AtCM3) (EC 5.4.99.5) (CM-3)	CM3 At1g69370 F10D13.6 F23O10.5	316
Glyma.01G055700	1	3.70758	-1.26787	0	AT1G15460 | GO:0006820 | GO:0046713 | GO:0080029 | GO:0005452 | GO:0015301 | GO:0080139 | GO:0005886 | GO:0016020 | GO:0016021	| anion transport | borate transport | cellular response to boron-containing substance levels | inorganic anion exchanger activity | anion:anion antiporter activity | borate efflux transmembrane transporter activity | plasma membrane | membrane | integral to membrane	AT1G15460	A0A1P8AU05	A0A1P8AU05_ARATH	unreviewed	HCO3-transporter family	BOR4 ATBOR4 REQUIRES HIGH BORON 4 At1g15460 F9L1.41 F9L1_41	577
Glyma.01G057100	3	0	0	1.43875	AT3G29360 | GO:0005975 | GO:0006007 | GO:0006065 | GO:0007030 | GO:0007033 | GO:0048767 | GO:0052546 | GO:0003979 | GO:0005634 | GO:0005737 | GO:0005829	| carbohydrate metabolic process | glucose catabolic process | UDP-glucuronate biosynthetic process | Golgi organization | vacuole organization | root hair elongation | cell wall pectin metabolic process | UDP-glucose 6-dehydrogenase activity | nucleus | cytoplasm | cytosol	AT3G29360	Q9LIA8	UGDH2_ARATH	reviewed	UDP-glucose 6-dehydrogenase 2 (UDP-Glc dehydrogenase 2) (UDP-GlcDH 2) (UDPGDH 2) (EC 1.1.1.22) (At-UGD2)	UGD2 UGD At3g29360 MUO10.18 MUO10_6	480
Glyma.01G057500	6	2.05438	0	0	AT1G13860 | GO:0008168 | GO:0005774 | GO:0005794	| methyltransferase activity | vacuolar membrane | Golgi apparatus	AT1G13860	Q8GYW9	PMT4_ARATH	reviewed	Probable methyltransferase PMT4 (EC 2.1.1.-)	At1g13860 F16A14.2 F16A14.7	603
Glyma.01G058200	2	-1.31685	0	0	AT1G26460 | GO:0008150 | GO:0009220 | GO:0003674 | GO:0005739	| biological_process | pyrimidine ribonucleotide biosynthetic process | molecular_function | mitochondrion	AT1G26460	Q9FZD1	PPR58_ARATH	reviewed	Pentatricopeptide repeat-containing protein At1g26460, mitochondrial	At1g26460 T1K7.17	630
Glyma.01G058500	4	0	-5.78069	0	AT2G03530 | GO:0015931 | GO:0015505 | GO:0005886	| nucleobase | uracil:cation symporter activity | plasma membrane	AT2G03530	A0A1P8AZ26	A0A1P8AZ26_ARATH	unreviewed	Ureide permease 2	UPS2 ATUPS2 ureide permease 2 At2g03530 T4M8.3 T4M8_3	313
Glyma.01G058600	2	-1.52825	0	0	ATCG00720 | GO:0006091 | GO:0006354 | GO:0009407 | GO:0009773 | GO:0009832 | GO:0010583 | GO:0015979 | GO:0016049 | GO:0019684 | GO:0022904 | GO:0030243 | GO:0009055 | GO:0016491 | GO:0020037 | GO:0009507 | GO:0009512 | GO:0009534 | GO:0009535 | GO:0009579 | GO:0016020	| generation of precursor metabolites and energy | transcription elongation | toxin catabolic process | photosynthetic electron transport in photosystem I | plant-type cell wall biogenesis | response to cyclopentenone | photosynthesis | cell growth | photosynthesis | respiratory electron transport chain | cellulose metabolic process | electron carrier activity | oxidoreductase activity | heme bin…	ATCG00720	P56773	CYB6_ARATH	reviewed	Cytochrome b6	petB AtCg00720	215
Glyma.01G059900	4	-2.2774	-1.23173	0	AT1G12700 | GO:0080156 | GO:0003676 | GO:0004386 | GO:0005524 | GO:0005739	| mitochondrial mRNA modification | nucleic acid binding | helicase activity | ATP binding | mitochondrion	AT1G12700	P0C7Q7	PPR38_ARATH	reviewed	Putative pentatricopeptide repeat-containing protein At1g12700, mitochondrial	At1g12700 T12C24.31	602
Glyma.01G060300	8	1.41336	1.95668	2.11032	AT1G13740 | GO:0009414 | GO:0009737 | GO:0009738 | GO:0045893 | GO:0005515 | GO:0005634	| response to water deprivation | response to abscisic acid stimulus | abscisic acid mediated signaling pathway | positive regulation of transcription | protein binding | nucleus	AT1G13740	Q9LMX5	AFP2_ARATH	reviewed	Ninja-family protein AFP2 (ABI five-binding protein 2) (ABI5-binding protein 2)	AFP2 At1g13740 F21F23.17	348
Glyma.01G060900	6	1.31617	0	0	AT1G26355 | GO:0005886	| plasma membrane	AT1G26355	B3H4F1	SP1L1_ARATH	reviewed	Protein SPIRAL1-like 1	SP1L1 At1g26355 T1K7.26	113
Glyma.01G061100	7	-1.84006	0	0	AT1G13710 | GO:0008284 | GO:0010075 | GO:0010338 | GO:0035265 | GO:0040009 | GO:0046622 | GO:0048437 | GO:0055114 | GO:0005506 | GO:0009055 | GO:0016705 | GO:0019825 | GO:0020037 | GO:0005783	| positive regulation of cell proliferation | regulation of meristem growth | leaf formation | organ growth | regulation of growth rate | positive regulation of organ growth | floral organ development | oxidation-reduction process | iron ion binding | electron carrier activity | oxidoreductase activity | oxygen binding | heme binding | endoplasmic reticulum	AT1G13710	Q9LMX7	C78A5_ARATH	reviewed	Cytochrome P450 78A5 (EC 1.14.-.-) (Protein KLUH)	CYP78A5 KLU At1g13710 F21F23.15	517
Glyma.01G062100	7	-1.91545	-2.3888	0	AT1G69200 | GO:0006364 | GO:0006399 | GO:0009220 | GO:0009658 | GO:0009662 | GO:0042793 | GO:0045036 | GO:0045893 | GO:0016301 | GO:0005737 | GO:0009295 | GO:0042644	| rRNA processing | tRNA metabolic process | pyrimidine ribonucleotide biosynthetic process | chloroplast organization | etioplast organization | transcription from plastid promoter | protein targeting to chloroplast | positive regulation of transcription | kinase activity | cytoplasm | nucleoid | chloroplast nucleoid	AT1G69200	F4I0K2	SCKL2_ARATH	reviewed	Fructokinase-like 2, chloroplastic (pfkB-type carbohydrate kinase family protein 1)	FLN2 PFKB1 At1g69200 F23O10.21 F4N2.16	614
Glyma.01G062200	2	-2.74143	0	0	AT4G30000 | GO:0009396 | GO:0042558 | GO:0044237 | GO:0003848 | GO:0004156 | GO:0005739	| folic acid-containing compound biosynthetic process | pteridine-containing compound metabolic process | cellular metabolic process | 2-amino-4-hydroxy-6-hydroxymethyldihydropteridine diphosphokinase activity | dihydropteroate synthase activity | mitochondrion	AT4G30000	Q9SZV3	FOLM_ARATH	reviewed	Folate synthesis bifunctional protein, mitochondrial [Includes: 6-hydroxymethyl-7,8-dihydropterin pyrophosphokinase (HPPK) (EC 2.7.6.3) (2-amino-4-hydroxy-6-hydroxymethyldihydropteridine diphosphokinase) (7,8-dihydro-6-hydroxymethylpterin-pyrophosphokinase); Dihydropteroate synthase (DHPS) (EC 2.5.1.15)]	MitHPPK/DHPS At4g30000 F6G3.30	554
Glyma.01G063700	2	-4.67611	-1.20105	0	AT1G69170 | GO:0006355 | GO:0010468 | GO:0042742 | GO:0003677 | GO:0003700 | GO:0005634	| regulation of transcription | regulation of gene expression | defense response to bacterium | DNA binding | sequence-specific DNA binding transcription factor activity | nucleus	AT1G69170	Q94JW8	SPL6_ARATH	reviewed	Squamosa promoter-binding-like protein 6	SPL6 At1g69170 F23O10.24 F4N2.13	405
Glyma.01G064600	3	1.18062	1.3043	1.25864	AT1G69040 | GO:0006521 | GO:0008152 | GO:0009735 | GO:0016597 | GO:0005829 | GO:0009507	| regulation of cellular amino acid metabolic process | metabolic process | response to cytokinin stimulus | amino acid binding | cytosol | chloroplast	AT1G69040	Q8LJW3	ACR4_ARATH	reviewed	ACT domain-containing protein ACR4 (Protein ACT DOMAIN REPEATS 4)	ACR4 At1g69040 F4N2.2	451
Glyma.01G067000	5	1.40601	0	0	AT2G03890 | GO:0046854 | GO:0004430 | GO:0016773 | GO:0005575	| phosphatidylinositol phosphorylation | 1-phosphatidylinositol 4-kinase activity | phosphotransferase activity | cellular_component	AT2G03890	F4IU74	F4IU74_ARATH	unreviewed	Phosphoinositide 4-kinase gamma 7	PI4K GAMMA 7 ATPI4K GAMMA 7 UBDK GAMMA 7 At2g03890 T18C20.9 T18C20_9	530
Glyma.01G067100	5	0	0	1.23986	AT5G03490 | GO:0008152 | GO:0008194 | GO:0016757 | GO:0016758 | GO:0035251 | GO:0005634	| metabolic process | UDP-glycosyltransferase activity | transferase activity | transferase activity | UDP-glucosyltransferase activity | nucleus	AT5G03490	W8Q2V9	W8Q2V9_ARATH	unreviewed	Glycosyltransferase (Fragment)	AT5G03490	465
Glyma.01G067600	4	-2.18563	0	0	AT1G11260 | GO:0009627 | GO:0015749 | GO:0031347 | GO:0005351 | GO:0015144 | GO:0015145 | GO:0005634 | GO:0005737 | GO:0005773 | GO:0005886 | GO:0009506 | GO:0016020	| systemic acquired resistance | monosaccharide transport | regulation of defense response | sugar:hydrogen symporter activity | carbohydrate transmembrane transporter activity | monosaccharide transmembrane transporter activity | nucleus | cytoplasm | vacuole | plasma membrane | plasmodesma | membrane	AT1G11260	P23586	STP1_ARATH	reviewed	Sugar transport protein 1 (Glucose transporter) (Hexose transporter 1)	STP1 At1g11260 T28P6.9	522
Glyma.01G068600	7	-1.14178	0	0	AT1G68920 | GO:0006355 | GO:0003700 | GO:0005634	| regulation of transcription | sequence-specific DNA binding transcription factor activity | nucleus	AT1G68920	Q9CAA9	BH049_ARATH	reviewed	Transcription factor bHLH49 (Basic helix-loop-helix protein 49) (AtbHLH49) (bHLH 49) (Protein ACTIVATOR FOR CELL ELONGATION 1) (Transcription factor EN 82) (bHLH transcription factor bHLH049)	BHLH49 ACE1 EN82 At1g68920 T6L1.10	486
Glyma.01G068800	4	2.07621	-1.61787	0	AT1G68910 | GO:0008150 | GO:0003674 | GO:0005634	| biological_process | molecular_function | nucleus	AT1G68910	A8MQR0	WIT2_ARATH	reviewed	WPP domain-interacting tail-anchored protein 2	WIT2 At1g68910 T6L1.9	627
Glyma.01G072000	6	1.00265	0	0	AT1G13570 | GO:0008150 | GO:0003674 | GO:0005634	| biological_process | molecular_function | nucleus	AT1G13570	A0A1P8ARN3	A0A1P8ARN3_ARATH	unreviewed	F-box/RNI-like superfamily protein	At1g13570 F13B4.6 F13B4_6	292
Glyma.01G074400	2	-1.12461	0	0	AT3G60480 | GO:0008150 | GO:0003674 | GO:0005575	| biological_process | molecular_function | cellular_component	AT3G60480	A0A1I9LSN1	A0A1I9LSN1_ARATH	unreviewed	StAR lipid transfer-like protein	At3g60480	123
Glyma.01G076100	4	-1.07988	-1.04895	0	AT4G00030 | GO:0008150 | GO:0005198 | GO:0009507	| biological_process | structural molecule activity | chloroplast	AT4G00030	O81304	PAP11_ARATH	reviewed	Probable plastid-lipid-associated protein 11, chloroplastic (Fibrillin-9)	PAP11 FBN9 FIB9 At4g00030 F6N15.13	212
Glyma.01G079500	2	-1.02534	0	0	AT4G00150 | GO:0006355 | GO:0007623 | GO:0010492 | GO:0030154 | GO:0048768 | GO:0051301 | GO:0003700 | GO:0005515 | GO:0005634	| regulation of transcription | circadian rhythm | maintenance of shoot apical meristem identity | cell differentiation | root hair cell tip growth | cell division | sequence-specific DNA binding transcription factor activity | protein binding | nucleus	AT4G00150	O81316	SCL6_ARATH	reviewed	Scarecrow-like protein 6 (AtSCL6) (GRAS family protein 22) (AtGRAS-22) (SCL6-IV)	SCL6 At4g00150 F6N15.20	558
Glyma.01G081300	1	0	-1.11522	-1.50523	AT1G68560 | GO:0000272 | GO:0005975 | GO:0005982 | GO:0009664 | GO:0009832 | GO:0010411 | GO:0045493 | GO:0046686 | GO:0004553 | GO:0009044 | GO:0046556 | GO:0080176 | GO:0005576 | GO:0005618 | GO:0009505 | GO:0009506 | GO:0009507 | GO:0048046	| polysaccharide catabolic process | carbohydrate metabolic process | starch metabolic process | plant-type cell wall organization | plant-type cell wall biogenesis | xyloglucan metabolic process | xylan catabolic process | response to cadmium ion | hydrolase activity | xylan 1 | alpha-N-arabinofuranosidase activity | xyloglucan 1 | extracellular region | cell wall | plant-type cell wall | plasmo…	AT1G68560	Q56Z99	Q56Z99_ARATH	unreviewed	Alpha-xylosidase (Fragment)	At1g68560	73
Glyma.01G081600	5	0	0	1.36262	AT1G68570 | GO:0006857 | GO:0005215 | GO:0005886 | GO:0016020	| oligopeptide transport | transporter activity | plasma membrane | membrane	AT1G68570	A0A1P8AQH5	A0A1P8AQH5_ARATH	unreviewed	Major facilitator superfamily protein	AtNPF3.1 NPF3.1 NRT1 PTR family 3.1 At1g68570 F24J5.19 F24J5_19	566
Glyma.01G083000	9	0	0	1.99305	AT1G13340 | GO:0006979 | GO:0009697 | GO:0009863 | GO:0031348 | GO:0045087 | GO:0005737	| response to oxidative stress | salicylic acid biosynthetic process | salicylic acid mediated signaling pathway | negative regulation of defense response | innate immune response | cytoplasm	AT1G13340	Q9FX63	Q9FX63_ARATH	unreviewed	Regulator of Vps4 activity in the MVB pathway protein (Unknown protein)	At1g13340 At1g13340/F13B4_1 T6J4.22 T6J4_22	409
Glyma.01G084500	2	-1.04692	0	0	AT1G25500 | GO:0008150 | GO:0005886 | GO:0009507	| biological_process | plasma membrane | chloroplast	AT1G25500	F4ICI6	F4ICI6_ARATH	unreviewed	Plasma-membrane choline transporter family protein	At1g25500 F2J7.7 F2J7_7	430
Glyma.01G085300	4	-1.75436	-1.4787	-1.35497	AT1G29940 | GO:0006351 | GO:0003677 | GO:0003899 | GO:0032549 | GO:0005634 | GO:0005829 | GO:0009507	| transcription | DNA binding | DNA-directed RNA polymerase activity | ribonucleoside binding | nucleus | cytosol | chloroplast	AT1G29940	F4I366	NRPA2_ARATH	reviewed	DNA-directed RNA polymerase I subunit 2 (DNA-directed RNA polymerase I subunit RPA2) (DNA polymerase I subunit A2) (EC 2.7.7.6) (Nuclear RNA polymerase A2)	NRPA2 RPA2 At1g29940 F1N18.2 T1P2.15	1178
Glyma.01G086000	7	-1.6902	0	0	AT5G15550 | GO:0000478 | GO:0001510 | GO:0006606 | GO:0006626 | GO:0008150 | GO:0051604 | GO:0000166 | GO:0005634 | GO:0005730 | GO:0005834 | GO:0009506 | GO:0080008	| endonucleolytic cleavage involved in rRNA processing | RNA methylation | protein import into nucleus | protein targeting to mitochondrion | biological_process | protein maturation | nucleotide binding | nucleus | nucleolus | heterotrimeric G-protein complex | plasmodesma | CUL4 RING ubiquitin ligase complex	AT5G15550	F4KB59	F4KB59_ARATH	unreviewed	Ribosome biogenesis protein WDR12 homolog	At5g15550 T20K14.160 T20K14_160	402
Glyma.01G087000	7	0	-1.10488	0	AT1G13270 | GO:0006508 | GO:0009987 | GO:0019243 | GO:0031365 | GO:0004177 | GO:0008235 | GO:0005739 | GO:0009507	| proteolysis | cellular process | methylglyoxal catabolic process to D-lactate | N-terminal protein amino acid modification | aminopeptidase activity | metalloexopeptidase activity | mitochondrion | chloroplast	AT1G13270	Q9FV52	MAP1B_ARATH	reviewed	Methionine aminopeptidase 1B, chloroplastic (MAP 1B) (MetAP 1B) (EC 3.4.11.18) (Peptidase M 1B)	MAP1B At1g13270 T6J4.3	369
Glyma.01G087500	5	-1.4407	0	1.09842	AT1G25560 | GO:0006355 | GO:0009873 | GO:0030003 | GO:0048573 | GO:0070838 | GO:0003677 | GO:0003700 | GO:0005634	| regulation of transcription | ethylene mediated signaling pathway | cellular cation homeostasis | photoperiodism | divalent metal ion transport | DNA binding | sequence-specific DNA binding transcription factor activity | nucleus	AT1G25560	Q9C6M5	RAVL1_ARATH	reviewed	AP2/ERF and B3 domain-containing transcription repressor TEM1 (Protein TEMPRANILLO 1) (RAV1-like ethylene-responsive transcription factor TEM1)	TEM1 At1g25560 F2J7.3	361
Glyma.01G089900	2	-1.03174	0	0	AT1G26110 | GO:0006486 | GO:0006487 | GO:0010606 | GO:0017148 | GO:0031087 | GO:0033962 | GO:0005515 | GO:0042803 | GO:0000932 | GO:0005829	| protein glycosylation | protein N-linked glycosylation | positive regulation of cytoplasmic mRNA processing body assembly | negative regulation of translation | deadenylation-independent decapping of nuclear-transcribed mRNA | cytoplasmic mRNA processing body assembly | protein binding | protein homodimerization activity | cytoplasmic mRNA processing body | cytosol	AT1G26110	Q9C658	DCP5_ARATH	reviewed	Protein decapping 5	DCP5 At1g26110 F14G11.8 F28B23.21	611
Glyma.01G092900	3	-3.72606	0	1.21631	AT1G68710 | GO:0006812 | GO:0008152 | GO:0015914 | GO:0000166 | GO:0000287 | GO:0003824 | GO:0004012 | GO:0005524 | GO:0015662 | GO:0016820 | GO:0046872 | GO:0016020 | GO:0016021	| cation transport | metabolic process | phospholipid transport | nucleotide binding | magnesium ion binding | catalytic activity | phospholipid-translocating ATPase activity | ATP binding | ATPase activity | hydrolase activity | metal ion binding | membrane | integral to membrane	AT1G68710	Q9SX33	ALA9_ARATH	reviewed	Putative phospholipid-transporting ATPase 9 (AtALA9) (EC 7.6.2.1) (Aminophospholipid flippase 9)	ALA9 At1g68710 F24J5.6	1200
Glyma.01G096600	2	-1.24049	0	0	AT1G32640 | GO:0006568 | GO:0006612 | GO:0009269 | GO:0009611 | GO:0009620 | GO:0009694 | GO:0009695 | GO:0009737 | GO:0009738 | GO:0009753 | GO:0009759 | GO:0009863 | GO:0009867 | GO:0009963 | GO:0010200 | GO:0010363 | GO:0043069 | GO:0043619 | GO:0045893 | GO:0048364 | GO:0051090 | GO:2000068 | GO:0003677 | GO:0003700 | GO:0005515 | GO:0005634	| tryptophan metabolic process | protein targeting to membrane | response to desiccation | response to wounding | response to fungus | jasmonic acid metabolic process | jasmonic acid biosynthetic process | response to abscisic acid stimulus | abscisic acid mediated signaling pathway | response to jasmonic acid stimulus | indole glucosinolate biosynthetic process | salicylic acid mediated signalin…	AT1G32640	Q39204	MYC2_ARATH	reviewed	Transcription factor MYC2 (AtMYC2) (Basic helix-loop-helix protein 6) (AtbHLH6) (bHLH 6) (Protein JASMONATE INSENSITIVE 1) (R-homologous Arabidopsis protein 1) (RAP-1) (Transcription factor EN 38) (Z-box binding factor 1 protein) (bHLH transcription factor bHLH006) (rd22BP1)	MYC2 BHLH6 EN38 JAI1 JIN1 RAP1 RD22BP1 ZBF1 At1g32640 F6N18.4	623
Glyma.01G096800	9	0	0	1.66774	AT2G35230 | GO:0009960 | GO:0030048 | GO:0051645 | GO:0051646 | GO:0060151 | GO:0080113 | GO:0003674 | GO:0005634 | GO:0043078	| endosperm development | actin filament-based movement | Golgi localization | mitochondrion localization | peroxisome localization | regulation of seed growth | molecular_function | nucleus | polar nucleus	AT2G35230	O82170	IKU1_ARATH	reviewed	Protein HAIKU1 (MPK3/6-targeted VQ-motif-containing protein 9) (VQ motif-containing protein 14) (AtVQ14)	IKU1 MVQ9 VQ14 At2g35230	402
Glyma.01G097100	4	-1.87803	-1.40665	0	AT5G46800 | GO:0006810 | GO:0006839 | GO:0015822 | GO:0055085 | GO:0005215 | GO:0005739 | GO:0005743 | GO:0009507 | GO:0009536	| transport | mitochondrial transport | ornithine transport | transmembrane transport | transporter activity | mitochondrion | mitochondrial inner membrane | chloroplast | plastid	AT5G46800	Q93XM7	MCAT_ARATH	reviewed	Mitochondrial carnitine/acylcarnitine carrier-like protein (Carnitine/acylcarnitine translocase-like protein) (CAC-like protein) (Protein A BOUT DE SOUFFLE)	BOU At5g46800 MZA15.23	300
Glyma.01G098700	1	0	1.78626	3.19169	AT5G02230 | GO:0008152 | GO:0003824 | GO:0016787	| metabolic process | catalytic activity | hydrolase activity	AT5G02230	A0A1P8BF18	A0A1P8BF18_ARATH	unreviewed	Haloacid dehalogenase-like hydrolase (HAD) superfamily protein	At5g02230 T7H20.280 T7H20_280	317
Glyma.01G102400	4	-2.0237	-1.31629	-1.30892	AT3G53850 | GO:0008150 | GO:0003674	| biological_process | molecular_function	AT3G53850	A0A1I9LRS1	A0A1I9LRS1_ARATH	unreviewed	CASP-like protein	CASP-like protein 5B2 CASPL5B2 At3g53850	141
Glyma.01G103500	3	0	0	1.04816	AT4G23980 | GO:0006355 | GO:0009725 | GO:0003700 | GO:0005515 | GO:0005634	| regulation of transcription | response to hormone stimulus | sequence-specific DNA binding transcription factor activity | protein binding | nucleus	AT4G23980	C0Z2C7	C0Z2C7_ARATH	unreviewed	Auxin response factor	At4g23980	297
Glyma.01G105600	5	1.48108	0	1.10853	AT5G02020 | GO:0006914 | GO:0009651 | GO:0003674 | GO:0005634	| autophagy | response to salt stress | molecular_function | nucleus	AT5G02020	B9DFG6	B9DFG6_ARATH	unreviewed	AT5G02020 protein (E3 ubiquitin-protein ligase RLIM-like protein)	SIS Salt Induced Serine rich At5g02020 T7H20.70 T7H20_70	137
Glyma.01G106000	3	-1.63277	0	1.49051	AT3G09270 | GO:0006635 | GO:0009407 | GO:0010583 | GO:0043161 | GO:0046686 | GO:0051788 | GO:0080129 | GO:0004364 | GO:0005737	| fatty acid beta-oxidation | toxin catabolic process | response to cyclopentenone | proteasomal ubiquitin-dependent protein catabolic process | response to cadmium ion | response to misfolded protein | proteasome core complex assembly | glutathione transferase activity | cytoplasm	AT3G09270	Q9SR36	GSTU8_ARATH	reviewed	Glutathione S-transferase U8 (AtGSTU8) (EC 2.5.1.18) (GST class-tau member 8)	GSTU8 At3g09270 F3L24.14	224
Glyma.01G106800	8	0	1.71647	0	AT1G53540 | GO:0006457 | GO:0009408 | GO:0009644 | GO:0034976 | GO:0042542 | GO:0005737	| protein folding | response to heat | response to high light intensity | response to endoplasmic reticulum stress | response to hydrogen peroxide | cytoplasm	AT1G53540	P13853	HS17C_ARATH	reviewed	17.6 kDa class I heat shock protein 3 (17.6 kDa heat shock protein 3) (AtHsp17.6C)	HSP17.6C At1g53540 F22G10.20	157
Glyma.01G108700	9	0	0	1.61109	AT3G54040 | GO:0000041 | GO:0008150 | GO:0003674 | GO:0009507	| transition metal ion transport | biological_process | molecular_function | chloroplast	AT3G54040	A0A1I9LQ94	A0A1I9LQ94_ARATH	unreviewed	PAR1 protein	At3g54040	239
Glyma.01G109500	7	-1.42079	0	0	AT2G37970 | GO:0006499 | GO:0009744 | GO:0009813 | GO:0010017 | GO:0010224 | GO:0005737 | GO:0005773 | GO:0005794 | GO:0005886	| N-terminal protein myristoylation | response to sucrose stimulus | flavonoid biosynthetic process | red or far-red light signaling pathway | response to UV-B | cytoplasm | vacuole | Golgi apparatus | plasma membrane	AT2G37970	F4IRX7	F4IRX7_ARATH	unreviewed	SOUL heme-binding family protein	SOUL-1 AtHBP2 haem-binding protein 2 HBP2 At2g37970 T8P21.12 T8P21_12	246
Glyma.01G109600	6	1.55512	0	0	AT2G37975 | GO:0008150 | GO:0003674 | GO:0005739	| biological_process | molecular_function | mitochondrion	AT2G37975	Q570V4	Q570V4_ARATH	unreviewed	Uncharacterized protein At2g37975	At2g37975	78
Glyma.01G109800	3	0	0	2.08751	AT3G54100 | GO:0008150 | GO:0030968 | GO:0016757 | GO:0005794	| biological_process | endoplasmic reticulum unfolded protein response | transferase activity | Golgi apparatus	AT3G54100	Q9M393	OFT28_ARATH	reviewed	O-fucosyltransferase 28 (O-FucT-28) (EC 2.4.1.-) (O-fucosyltransferase family protein)	OFUT28 At3g54100 F24B22.60	638
Glyma.01G112900	7	-1.3734	0	0	AT5G01210 | GO:0016740 | GO:0016747 | GO:0005737	| transferase activity | transferase activity | cytoplasm	AT5G01210	Q9LFB5	Q9LFB5_ARATH	unreviewed	AT5g01210/F7J8_190 (Anthranilate N-benzoyltransferase-like protein) (HXXXD-type acyl-transferase family protein)	At5g01210 F7J8.190 F7J8_190	475
Glyma.01G113000	4	0	-1.30542	0	AT5G01220 | GO:0006636 | GO:0009058 | GO:0009247 | GO:0015995 | GO:0016036 | GO:0016117 | GO:0019288 | GO:0019375 | GO:0019761 | GO:0046506 | GO:0008194 | GO:0016757 | GO:0046510 | GO:0005886 | GO:0009507 | GO:0009536 | GO:0009941	| unsaturated fatty acid biosynthetic process | biosynthetic process | glycolipid biosynthetic process | chlorophyll biosynthetic process | cellular response to phosphate starvation | carotenoid biosynthetic process | isopentenyl diphosphate biosynthetic process | galactolipid biosynthetic process | glucosinolate biosynthetic process | sulfolipid biosynthetic process | UDP-glycosyltransferase act…	AT5G01220	Q8S4F6	SQD2_ARATH	reviewed	Sulfoquinovosyl transferase SQD2 (EC 2.4.1.-) (Protein SULFOQUINOVOSYLDIACYLGLYCEROL 2) (Sulfolipid synthase SQD2) (UDP-sulfoquinovose: diacylglycerol alpha-sulfoquinovosyltransferase SQD2)	SQD2 At5g01220 F7J8.200	510
Glyma.01G114400	9	0	0	3.0612	AT4G31980 | GO:0006865 | GO:0008150 | GO:0003674 | GO:0005886	| amino acid transport | biological_process | molecular_function | plasma membrane	AT5G11290	Q5EAF1	Q5EAF1_ARATH	unreviewed	At5g11290 (Transmembrane protein, putative (DUF247))	At5g11290 F2I11.180 F2I11_180	353
Glyma.01G116100	4	-1.32189	0	0	AT5G60540 | GO:0008615 | GO:0009793 | GO:0042819 | GO:0004359 | GO:0046982 | GO:0005737 | GO:0005829	| pyridoxine biosynthetic process | embryo development ending in seed dormancy | vitamin B6 biosynthetic process | glutaminase activity | protein heterodimerization activity | cytoplasm | cytosol	AT5G60540	Q8LAD0	PDX2_ARATH	reviewed	Probable pyridoxal 5'-phosphate synthase subunit PDX2 (AtPDX2) (EC 4.3.3.6) (Protein EMBRYO DEFECTIVE 2407) (Pyridoxal 5'-phosphate synthase glutaminase subunit) (EC 3.5.1.2)	PDX2 EMB2407 At5g60540 muf9.190	255
Glyma.01G118000	1	2.06524	1.62534	5.37981	AT5G01320 | GO:0000287 | GO:0003824 | GO:0004737 | GO:0016740 | GO:0016831 | GO:0030976 | GO:0005575	| magnesium ion binding | catalytic activity | pyruvate decarboxylase activity | transferase activity | carboxy-lyase activity | thiamine pyrophosphate binding | cellular_component	AT5G01320	Q9M040	PDC4_ARATH	reviewed	Pyruvate decarboxylase 4 (AtPDC4) (EC 4.1.1.1)	PDC4 At5g01320 T10O8.30	603
Glyma.01G118600	4	-4.01211	-2.70408	-1.08361	NA	NA	NA	NA	NA	NA	NA	NA	NA
Glyma.01G119600	8	0	1.39083	1.34735	AT2G40170 | GO:0009640 | GO:0009737 | GO:0009793 | GO:0009845 | GO:0009909 | GO:0009933 | GO:0010162 | GO:0010182 | GO:0010228 | GO:0016114 | GO:0016567 | GO:0019915 | GO:0048316 | GO:0048700 | GO:0050826 | GO:0003674 | GO:0005737	| photomorphogenesis | response to abscisic acid stimulus | embryo development ending in seed dormancy | seed germination | regulation of flower development | meristem structural organization | seed dormancy | sugar mediated signaling pathway | vegetative to reproductive phase transition of meristem | terpenoid biosynthetic process | protein ubiquitination | lipid storage | seed development | acq…	AT2G40170	C0Z329	C0Z329_ARATH	unreviewed	AT2G40170 protein	At2g40170	63
Glyma.01G121000	3	0	0	1.13526	AT2G38250 | GO:0006355 | GO:0010200 | GO:0003677 | GO:0003700 | GO:0005515 | GO:0005634 | GO:0005730 | GO:0016592	| regulation of transcription | response to chitin | DNA binding | sequence-specific DNA binding transcription factor activity | protein binding | nucleus | nucleolus | mediator complex	AT2G38250	O80450	TGT3B_ARATH	reviewed	Trihelix transcription factor GT-3b (Transcription factor GT-1-like) (Trihelix DNA-binding protein GT-3b)	GT-3B GT1L GT3B At2g38250 F16M14.18	289
Glyma.01G122800	3	2.07563	0	3.68088	AT3G51860 | GO:0006793 | GO:0006812 | GO:0006814 | GO:0006816 | GO:0006874 | GO:0006882 | GO:0009624 | GO:0010351 | GO:0030026 | GO:0051592 | GO:0055062 | GO:0055085 | GO:0005515 | GO:0008324 | GO:0015368 | GO:0015369 | GO:0015491 | GO:0005773 | GO:0005774 | GO:0009705 | GO:0016021	| phosphorus metabolic process | cation transport | sodium ion transport | calcium ion transport | cellular calcium ion homeostasis | cellular zinc ion homeostasis | response to nematode | lithium ion transport | cellular manganese ion homeostasis | response to calcium ion | phosphate ion homeostasis | transmembrane transport | protein binding | cation transmembrane transporter activity | calcium…	AT3G51860	A0A1I9LSS9	A0A1I9LSS9_ARATH	unreviewed	Vacuolar cation/proton exchanger	CAX3 ATCAX3 ATHCX1 CALCIUM cation exchanger 3 CAX1-LIKE At3g51860	468
Glyma.01G123700	4	-1.55093	-2.2002	-1.1945	AT1G71240 | GO:0008150 | GO:0003674 | GO:0005739	| biological_process | molecular_function | mitochondrion	AT1G71240	A0A1P8AWE7	A0A1P8AWE7_ARATH	unreviewed	Chromosome-partitioning protein, putative (DUF639)	At1g71240 F3I17.11 F3I17_11	651
Glyma.01G123900	6	1.24938	0	0	AT3G51770 | GO:0006487 | GO:0009693 | GO:0009755 | GO:0010182 | GO:0010364 | GO:0016036 | GO:0017145 | GO:0043161 | GO:0048825 | GO:2000069 | GO:0005515 | GO:0030674 | GO:0005634	| protein N-linked glycosylation | ethylene biosynthetic process | hormone-mediated signaling pathway | sugar mediated signaling pathway | regulation of ethylene biosynthetic process | cellular response to phosphate starvation | stem cell division | proteasomal ubiquitin-dependent protein catabolic process | cotyledon development | regulation of post-embryonic root development | protein binding |…	AT3G51770	F4J4I9	F4J4I9_ARATH	unreviewed	Tetratricopeptide repeat (TPR)-containing protein	ETO1 ATEOL1 ETHYLENE OVERPRODUCER 1 ETHYLENE OVERPRODUCER1 At3g51770	959
Glyma.01G124600	6	1.10092	0	0	AT3G08890 | GO:0008150 | GO:0003674 | GO:0005575	| biological_process | molecular_function | cellular_component	AT3G08890	Q9SR89	Q9SR89_ARATH	unreviewed	At3g08890 (T16O11.17 protein)	T16O11.17 At3g08890	170
Glyma.01G124700	6	1.0808	0	0	AT2G38310 | GO:0009738 | GO:0004872 | GO:0005515 | GO:0005634	| abscisic acid mediated signaling pathway | receptor activity | protein binding | nucleus	AT2G38310	O80920	PYL4_ARATH	reviewed	Abscisic acid receptor PYL4 (ABI1-binding protein 2) (PYR1-like protein 4) (Regulatory components of ABA receptor 10)	PYL4 ABIP2 RCAR10 At2g38310 T19C21.20	207
Glyma.01G127200	3	-4.57475	0	1.43833	AT5G49040 | GO:0006952 | GO:0009807 | GO:0003674 | GO:0009507	| defense response | lignan biosynthetic process | molecular_function | chloroplast	AT5G49040	Q9FI66	DIR3_ARATH	reviewed	Dirigent protein 3 (AtDIR3)	DIR3 At5g49040 K19E20.19	191
Glyma.01G127500	6	1.63646	0	0	AT3G51670 | GO:0006810 | GO:0005215 | GO:0005886 | GO:0016021	| transport | transporter activity | plasma membrane | integral to membrane	AT3G51670	Q9SCU1	PATL6_ARATH	reviewed	Patellin-6	PATL6 At3g51670 T18N14.50	409
Glyma.01G127900	5	-2.34812	0	0	AT5G01710 | GO:0006944 | GO:0008152 | GO:0048193 | GO:0008168	| cellular membrane fusion | metabolic process | Golgi vesicle transport | methyltransferase activity	AT5G01710	Q9M005	Q9M005_ARATH	unreviewed	Methyltransferase	At5g01710 F7A7.230 F7A7_230	513
Glyma.01G129400	4	-1.16243	0	0	AT2G38400 | GO:0003824 | GO:0008453 | GO:0008483 | GO:0030170 | GO:0005739	| catalytic activity | alanine-glyoxylate transaminase activity | transaminase activity | pyridoxal phosphate binding | mitochondrion	AT2G38400	F4ISY3	F4ISY3_ARATH	unreviewed	Alanine:glyoxylate aminotransferase 3	AGT3 At2g38400 T19C21.11 T19C21_11	493
Glyma.01G129600	2	-2.53474	0	-1.60062	AT3G14160 | GO:0055114 | GO:0016491 | GO:0016706 | GO:0005634	| oxidation-reduction process | oxidoreductase activity | oxidoreductase activity | nucleus	AT3G14160	Q94K86	Q94K86_ARATH	unreviewed	Uncharacterized protein At3g14160 (Fragment)	At3g14160	253
Glyma.01G130200	3	0	2.45447	0	AT2G38530 | GO:0006649 | GO:0006869 | GO:0009414 | GO:0012501 | GO:0008289 | GO:0005576 | GO:0005768 | GO:0005794 | GO:0005802 | GO:0005886	| phospholipid transfer to membrane | lipid transport | response to water deprivation | programmed cell death | lipid binding | extracellular region | endosome | Golgi apparatus | trans-Golgi network | plasma membrane	AT2G38530	Q9S7I3	NLTP2_ARATH	reviewed	Non-specific lipid-transfer protein 2 (LTP 2) (Protein CELL GROWTH DEFECT FACTOR 3)	LTP2 CDF3 At2g38530 T6A23.27	118
Glyma.01G131100	5	2.89939	0	2.27223	AT2G30970 | GO:0006520 | GO:0009058 | GO:0009220 | GO:0046686 | GO:0003824 | GO:0004069 | GO:0005507 | GO:0008483 | GO:0016740 | GO:0030170 | GO:0005739	| cellular amino acid metabolic process | biosynthetic process | pyrimidine ribonucleotide biosynthetic process | response to cadmium ion | catalytic activity | L-aspartate:2-oxoglutarate aminotransferase activity | copper ion binding | transaminase activity | transferase activity | pyridoxal phosphate binding | mitochondrion	AT2G30970	Q56YR4	Q56YR4_ARATH	unreviewed	Aspartate aminotransferase (EC 2.6.1.1)	At2g30970	189
Glyma.01G131200	1	0	-1.3607	2.34195	AT5G01790 | GO:0008150 | GO:0042546 | GO:0003674 | GO:0009507	| biological_process | cell wall biogenesis | molecular_function | chloroplast	NA	NA	NA	NA	NA	NA	NA
Glyma.01G131800	1	0	2.5227	2.00938	AT5G01830 | GO:0010200 | GO:0016567 | GO:0004842 | GO:0000151	| response to chitin | protein ubiquitination | ubiquitin-protein ligase activity | ubiquitin ligase complex	AT5G01830	Q9LZW3	PUB16_ARATH	reviewed	U-box domain-containing protein 16 (EC 2.3.2.27) (Plant U-box protein 16) (RING-type E3 ubiquitin transferase PUB16)	PUB16 At5g01830 T20L15_100	674
Glyma.01G132300	6	1.10545	0	0	AT5G01850 | GO:0006468 | GO:0004672 | GO:0004674 | GO:0004712 | GO:0005524 | GO:0016301 | GO:0016772 | GO:0005737	| protein phosphorylation | protein kinase activity | protein serine/threonine kinase activity | protein serine/threonine/tyrosine kinase activity | ATP binding | kinase activity | transferase activity | cytoplasm	AT5G01850	A0A1P8BGL4	A0A1P8BGL4_ARATH	unreviewed	Protein kinase superfamily protein	At5g01850 T20L15.120 T20L15_120	357
Glyma.01G132800	2	-1.31905	0	0	AT3G42630 | GO:0005739 | GO:0009507	| mitochondrion | chloroplast	AT3G42630	Q9M2A1	PP263_ARATH	reviewed	Pentatricopeptide repeat-containing protein At3g42630	At3g42630 T12K4_80	415
Glyma.01G137000	4	-2.12829	0	0	AT3G60660 | GO:0006261 | GO:0008150 | GO:0003674 | GO:0005737	| DNA-dependent DNA replication | biological_process | molecular_function | cytoplasm	AT3G60660	Q9LZZ7	SKA1_ARATH	reviewed	Spindle and kinetochore-associated protein 1 homolog	At3g60660 T4C21_70	272
Glyma.01G137200	6	1.20531	0	0	AT2G45190 | GO:0006333 | GO:0009737 | GO:0009793 | GO:0009845 | GO:0009909 | GO:0009933 | GO:0009944 | GO:0010027 | GO:0010093 | GO:0010103 | GO:0010154 | GO:0010158 | GO:0010159 | GO:0010162 | GO:0010228 | GO:0010450 | GO:0016226 | GO:0045165 | GO:0048481 | GO:0003700 | GO:0005515 | GO:0005634	| chromatin assembly or disassembly | response to abscisic acid stimulus | embryo development ending in seed dormancy | seed germination | regulation of flower development | meristem structural organization | polarity specification of adaxial/abaxial axis | thylakoid membrane organization | specification of floral organ identity | stomatal complex morphogenesis | fruit development | abaxial cell …	AT2G45190	A0A1P8AX82	A0A1P8AX82_ARATH	unreviewed	Plant-specific transcription factor YABBY family protein	AFO ABNORMAL FLORAL ORGANS ABNORMAL FLORAL ORGANS PROTEIN FIL FILAMENTOUS FLOWER YAB1 YABBY1 At2g45190 F4L23.30	165
Glyma.01G140300	4	-1.98253	-1.83533	-1.61032	AT2G22410 | GO:0008150 | GO:0005739	| biological_process | mitochondrion	AT2G22410	E3VTW6	E3VTW6_ARATH	unreviewed	SLOW GROWTH1	SLO1 At2g22410	681
Glyma.01G141900	8	0	1.10004	0	AT2G45380 | GO:0008150 | GO:0003674 | GO:0005634	| biological_process | molecular_function | nucleus	AT2G45380	B9DGW8	B9DGW8_ARATH	unreviewed	AT2G45380 protein (Fragment)	At2g45380	410
Glyma.01G143100	5	1.55913	0	1.09132	AT4G12080 | GO:0016132 | GO:0003677 | GO:0005634 | GO:0005730 | GO:0005737 | GO:0005739	| brassinosteroid biosynthetic process | DNA binding | nucleus | nucleolus | cytoplasm | mitochondrion	AT4G12080	Q8VYJ2	AHL1_ARATH	reviewed	AT-hook motif nuclear-localized protein 1	AHL1 At4g12080 F16J13_150	356
Glyma.01G143500	9	0	0	2.8537	AT5G62020 | GO:0002679 | GO:0006355 | GO:0010200 | GO:0035556 | GO:0003677 | GO:0003700 | GO:0043565 | GO:0005634	| respiratory burst involved in defense response | regulation of transcription | response to chitin | intracellular signal transduction | DNA binding | sequence-specific DNA binding transcription factor activity | sequence-specific DNA binding | nucleus	AT5G62020	C0SVV5	C0SVV5_ARATH	unreviewed	Uncharacterized protein At5g62020 (Fragment)	At5g62020	299
Glyma.01G144500	9	0	0	1.1709	AT1G01950 | GO:0007018 | GO:0048364 | GO:0003777 | GO:0005524	| microtubule-based movement | root development | microtubule motor activity | ATP binding	AT1G01950	F4HU83	F4HU83_ARATH	unreviewed	Kinesin-like protein	ARK2 armadillo repeat kinesin 2 AtKINUb gene B At1g01950 F22M8.8 F22M8_8	915
Glyma.01G144900	1	-2.02196	-1.37998	0	AT2G45480 | GO:0006355 | GO:0048366 | GO:0005524 | GO:0016818 | GO:0005634	| regulation of transcription | leaf development | ATP binding | hydrolase activity | nucleus	AT2G45480	Q8S9M3	GRF9_ARATH	reviewed	Growth-regulating factor 9 (AtGRF9) (Transcription activator GRF9)	GRF9 At2g45480 F17K2.27 F4L23.1	431
Glyma.01G148300	6	1.47123	0	0	AT1G32120 | GO:0008150 | GO:0003674 | GO:0005634 | GO:0016020	| biological_process | molecular_function | nucleus | membrane	AT1G32127	A0A1P8APW5	A0A1P8APW5_ARATH	unreviewed	Plant viral-response family protein	At1g32127	264
Glyma.01G148800	7	-1.16435	0	0	AT4G19100 | GO:0008150 | GO:0010207 | GO:0015979 | GO:0016556 | GO:0003674 | GO:0005634 | GO:0009507 | GO:0016020	| biological_process | photosystem II assembly | photosynthesis | mRNA modification | molecular_function | nucleus | chloroplast | membrane	AT4G19100	A0A1P8B8D1	A0A1P8B8D1_ARATH	unreviewed	PAM68-like protein (DUF3464)	PAM68 At4g19100	151
Glyma.01G149300	1	1.67164	0	0	AT1G31850 | GO:0008168 | GO:0005768 | GO:0005794 | GO:0005802	| methyltransferase activity | endosome | Golgi apparatus | trans-Golgi network	AT1G31850	Q9C6S7	PMTK_ARATH	reviewed	Probable methyltransferase PMT20 (EC 2.1.1.-)	At1g31850 F5M6.14	603
Glyma.01G151600	1	1.16961	-1.1664	0	AT4G19420 | GO:0008150 | GO:0004091 | GO:0005576	| biological_process | carboxylesterase activity | extracellular region	AT4G19420	A0A1P8B645	A0A1P8B645_ARATH	unreviewed	Pectin acetylesterase (EC 3.1.1.-)	PAE8 pectin acetylesterase 8 At4g19420 T5K18.200 T5K18_200	301
Glyma.01G152400	7	-1.86744	-1.65961	0	NA	NA	NA	NA	NA	NA	NA	NA	NA
Glyma.01G153000	8	0	0	1.69287	AT1G31720 | GO:0008150 | GO:0003674 | GO:0005575	| biological_process | molecular_function | cellular_component	AT1G31720	A0A1P8AQQ0	A0A1P8AQQ0_ARATH	unreviewed	Chitin synthase, putative (DUF1218)	At1g31720 F27M3.8 F27M3_8	180
Glyma.01G153300	5	1.05585	0	1.25564	AT4G19230 | GO:0009639 | GO:0009687 | GO:0048838 | GO:0050832 | GO:0055114 | GO:0005506 | GO:0009055 | GO:0010295 | GO:0016705 | GO:0019825 | GO:0020037 | GO:0005576	| response to red or far red light | abscisic acid metabolic process | release of seed from dormancy | defense response to fungus | oxidation-reduction process | iron ion binding | electron carrier activity | (+)-abscisic acid 8'-hydroxylase activity | oxidoreductase activity | oxygen binding | heme binding | extracellular region	AT4G19230	A8MRX5	A8MRX5_ARATH	unreviewed	Cytochrome P450, family 707, subfamily A, polypeptide 1	CYP707A1 ''cytochrome P450 cytochrome P450 family 707 polypeptide 1 polypeptide 1'' subfamily A At4g19230 T18B16.200 T18B16_200	484
Glyma.01G153900	2	-1.18245	0	0	AT3G54060 | GO:0008150 | GO:0003674 | GO:0005634	| biological_process | molecular_function | nucleus	AT3G54060	Q9M397	Q9M397_ARATH	unreviewed	Myosin-M heavy protein	F24B22.20 At3g54060	456
Glyma.01G154000	3	0	0	1.341	NA	NA	NA	NA	NA	NA	NA	NA	NA
Glyma.01G154100	7	-1.29801	0	0	AT5G45360 | GO:0008150 | GO:0003674 | GO:0005737	| biological_process | molecular_function | cytoplasm	AT5G45360	Q9FHK0	SKI31_ARATH	reviewed	F-box protein SKIP31 (SKP1-interacting partner 31)	SKIP31 At5g45360 MFC19.2	316
Glyma.01G155200	2	-1.43317	0	0	AT3G45890 | GO:0010224 | GO:0032502 | GO:0005739 | GO:0009536 | GO:0009941	| response to UV-B | developmental process | mitochondrion | plastid | chloroplast envelope	AT3G45890	Q7X6P3	RUS1_ARATH	reviewed	Protein root UVB sensitive 1, chloroplastic (Protein WEAK AUXIN RESPONSE 3)	RUS1 WXR3 At3g45890 F16L2.10	608
Glyma.01G155600	3	-1.27139	0	1.23634	AT5G06740 | GO:0000041 | GO:0006468 | GO:0004672 | GO:0004674 | GO:0005524 | GO:0016301 | GO:0016772 | GO:0030246 | GO:0005886	| transition metal ion transport | protein phosphorylation | protein kinase activity | protein serine/threonine kinase activity | ATP binding | kinase activity | transferase activity | carbohydrate binding | plasma membrane	AT5G06740	Q9FG33	LRKS5_ARATH	reviewed	Probable L-type lectin-domain containing receptor kinase S.5 (LecRK-S.5) (EC 2.7.11.1)	LECRKS5 At5g06740 MPH15.10	652
Glyma.01G156600	6	1.45604	0	0	AT2G17420 | GO:0009846 | GO:0016049 | GO:0019430 | GO:0042964 | GO:0045454 | GO:0046686 | GO:0048316 | GO:0055114 | GO:0004791 | GO:0016491 | GO:0050660 | GO:0005737 | GO:0005759 | GO:0005829 | GO:0009507	| pollen germination | cell growth | removal of superoxide radicals | thioredoxin biosynthetic process | cell redox homeostasis | response to cadmium ion | seed development | oxidation-reduction process | thioredoxin-disulfide reductase activity | oxidoreductase activity | flavin adenine dinucleotide binding | cytoplasm | mitochondrial matrix | cytosol | chloroplast	AT2G17420	A0A1P8AZS7	A0A1P8AZS7_ARATH	unreviewed	Thioredoxin reductase (EC 1.8.1.9)	NTRA ATNTRA NTR2 THIOREDOXIN REDUCTASE A At2g17420 F5J6.18 F5J6_18	361
Glyma.01G156700	3	-1.87461	1.34997	2.03468	AT1G76490 | GO:0006816 | GO:0007030 | GO:0007033 | GO:0008299 | GO:0009611 | GO:0009651 | GO:0009805 | GO:0015936 | GO:0016126 | GO:0019287 | GO:0055114 | GO:0060964 | GO:0004420 | GO:0005515 | GO:0016616 | GO:0042282 | GO:0050661 | GO:0050662 | GO:0005783 | GO:0005789 | GO:0016020 | GO:0016021	| calcium ion transport | Golgi organization | vacuole organization | isoprenoid biosynthetic process | response to wounding | response to salt stress | coumarin biosynthetic process | coenzyme A metabolic process | sterol biosynthetic process | isopentenyl diphosphate biosynthetic process | oxidation-reduction process | regulation of gene silencing by miRNA | hydroxymethylglutaryl-CoA reductase …	AT1G76490	P14891	HMDH1_ARATH	reviewed	3-hydroxy-3-methylglutaryl-coenzyme A reductase 1 (AtHMGR1) (HMG-CoA reductase 1) (EC 1.1.1.34)	HMG1 HMGR1 At1g76490 F14G6.9 F15M4.1	592
Glyma.01G157300	9	0	0	1.19393	AT3G51490 | GO:0006810 | GO:0055085 | GO:0005215 | GO:0005337 | GO:0005351 | GO:0015144 | GO:0022857 | GO:0022891 | GO:0009705 | GO:0016020 | GO:0016021	| transport | transmembrane transport | transporter activity | nucleoside transmembrane transporter activity | sugar:hydrogen symporter activity | carbohydrate transmembrane transporter activity | transmembrane transporter activity | substrate-specific transmembrane transporter activity | plant-type vacuole membrane | membrane | integral to membrane	AT3G51490	A0A1I9LSV4	A0A1I9LSV4_ARATH	unreviewed	Tonoplast monosaccharide transporter3	TMT3 At3g51490	687
Glyma.01G157400	1	1.12387	0	0	AT1G76410 | GO:0009744 | GO:0009750 | GO:0009855 | GO:0009944 | GO:0010014 | GO:0010075 | GO:0008270 | GO:0005634	| response to sucrose stimulus | response to fructose stimulus | determination of bilateral symmetry | polarity specification of adaxial/abaxial axis | meristem initiation | regulation of meristem growth | zinc ion binding | nucleus	AT1G76410	Q8LC69	ATL8_ARATH	reviewed	RING-H2 finger protein ATL8 (EC 2.3.2.27) (RING-type E3 ubiquitin transferase ATL8)	ATL8 At1g76410 F14G6.1 F15M4.9	185
Glyma.01G158200	6	1.5802	0	0	AT4G35500 | GO:0006468 | GO:0004672 | GO:0004674 | GO:0004713 | GO:0005524 | GO:0016301 | GO:0016772	| protein phosphorylation | protein kinase activity | protein serine/threonine kinase activity | protein tyrosine kinase activity | ATP binding | kinase activity | transferase activity	AT4G35500	F4JN22	F4JN22_ARATH	unreviewed	Protein kinase superfamily protein	At4g35500 F8D20.10 F8D20_10	439
Glyma.01G159800	5	-1.11711	0	0	AT4G35630 | GO:0006564 | GO:0008152 | GO:0009627 | GO:0034976 | GO:0003824 | GO:0004648 | GO:0030170 | GO:0009507 | GO:0009536 | GO:0009570	| L-serine biosynthetic process | metabolic process | systemic acquired resistance | response to endoplasmic reticulum stress | catalytic activity | O-phospho-L-serine:2-oxoglutarate aminotransferase activity | pyridoxal phosphate binding | chloroplast | plastid | chloroplast stroma	AT4G35630	B9DHW8	B9DHW8_ARATH	unreviewed	AT4G35630 protein (Fragment)	At4g35630	184
Glyma.01G161100	9	0	0	2.04017	AT1G47670 | GO:0006865 | GO:0010075 | GO:0015171 | GO:0005886 | GO:0016020	| amino acid transport | regulation of meristem growth | amino acid transmembrane transporter activity | plasma membrane | membrane	AT1G47670	Q9SX98	LHTL8_ARATH	reviewed	Lysine histidine transporter-like 8 (Amino acid transporter-like protein 1)	AATL1 At1g47670 F16N3.4	519
Glyma.01G162900	6	1.34775	0	0	AT4G35840 | GO:0008270	| zinc ion binding	AT4G35840	A0A1P8B7V3	A0A1P8B7V3_ARATH	unreviewed	RING/U-box superfamily protein	At4g35840 F4B14.110 F4B14_110	268
Glyma.01G163000	6	1.15385	0	0	AT2G17760 | GO:0006508 | GO:0006865 | GO:0004190 | GO:0031225	| proteolysis | amino acid transport | aspartic-type endopeptidase activity | anchored to membrane	AT2G17760	Q8VYV9	APF1_ARATH	reviewed	Aspartyl protease family protein 1 (EC 3.4.23.-)	APF1 At2g17760 T17A5.8	513
Glyma.01G163700	4	-1.67169	-1.1165	0	AT4G35905 | GO:0008150 | GO:0003674 | GO:0005739	| biological_process | molecular_function | mitochondrion	AT4G35905	Q8LG27	Q8LG27_ARATH	unreviewed	At4g35905 (Trm112p-like protein)	At4g35905	77
Glyma.01G164200	2	-1.37199	0	0	AT2G17800 | GO:0007015 | GO:0007264 | GO:0009734 | GO:0009738 | GO:0005525 | GO:0005634 | GO:0005737 | GO:0005819 | GO:0005886 | GO:0009524	| actin filament organization | small GTPase mediated signal transduction | auxin mediated signaling pathway | abscisic acid mediated signaling pathway | GTP binding | nucleus | cytoplasm | spindle | plasma membrane | phragmoplast	AT2G17800	Q38902	RAC1_ARATH	reviewed	Rac-like GTP-binding protein ARAC1 (GTPase protein ROP3)	ARAC1 ATGP2 ROP3 At2g17800 T17A5.14	197
Glyma.01G164900	3	0	0	1.07419	AT2G17840 | GO:0009409 | GO:0009414 | GO:0009644 | GO:0009651 | GO:0009737 | GO:0010286 | GO:0003674 | GO:0005737 | GO:0005886	| response to cold | response to water deprivation | response to high light intensity | response to salt stress | response to abscisic acid stimulus | heat acclimation | molecular_function | cytoplasm | plasma membrane	AT2G17840	A0A1P8AYB1	A0A1P8AYB1_ARATH	unreviewed	Senescence/dehydration-associated protein-like protein	ERD7 At2g17840 T13L16.14 T13L16_14	394
Glyma.01G165200	3	-1.43228	0	1.64563	AT1G11000 | GO:0006952 | GO:0008219 | GO:0005516 | GO:0005886 | GO:0016021	| defense response | cell death | calmodulin binding | plasma membrane | integral to membrane	AT1G11000	O23693	MLO4_ARATH	reviewed	MLO-like protein 4 (AtMlo4)	MLO4 At1g11000 T19D16.26	573
Glyma.01G165300	5	0	0	2.10885	AT2G17850 | GO:0001666 | GO:0007568 | GO:0009862 | GO:0010089 | GO:0010310 | GO:0044036 | GO:0003674 | GO:0009507	| response to hypoxia | aging | systemic acquired resistance | xylem development | regulation of hydrogen peroxide metabolic process | cell wall macromolecule metabolic process | molecular_function | chloroplast	AT2G17850	A0A1P8B1H1	A0A1P8B1H1_ARATH	unreviewed	Rhodanese/Cell cycle control phosphatase superfamily protein	At2g17850 T13L16.13 T13L16_13	188
Glyma.01G165400	7	0	-1.49135	0	AT4G38660 | GO:0009664 | GO:0010075 | GO:0042545 | GO:0048653 | GO:0051707 | GO:0003674 | GO:0005576 | GO:0031225	| plant-type cell wall organization | regulation of meristem growth | cell wall modification | anther development | response to other organism | molecular_function | extracellular region | anchored to membrane	AT4G38660	Q8VYN5	Q8VYN5_ARATH	unreviewed	Pathogenesis-related thaumatin superfamily protein (Putative thaumatin) (Putative thaumatin protein) (Thaumatin-like protein)	At4g38660 T9A14.6	345
Glyma.01G165600	7	0	-1.42747	0	AT4G36010 | GO:0051707 | GO:0003674 | GO:0005576 | GO:0031225	| response to other organism | molecular_function | extracellular region | anchored to membrane	AT4G36010	O65638	O65638_ARATH	unreviewed	Pathogenesis-related thaumatin superfamily protein (Putative thaumatin protein) (Thaumatin-like protein)	At4g36010 T19K4.140 T19K4_140	301
Glyma.01G165900	9	3.36476	1.49639	1.60209	AT5G66200 | GO:0008150 | GO:0005737 | GO:0005886	| biological_process | cytoplasm | plasma membrane	AT5G66200	Q9FKW5	Q9FKW5_ARATH	unreviewed	Armadillo repeat only 2	ARO2 armadillo repeat only 2 At5g66200 K2A18.28 K2A18_28	651
Glyma.01G166100	3	0	0	1.28559	AT5G66210 | GO:0006468 | GO:0010200 | GO:0004672 | GO:0004674 | GO:0004683 | GO:0004713 | GO:0005509 | GO:0005524 | GO:0016772 | GO:0005886 | GO:0009507	| protein phosphorylation | response to chitin | protein kinase activity | protein serine/threonine kinase activity | calmodulin-dependent protein kinase activity | protein tyrosine kinase activity | calcium ion binding | ATP binding | transferase activity | plasma membrane | chloroplast	AT5G66210	B9DGD0	B9DGD0_ARATH	unreviewed	AT5G66210 protein	At5g66210	488
Glyma.01G167600	6	1.18752	0	0	AT5G66290 | GO:0006499 | GO:0003674 | GO:0005739	| N-terminal protein myristoylation | molecular_function | mitochondrion	AT5G66290	A0A1P8BC17	A0A1P8BC17_ARATH	unreviewed	Uncharacterized protein	At5g66290 K1L20.7 K1L20_7	142
Glyma.01G172000	7	-1.29152	0	0	AT3G50910 | GO:0008150 | GO:0009407 | GO:0010200 | GO:0010583 | GO:0003674 | GO:0005634	| biological_process | toxin catabolic process | response to chitin | response to cyclopentenone | molecular_function | nucleus	AT3G50910	Q94BX2	Q94BX2_ARATH	unreviewed	AT3g50910/F18B3_190 (Netrin receptor DCC)	At3g50910	447
Glyma.01G172100	9	0	1.13319	1.78052	AT3G50900 | GO:0008150 | GO:0003674 | GO:0005739	| biological_process | molecular_function | mitochondrion	AT3G50900	Q9SVK9	Q9SVK9_ARATH	unreviewed	At3g50900	F18B3.180 At3g50900 At3g50900/F18B3_180	114
Glyma.01G172600	9	0	0	1.69594	AT4G39230 | GO:0046686 | GO:0000166 | GO:0032442 | GO:0005737	| response to cadmium ion | nucleotide binding | phenylcoumaran benzylic ether reductase activity | cytoplasm	AT4G39230	Q9T030	PBER1_ARATH	reviewed	Phenylcoumaran benzylic ether reductase 1 (AtPCBER1) (EC 1.23.1.-)	PCBER1 At4g39230 T22F8.130	308
Glyma.01G174000	7	0	-1.19168	0	AT2G18330 | GO:0000741 | GO:0009220 | GO:0009560 | GO:0009909 | GO:0034968 | GO:0000166 | GO:0005524 | GO:0016887 | GO:0017111 | GO:0005739 | GO:0005886	| karyogamy | pyrimidine ribonucleotide biosynthetic process | embryo sac egg cell differentiation | regulation of flower development | histone lysine methylation | nucleotide binding | ATP binding | ATPase activity | nucleoside-triphosphatase activity | mitochondrion | plasma membrane	AT2G18330	Q9ZPW5	Q9ZPW5_ARATH	unreviewed	AAA-type ATPase family protein (Putative AAA-type ATPase)	At2g18330 At2g18330/T30D6.16 T30D6.16 T30D6_16	636
Glyma.01G175700	7	-2.0484	0	0	NA	NA	NA	NA	NA	NA	NA	NA	NA
Glyma.01G175800	3	0	0	2.48832	NA	NA	NA	NA	NA	NA	NA	NA	NA
Glyma.01G176200	3	1.60776	0	1.86555	AT2G21640 | GO:0006979 | GO:0003674 | GO:0005634 | GO:0005739	| response to oxidative stress | molecular_function | nucleus | mitochondrion	AT2G21640	Q9SIJ6	Q9SIJ6_ARATH	unreviewed	Marker for oxidative stress response protein	At2g21640 F2G1.9 F2G1_9	104
Glyma.01G176300	4	-1.05523	-1.23935	0	AT2G18390 | GO:0000226 | GO:0006886 | GO:0007021 | GO:0007264 | GO:0009558 | GO:0009630 | GO:0009793 | GO:0009960 | GO:0003924 | GO:0005525 | GO:0005622 | GO:0005794	| microtubule cytoskeleton organization | intracellular protein transport | tubulin complex assembly | small GTPase mediated signal transduction | embryo sac cellularization | gravitropism | embryo development ending in seed dormancy | endosperm development | GTPase activity | GTP binding | intracellular | Golgi apparatus	AT2G18390	Q9ZPX1	ARF5_ARATH	reviewed	ADP-ribosylation factor-like protein 2 (Protein ARF-like 2) (Protein HALLIMASCH) (Protein TITAN 5)	ARL2 HAL TTN5 At2g18390 T30D6.10	185
Glyma.01G176400	2	-1.66739	0	0	AT1G63810 | GO:0008150 | GO:0009220 | GO:0003674 | GO:0005634 | GO:0005829	| biological_process | pyrimidine ribonucleotide biosynthetic process | molecular_function | nucleus | cytosol	AT1G63810	Q0WVM5	Q0WVM5_ARATH	unreviewed	Nucleolar protein	At1g63810 T12P18.17 T12P18_17	1053
Glyma.01G177900	5	0	1.0371	1.19415	AT3G50740 | GO:0006520 | GO:0006569 | GO:0008152 | GO:0009684 | GO:0009808 | GO:0010167 | GO:0015706 | GO:0008194 | GO:0016757 | GO:0016758 | GO:0047209	| cellular amino acid metabolic process | tryptophan catabolic process | metabolic process | indoleacetic acid biosynthetic process | lignin metabolic process | response to nitrate | nitrate transport | UDP-glycosyltransferase activity | transferase activity | transferase activity | coniferyl-alcohol glucosyltransferase activity	AT3G50740	Q94A84	U72E1_ARATH	reviewed	UDP-glycosyltransferase 72E1 (EC 2.4.1.-)	UGT72E1 At3g50740 F18B3.20	487
Glyma.01G178000	1	1.30461	0	0	AT1G75080 | GO:0006355 | GO:0009742 | GO:0045892 | GO:0048316 | GO:0048481 | GO:0003677 | GO:0003700 | GO:0005515 | GO:0005634 | GO:0005829	| regulation of transcription | brassinosteroid mediated signaling pathway | negative regulation of transcription | seed development | ovule development | DNA binding | sequence-specific DNA binding transcription factor activity | protein binding | nucleus | cytosol	AT1G75080	Q8S307	BZR1_ARATH	reviewed	Protein BRASSINAZOLE-RESISTANT 1 (Protein BIN2 SUBSTRATE 2)	BZR1 BIS2 At1g75080 F9E10_7	336
Glyma.01G178800	3	3.40693	0	2.0404	AT4G36850 | GO:0008150 | GO:0016020	| biological_process | membrane	AT4G36850	A0A1P8B7L3	A0A1P8B7L3_ARATH	unreviewed	PQ-loop repeat family protein / transmembrane family protein	AP22.27 AP22_27 At4g36850	310
Glyma.01G179300	2	-4.19287	0	0	AT3G11130 | GO:0006886 | GO:0006897 | GO:0016192 | GO:0005198 | GO:0005515 | GO:0005773 | GO:0005774 | GO:0005794 | GO:0005886 | GO:0009506 | GO:0030130 | GO:0030132	| intracellular protein transport | endocytosis | vesicle-mediated transport | structural molecule activity | protein binding | vacuole | vacuolar membrane | Golgi apparatus | plasma membrane | plasmodesma | clathrin coat of trans-Golgi network vesicle | clathrin coat of coated pit	AT3G11130	Q0WNJ6	CLAH1_ARATH	reviewed	Clathrin heavy chain 1	CHC1 At3g11130 F11B9.30 F9F8.6	1705
Glyma.01G180400	5	0	1.21805	1.07418	AT5G66590 | GO:0008150 | GO:0003674 | GO:0005576	| biological_process | molecular_function | extracellular region	AT5G66590	Q9FJY1	Q9FJY1_ARATH	unreviewed	CAP (Cysteine-rich secretory proteins, Antigen 5, and Pathogenesis-related 1 protein) superfamily protein (Similarity to pathogenesis-related protein)	At5g66590 K1F13.27 K1F13_27	185
Glyma.01G180600	4	-1.52265	-1.33394	0	AT2G29760 | GO:0031425 | GO:0009507	| chloroplast RNA processing | chloroplast	AT2G29760	O82380	PP175_ARATH	reviewed	Pentatricopeptide repeat-containing protein At2g29760, chloroplastic (Protein ORGANELLE TRANSCRIPT PROCESSING 81)	PCMP-H33 OTP81 At2g29760 T27A16.14	738
Glyma.01G180800	1	3.1707	0	0	AT3G50820 | GO:0000165 | GO:0006098 | GO:0006355 | GO:0006364 | GO:0006612 | GO:0009617 | GO:0009657 | GO:0009773 | GO:0009862 | GO:0009867 | GO:0009902 | GO:0009965 | GO:0010027 | GO:0010205 | GO:0010207 | GO:0010310 | GO:0010363 | GO:0015979 | GO:0019684 | GO:0019761 | GO:0030003 | GO:0030154 | GO:0031348 | GO:0035304 | GO:0042549 | GO:0042742 | GO:0042793 | GO:0045893 | GO:0070838 | GO:0005509…	| MAPKKK cascade | pentose-phosphate shunt | regulation of transcription | rRNA processing | protein targeting to membrane | response to bacterium | plastid organization | photosynthetic electron transport in photosystem I | systemic acquired resistance | jasmonic acid mediated signaling pathway | chloroplast relocation | leaf morphogenesis | thylakoid membrane organization | photoinhibition | ph…	AT3G50820	Q9S841	PSBO2_ARATH	reviewed	Oxygen-evolving enhancer protein 1-2, chloroplastic (OEE1) (33 kDa subunit of oxygen evolving system of photosystem II) (33 kDa thylakoid membrane protein) (Manganese-stabilizing protein 2) (MSP-2) (OEC 33 kDa subunit)	PSBO2 At3g50820 F18B3.100	331
Glyma.01G182200	3	2.3861	0	1.88585	AT5G66985 | GO:0008150 | GO:0003674 | GO:0005739	| biological_process | molecular_function | mitochondrion	AT5G66985	Q8L9T9	Q8L9T9_ARATH	unreviewed	At5g66985	At5g66985	83
Glyma.01G182400	1	0	0	1.90897	AT2G23450 | GO:0006468 | GO:0004672 | GO:0004674 | GO:0005524 | GO:0016301 | GO:0016772 | GO:0005575	| protein phosphorylation | protein kinase activity | protein serine/threonine kinase activity | ATP binding | kinase activity | transferase activity | cellular_component	AT2G23450	Q8RY67	WAKLO_ARATH	reviewed	Wall-associated receptor kinase-like 14 (EC 2.7.11.-)	WAKL14 At2g23450 F26B6.10	708
Glyma.01G183000	2	-2.7882	0	0	AT5G65590 | GO:0006355 | GO:0010052 | GO:0010118 | GO:0045893 | GO:1902066 | GO:0003677 | GO:0003700 | GO:0043565 | GO:0005634	| regulation of transcription | guard cell differentiation | stomatal movement | positive regulation of transcription | | DNA binding | sequence-specific DNA binding transcription factor activity | sequence-specific DNA binding | nucleus	AT5G65590	C0SVW2	C0SVW2_ARATH	unreviewed	Uncharacterized protein At5g65590 (Fragment)	At5g65590	316
Glyma.01G183100	1	0	0	1.38898	AT5G66920 | GO:0055114 | GO:0080167 | GO:0005507 | GO:0016491 | GO:0005576 | GO:0005618 | GO:0009505	| oxidation-reduction process | response to karrikin | copper ion binding | oxidoreductase activity | extracellular region | cell wall | plant-type cell wall	AT5G66920	Q8LPS9	Q8LPS9_ARATH	unreviewed	AT5g66920/MUD21_18 (SKU5 similar 17)	sks17 MUD21.18 MUD21_18 SKU5 similar 17 At5g66920	546
Glyma.01G183300	5	0	0	1.24242	AT5G66900 | GO:0006952 | GO:0043531 | GO:0005634	| defense response | ADP binding | nucleus	AT5G66900	A0A1P8BE24	A0A1P8BE24_ARATH	unreviewed	Disease resistance protein (CC-NBS-LRR class) family	MUD21.16 MUD21_16 At5g66900	857
Glyma.01G183400	6	1.2988	0	0	AT5G66900 | GO:0006952 | GO:0043531 | GO:0005634	| defense response | ADP binding | nucleus	AT5G66900	A0A1P8BE24	A0A1P8BE24_ARATH	unreviewed	Disease resistance protein (CC-NBS-LRR class) family	MUD21.16 MUD21_16 At5g66900	857
Glyma.01G183700	6	1.13504	1.00269	0	AT4G37180 | GO:0006355 | GO:0003677 | GO:0003700 | GO:0005634	| regulation of transcription | DNA binding | sequence-specific DNA binding transcription factor activity | nucleus	AT4G37180	A0A178V5G1	A0A178V5G1_ARATH	unreviewed	Homeodomain-like superfamily protein	At4g37180	278
Glyma.01G185400	4	1.11686	-1.32223	0	AT1G49620 | GO:0000278 | GO:0007050 | GO:0010440 | GO:0042023 | GO:0045736 | GO:0004861 | GO:0005515 | GO:0030332 | GO:0001673 | GO:0005634	| mitotic cell cycle | cell cycle arrest | stomatal lineage progression | DNA endoreduplication | negative regulation of cyclin-dependent protein kinase activity | cyclin-dependent protein kinase inhibitor activity | protein binding | cyclin binding | male germ cell nucleus | nucleus	AT1G49620	A0A1P8ASS0	A0A1P8ASS0_ARATH	unreviewed	Cyclin-dependent kinase inhibitor family protein	ICK5 AtKRP7 ICN6 KIP-RELATED PROTEIN 7 KRP7 At1g49620 F14J22.14 F14J22_14	178
Glyma.01G185800	8	0	1.33061	1.15249	AT4G36990 | GO:0006355 | GO:0006984 | GO:0009407 | GO:0009408 | GO:0009414 | GO:0009737 | GO:0010583 | GO:0030968 | GO:0034976 | GO:0042538 | GO:0045892 | GO:0003677 | GO:0003700 | GO:0043565 | GO:0005634	| regulation of transcription | ER-nucleus signaling pathway | toxin catabolic process | response to heat | response to water deprivation | response to abscisic acid stimulus | response to cyclopentenone | endoplasmic reticulum unfolded protein response | response to endoplasmic reticulum stress | hyperosmotic salinity response | negative regulation of transcription | DNA binding | sequence-speci…	AT4G36990	Q96320	HSFB1_ARATH	reviewed	Heat stress transcription factor B-1 (AtHsfB1) (AtHsf-16) (Heat shock factor protein 4) (HSF 4) (Heat shock transcription factor 4) (HSTF 4)	HSFB1 HSF16 HSF4 At4g36990 C7A10.370	284
Glyma.01G186100	7	-1.13445	0	0	AT5G67020 | GO:0008150 | GO:0003674 | GO:0005634	| biological_process | molecular_function | nucleus	AT5G67020	Q9FGC8	Q9FGC8_ARATH	unreviewed	At5g67020 (Emb|CAB62313.1)	At5g67020 K8A10.9 K8A10_9	394
Glyma.01G186200	6	1.39249	1.04335	0	AT5G67030 | GO:0006970 | GO:0008152 | GO:0009408 | GO:0009414 | GO:0009688 | GO:0010114 | GO:0010182 | GO:0010264 | GO:0016123 | GO:0055114 | GO:0009540 | GO:0016491 | GO:0009507 | GO:0009941 | GO:0016020	| response to osmotic stress | metabolic process | response to heat | response to water deprivation | abscisic acid biosynthetic process | response to red light | sugar mediated signaling pathway | myo-inositol hexakisphosphate biosynthetic process | xanthophyll biosynthetic process | oxidation-reduction process | zeaxanthin epoxidase [overall] activity | oxidoreductase activity | chloroplast | c…	AT5G67030	Q9FGC7	ZEP_ARATH	reviewed	Zeaxanthin epoxidase, chloroplastic (AtZEP) (EC 1.14.15.21) (Protein ABA DEFICIENT 1) (AtABA1) (Protein IMPAIRED IN BABA-INDUCED STERILITY 3) (Protein LOW EXPRESSION OF OSMOTIC STRESS-RESPONSIVE GENES 6) (Protein NON-PHOTOCHEMICAL QUENCHING 2)	ZEP ABA1 IBS3 LOS6 NPQ2 At5g67030 K8A10.10	667
Glyma.01G186800	1	-2.52211	0	-1.0024	AT5G67070 | GO:0006949 | GO:0007267 | GO:0004871 | GO:0005576 | GO:0048046	| syncytium formation | cell-cell signaling | signal transducer activity | extracellular region | apoplast	AT5G67070	Q9FHA6	RLF34_ARATH	reviewed	Protein RALF-like 34	RALFL34 At5g67070 K21H1.3	129
Glyma.01G187600	4	-3.55118	-1.68924	0	AT4G36930 | GO:0006355 | GO:0007623 | GO:0009409 | GO:0009908 | GO:0010114 | GO:0010154 | GO:0010187 | GO:0048440 | GO:0003677 | GO:0003700 | GO:0005515 | GO:0005634	| regulation of transcription | circadian rhythm | response to cold | flower development | response to red light | fruit development | negative regulation of seed germination | carpel development | DNA binding | sequence-specific DNA binding transcription factor activity | protein binding | nucleus	AT4G36930	Q9FUA4	SPT_ARATH	reviewed	Transcription factor SPATULA (Basic helix-loop-helix protein 24) (AtbHLH24) (bHLH 24) (Transcription factor EN 99) (bHLH transcription factor bHLH024)	SPT BHLH24 EN99 At4g36930 AP22.25 C7A10.430	373
Glyma.01G187800	3	1.4799	0	1.49822	AT5G67140 | GO:0005737	| cytoplasm	AT5G67140	Q9FH99	FB302_ARATH	reviewed	F-box protein At5g67140	At5g67140 K21H1.10	228
Glyma.01G188400	4	0	-1.20065	0	AT4G36920 | GO:0006355 | GO:0009888 | GO:0009908 | GO:0010073 | GO:0010093 | GO:0019953 | GO:0030154 | GO:0048316 | GO:0048481 | GO:0003677 | GO:0003700 | GO:0005634	| regulation of transcription | tissue development | flower development | meristem maintenance | specification of floral organ identity | sexual reproduction | cell differentiation | seed development | ovule development | DNA binding | sequence-specific DNA binding transcription factor activity | nucleus	AT4G36920	P47927	AP2_ARATH	reviewed	Floral homeotic protein APETALA 2	AP2 At4g36920 AP22.49 C7A10.440	432
Glyma.01G189100	5	0	0	1.13619	AT2G23320 | GO:0002679 | GO:0006355 | GO:0009693 | GO:0010200 | GO:0035556 | GO:0003700 | GO:0005516 | GO:0043565 | GO:0005634	| respiratory burst involved in defense response | regulation of transcription | ethylene biosynthetic process | response to chitin | intracellular signal transduction | sequence-specific DNA binding transcription factor activity | calmodulin binding | sequence-specific DNA binding | nucleus	AT2G23320	F4ILJ1	F4ILJ1_ARATH	unreviewed	WRKY DNA-binding protein 15	WRKY15 AtWRKY15 WRKY DNA-binding protein 15 At2g23320 T20D16.5 T20D16_5	262
Glyma.01G190600	1	0	-1.81168	0	AT2G14960 | GO:0009733 | GO:0009741 | GO:0010583 | GO:0003674 | GO:0005737	| response to auxin stimulus | response to brassinosteroid stimulus | response to cyclopentenone | molecular_function | cytoplasm	AT2G14960	O82333	GH31_ARATH	reviewed	Probable indole-3-acetic acid-amido synthetase GH3.1 (EC 6.3.2.-) (Auxin-responsive GH3-like protein 1) (AtGH3-1)	GH3.1 At2g14960 T26I20.12	590
Glyma.01G191300	3	0	0	1.24055	AT4G33920 | GO:0006470 | GO:0006612 | GO:0006944 | GO:0010200 | GO:0010363 | GO:0030968 | GO:0043069 | GO:0052542 | GO:0003824 | GO:0004722	| protein dephosphorylation | protein targeting to membrane | cellular membrane fusion | response to chitin | regulation of plant-type hypersensitive response | endoplasmic reticulum unfolded protein response | negative regulation of programmed cell death | defense response by callose deposition | catalytic activity | protein serine/threonine phosphatase activity	AT4G33920	A0A1P8B792	A0A1P8B792_ARATH	unreviewed	Protein phosphatase 2C family protein	APD5 Arabidopsis Pp2c clade D 5 At4g33920 F17I5.110 F17I5_110	267
Glyma.01G193200	2	-1.34516	0	0	AT5G67470 | GO:0016043 | GO:0030036 | GO:0003779 | GO:0005618 | GO:0005634 | GO:0005730 | GO:0005737 | GO:0005819 | GO:0005886 | GO:0009524	| cellular component organization | actin cytoskeleton organization | actin binding | cell wall | nucleus | nucleolus | cytoplasm | spindle | plasma membrane | phragmoplast	AT5G67470	Q9FJX6	FH6_ARATH	reviewed	Formin-like protein 6 (AtFH6) (AtFORMIN-6)	FH6 At5g67470 K9I9.3	899
Glyma.01G193800	6	1.09591	0	0	AT3G49910 | GO:0001510 | GO:0006412 | GO:0009409 | GO:0003735 | GO:0005622 | GO:0005634 | GO:0005730 | GO:0005774 | GO:0005829 | GO:0005840 | GO:0005886 | GO:0009507 | GO:0015934 | GO:0016020 | GO:0022625 | GO:0022626	| RNA methylation | translation | response to cold | structural constituent of ribosome | intracellular | nucleus | nucleolus | vacuolar membrane | cytosol | ribosome | plasma membrane | chloroplast | large ribosomal subunit | membrane | cytosolic large ribosomal subunit | cytosolic ribosome	AT3G49910	P51414	RL261_ARATH	reviewed	60S ribosomal protein L26-1	RPL26A At3g49910 F3A4.4 T16K5.260	146
Glyma.01G193900	6	1.39684	0	0	AT3G49900 | GO:0009416 | GO:0004871 | GO:0005886	| response to light stimulus | signal transducer activity | plasma membrane	AT3G49900	F4IZ87	F4IZ87_ARATH	unreviewed	Phototropic-responsive NPH3 family protein	At3g49900	520
Glyma.01G194700	2	-1.2807	-1.15192	0	AT2G22910 | GO:0006526 | GO:0008652 | GO:0004042 | GO:0008080 | GO:0005737	| arginine biosynthetic process | cellular amino acid biosynthetic process | acetyl-CoA:L-glutamate N-acetyltransferase activity | N-acetyltransferase activity | cytoplasm	AT4G37670	B5X4Z4	NAGS2_ARATH	reviewed	Probable amino-acid acetyltransferase NAGS2, chloroplastic (EC 2.3.1.1) (N-acetylglutamate synthase 2)	NAGS2 At4g37670 F19F18.160	613
Glyma.01G196000	2	-1.38412	0	0	AT3G49750 | GO:0007165 | GO:0005886	| signal transduction | plasma membrane	AT3G49750	A0A1I9LP15	A0A1I9LP15_ARATH	unreviewed	Receptor like protein 44	RLP44 AtRLP44 receptor like protein 44 At3g49750	188
Glyma.01G197600	3	-2.97391	0	1.23692	AT5G65710 | GO:0006468 | GO:0007169 | GO:0010102 | GO:0010468 | GO:0004672 | GO:0004674 | GO:0005524 | GO:0016301 | GO:0016772 | GO:0005886	| protein phosphorylation | transmembrane receptor protein tyrosine kinase signaling pathway | lateral root morphogenesis | regulation of gene expression | protein kinase activity | protein serine/threonine kinase activity | ATP binding | kinase activity | transferase activity | plasma membrane	AT5G65710	C0LGX3	HSL2_ARATH	reviewed	LRR receptor-like serine/threonine-protein kinase HSL2 (EC 2.7.11.1) (Protein HAESA-LIKE2)	HSL2 At5g65710 F6H11.160 MPA24.6	993
Glyma.01G198700	4	-1.493	-1.40035	0	AT4G17810 | GO:0006355 | GO:0006417 | GO:0009657 | GO:0009965 | GO:0030154 | GO:0045893 | GO:0003676 | GO:0003700 | GO:0008270 | GO:0005622 | GO:0005634	| regulation of transcription | regulation of translation | plastid organization | leaf morphogenesis | cell differentiation | positive regulation of transcription | nucleic acid binding | sequence-specific DNA binding transcription factor activity | zinc ion binding | intracellular | nucleus	AT4G17810	A0A1P8B4M5	A0A1P8B4M5_ARATH	unreviewed	C2H2 and C2HC zinc fingers superfamily protein	At4g17810 Dl4940W FCAALL.130	174
Glyma.01G199000	3	1.05107	0	0	AT5G46630 | GO:0006810 | GO:0006886 | GO:0016192 | GO:0005829 | GO:0005886 | GO:0030125 | GO:0030131 | GO:0030132	| transport | intracellular protein transport | vesicle-mediated transport | cytosol | plasma membrane | clathrin vesicle coat | clathrin adaptor complex | clathrin coat of coated pit	AT5G46630	O23140	AP2M_ARATH	reviewed	AP-2 complex subunit mu (Adaptor protein complex AP-2 subunit mu) (Adaptor protein-2 mu-adaptin) (Adaptor-related protein complex 2 subunit mu) (At-muA-Ad) (Clathrin assembly protein complex 2 mu medium chain) (Mu2-adaptin) (Protein AP47/50) (AtAP47/50)	AP2M AP47/50 At5g46630 MZA15.2	438
Glyma.01G199300	4	0	-1.0457	-1.13692	NA	NA	NA	NA	NA	NA	NA	NA	NA
Glyma.01G200200	6	2.18972	0	0	AT1G32440 | GO:0006096 | GO:0006633 | GO:0000287 | GO:0003824 | GO:0004743 | GO:0030955 | GO:0009507 | GO:0009570	| glycolysis | fatty acid biosynthetic process | magnesium ion binding | catalytic activity | pyruvate kinase activity | potassium ion binding | chloroplast | chloroplast stroma	AT1G32440	Q93Z53	PKP3_ARATH	reviewed	Plastidial pyruvate kinase 3, chloroplastic (PKp3) (EC 2.7.1.40) (Pyruvate kinase I) (Pyruvate kinase isozyme B2, chloroplastic) (PKP-BETA2) (Plastidic pyruvate kinase beta subunit 2)	PKP3 At1g32440 F5D14.22	571
Glyma.01G200400	9	-1.18852	1.6135	3.54808	AT2G35380 | GO:0000041 | GO:0006979 | GO:0055114 | GO:0004601 | GO:0020037 | GO:0005576	| transition metal ion transport | response to oxidative stress | oxidation-reduction process | peroxidase activity | heme binding | extracellular region	AT2G35380	F4IJW0	F4IJW0_ARATH	unreviewed	Peroxidase (EC 1.11.1.7)	At2g35380 T32F12.24 T32F12_24	248
Glyma.01G200500	5	2.16196	1.16749	2.82825	AT4G18010 | GO:0007165 | GO:0009414 | GO:0009611 | GO:0009723 | GO:0009733 | GO:0009737 | GO:0009738 | GO:0009753 | GO:0009845 | GO:0032957 | GO:0042538 | GO:0046854 | GO:0046855 | GO:0052542 | GO:0004445 | GO:0005737	| signal transduction | response to water deprivation | response to wounding | response to ethylene stimulus | response to auxin stimulus | response to abscisic acid stimulus | abscisic acid mediated signaling pathway | response to jasmonic acid stimulus | seed germination | inositol trisphosphate metabolic process | hyperosmotic salinity response | phosphatidylinositol phosphorylation | inositol…	AT4G18010	Q9FUR2	IP5P2_ARATH	reviewed	Type I inositol polyphosphate 5-phosphatase 2 (At5PTase2) (EC 3.1.3.56)	IP5P2 5P2 At4g18010 T6K21.190	646
Glyma.01G202900	6	3.32724	0	0	AT4G38180 | GO:0009639 | GO:0008270 | GO:0005634	| response to red or far red light | zinc ion binding | nucleus	AT4G38180	C0Z3A9	C0Z3A9_ARATH	unreviewed	AT4G38180 protein	At4g38180	273
Glyma.01G203100	3	0	1.26931	0	AT5G47040 | GO:0006200 | GO:0006508 | GO:0006515 | GO:0016485 | GO:0016560 | GO:0038032 | GO:0040007 | GO:0048527 | GO:0000166 | GO:0004176 | GO:0004252 | GO:0005524 | GO:0008236 | GO:0017111 | GO:0043565 | GO:0005777 | GO:0005782 | GO:0009295 | GO:0043233	| ATP catabolic process | proteolysis | misfolded or incompletely synthesized protein catabolic process | protein processing | protein import into peroxisome matrix | | growth | lateral root development | nucleotide binding | ATP-dependent peptidase activity | serine-type endopeptidase activity | ATP binding | serine-type peptidase activity | nucleoside-triphosphatase activity | sequence-specific…	AT5G47040	O64948	LONP2_ARATH	reviewed	Lon protease homolog 2, peroxisomal (EC 3.4.21.53)	LON2 At5g47040 MQD22.18	888
Glyma.01G203200	1	2.09023	-1.66572	0	AT5G47060 | GO:0008150 | GO:0003674 | GO:0005634	| biological_process | molecular_function | nucleus	AT5G47060	Q9FGQ9	FLZ1_ARATH	reviewed	FCS-Like Zinc finger 1	FLZ1 DUF581-16 At5g47060 MQD22.20	177
Glyma.01G203300	7	0	0	-1.01998	AT1G32740 | GO:0008150 | GO:0008270 | GO:0005575	| biological_process | zinc ion binding | cellular_component	AT1G32740	A0A1P8AWG5	A0A1P8AWG5_ARATH	unreviewed	SBP (S-ribonuclease binding protein) family protein	At1g32740 F6N18.12 F6N18_12	301
Glyma.01G203500	3	0	0	1.25069	AT5G47070 | GO:0006468 | GO:0009627 | GO:0009697 | GO:0004672 | GO:0004674 | GO:0005524 | GO:0016301 | GO:0016772 | GO:0005886	| protein phosphorylation | systemic acquired resistance | salicylic acid biosynthetic process | protein kinase activity | protein serine/threonine kinase activity | ATP binding | kinase activity | transferase activity | plasma membrane	AT5G47070	Q9LTC0	PBL19_ARATH	reviewed	Probable serine/threonine-protein kinase PBL19 (EC 2.7.11.1) (PBS1-like protein 19)	PBL19 At5g47070 K14A3.2	410
Glyma.01G204300	2	-1.28655	0	0	AT4G17070 | GO:0006457 | GO:0006979 | GO:0003755 | GO:0005737	| protein folding | response to oxidative stress | peptidyl-prolyl cis-trans isomerase activity | cytoplasm	AT4G17070	Q93ZN3	Q93ZN3_ARATH	unreviewed	AT4g17070/dl4565c (Peptidyl-prolyl cis-trans isomerase)	At4g17070 Dl4565c FCAALL.192	343
Glyma.01G204400	4	-2.16579	-2.52407	0	AT1G74950 | GO:0006612 | GO:0007165 | GO:0009414 | GO:0009611 | GO:0009620 | GO:0009695 | GO:0009723 | GO:0009733 | GO:0009738 | GO:0009753 | GO:0009863 | GO:0009867 | GO:0010363 | GO:0042538 | GO:0043069 | GO:0005515 | GO:0005634	| protein targeting to membrane | signal transduction | response to water deprivation | response to wounding | response to fungus | jasmonic acid biosynthetic process | response to ethylene stimulus | response to auxin stimulus | abscisic acid mediated signaling pathway | response to jasmonic acid stimulus | salicylic acid mediated signaling pathway | jasmonic acid mediated signaling pathway | re…	AT1G74950	A0A1P8ATF8	A0A1P8ATF8_ARATH	unreviewed	TIFY domain/Divergent CCT motif family protein	TIFY10B JASMONATE-ZIM-DOMAIN PROTEIN 2 JAZ2 At1g74950 F25A4.8 F25A4_8	221
Glyma.01G205900	3	-2.06141	0	1.32919	AT4G16820 | GO:0006629 | GO:0009693 | GO:0004806 | GO:0008970 | GO:0047714 | GO:0009507	| lipid metabolic process | ethylene biosynthetic process | triglyceride lipase activity | phospholipase A1 activity | galactolipase activity | chloroplast	AT4G16820	O23522	PLA14_ARATH	reviewed	Phospholipase A1-Ibeta2, chloroplastic (EC 3.1.1.-)	At4g16820 dl4435w FCAALL.42	517
Glyma.01G206700	3	0	1.06571	1.53223	AT5G47230 | GO:0002679 | GO:0006355 | GO:0009409 | GO:0009873 | GO:0010200 | GO:0035556 | GO:0045893 | GO:0003677 | GO:0003700 | GO:0005634	| respiratory burst involved in defense response | regulation of transcription | response to cold | ethylene mediated signaling pathway | response to chitin | intracellular signal transduction | positive regulation of transcription | DNA binding | sequence-specific DNA binding transcription factor activity | nucleus	AT5G47230	O80341	EF102_ARATH	reviewed	Ethylene-responsive transcription factor 5 (AtERF5) (Ethylene-responsive element-binding factor 5) (EREBP-5)	ERF5 ERF-5 ERF102 At5g47230 MQL5_9	300
Glyma.01G208200	7	-2.57682	0	0	AT5G47450 | GO:0000041 | GO:0006810 | GO:0006826 | GO:0006833 | GO:0009651 | GO:0010106 | GO:0010167 | GO:0010413 | GO:0015706 | GO:0045492 | GO:0055085 | GO:0005215 | GO:0015200 | GO:0015250 | GO:0051739 | GO:0009705 | GO:0016020 | GO:0016021 | GO:0042807	| transition metal ion transport | transport | iron ion transport | water transport | response to salt stress | cellular response to iron ion starvation | response to nitrate | glucuronoxylan metabolic process | nitrate transport | xylan biosynthetic process | transmembrane transport | transporter activity | methylammonium transmembrane transporter activity | water channel activity | ammonia tran…	AT5G47450	Q9FGL2	TIP23_ARATH	reviewed	Aquaporin TIP2-3 (Tonoplast intrinsic protein 2-3) (AtTIP2;3)	TIP2-3 At5g47450 MNJ7.4	250
Glyma.01G209500	4	-2.77689	-1.72562	0	AT5G47500 | GO:0016572 | GO:0042545 | GO:0030599 | GO:0005576 | GO:0005618 | GO:0009505	| histone phosphorylation | cell wall modification | pectinesterase activity | extracellular region | cell wall | plant-type cell wall	AT5G47500	Q8LPF3	PME68_ARATH	reviewed	Probable pectinesterase 68 (PE 68) (EC 3.1.1.11) (Pectin methylesterase 68) (AtPME68)	PME68 ARATH68 At5g47500 MNJ7.9	362
Glyma.01G210400	9	-4.3152	1.05723	3.70422	AT4G17260 | GO:0005975 | GO:0006096 | GO:0009651 | GO:0009737 | GO:0044262 | GO:0055114 | GO:0000166 | GO:0003824 | GO:0004457 | GO:0004459 | GO:0016491 | GO:0016616 | GO:0005737 | GO:0005829 | GO:0005886	| carbohydrate metabolic process | glycolysis | response to salt stress | response to abscisic acid stimulus | cellular carbohydrate metabolic process | oxidation-reduction process | nucleotide binding | catalytic activity | lactate dehydrogenase activity | L-lactate dehydrogenase activity | oxidoreductase activity | oxidoreductase activity | cytoplasm | cytosol | plasma membrane	AT4G17260	O23569	O23569_ARATH	unreviewed	L-lactate dehydrogenase (EC 1.1.1.27)	dl4665w At4g17260 Dl4665W FCAALL.172	353
Glyma.01G211900	1	-1.1051	-1.13688	0	AT4G22730 | GO:0006468 | GO:0007169 | GO:0004672 | GO:0004674 | GO:0005524 | GO:0016772 | GO:0005886	| protein phosphorylation | transmembrane receptor protein tyrosine kinase signaling pathway | protein kinase activity | protein serine/threonine kinase activity | ATP binding | transferase activity | plasma membrane	AT4G22730	A0A1P8B4A0	A0A1P8B4A0_ARATH	unreviewed	Leucine-rich repeat protein kinase family protein	At4g22730 T12H17.120 T12H17_120	529
Glyma.01G212100	5	0	0	2.05873	AT3G60780 | GO:0008150 | GO:0003674	| biological_process | molecular_function	AT3G60780	Q9LZY5	Q9LZY5_ARATH	unreviewed	Uncharacterized protein T4C21_190	T4C21_190 At3g60780	218
Glyma.01G213100	1	-1.36007	0	-1.94356	AT2G45430 | GO:0000041 | GO:0009640 | GO:0009647 | GO:0010228 | GO:0010359 | GO:0016132 | GO:0003680 | GO:0005634	| transition metal ion transport | photomorphogenesis | skotomorphogenesis | vegetative to reproductive phase transition of meristem | regulation of anion channel activity | brassinosteroid biosynthetic process | AT DNA binding | nucleus	AT2G45430	O22130	AHL22_ARATH	reviewed	AT-hook motif nuclear-localized protein 22	AHL22 At2g45430 F4L23.6	317
Glyma.01G213600	2	-4.25889	0	0	AT1G12460 | GO:0002237 | GO:0006468 | GO:0007165 | GO:0007169 | GO:0010103 | GO:0048443 | GO:0004672 | GO:0004674 | GO:0005524 | GO:0016301 | GO:0016772 | GO:0005886	| response to molecule of bacterial origin | protein phosphorylation | signal transduction | transmembrane receptor protein tyrosine kinase signaling pathway | stomatal complex morphogenesis | stamen development | protein kinase activity | protein serine/threonine kinase activity | ATP binding | kinase activity | transferase activity | plasma membrane	AT1G12460	C0LGE4	Y1124_ARATH	reviewed	Probable LRR receptor-like serine/threonine-protein kinase At1g12460 (EC 2.7.11.1)	At1g12460 F5O11.21 T12C24.1	882
Glyma.01G213800	1	0	-2.26009	0	AT4G22860 | GO:0000226 | GO:0000911 | GO:0006342 | GO:0006346 | GO:0008150 | GO:0009909 | GO:0016458 | GO:0031048 | GO:0034968 | GO:0042127 | GO:0051567 | GO:0003674 | GO:0005634 | GO:0005739	| microtubule cytoskeleton organization | cytokinesis by cell plate formation | chromatin silencing | methylation-dependent chromatin silencing | biological_process | regulation of flower development | gene silencing | chromatin silencing by small RNA | histone lysine methylation | regulation of cell proliferation | histone H3-K9 methylation | molecular_function | nucleus | mitochondrion	AT4G22860	A0A1P8B7D6	A0A1P8B7D6_ARATH	unreviewed	Cell cycle regulated microtubule associated protein	At4g22860 F7H19.40 F7H19_40	367
Glyma.01G215100	9	0	0	1.62396	AT2G42010 | GO:0008152 | GO:0009816 | GO:0046686 | GO:0003824 | GO:0004630 | GO:0005515 | GO:0005546 | GO:0005634 | GO:0009506	| metabolic process | defense response to bacterium | response to cadmium ion | catalytic activity | phospholipase D activity | protein binding | phosphatidylinositol-4 | nucleus | plasmodesma	AT2G42010	A0A1P8B0W4	A0A1P8B0W4_ARATH	unreviewed	Phospholipase D beta 1	PLDBETA1 PHOSPHOLIPASE D phospholipase D beta 1 PLDBETA At2g42010 T6D20.10 T6D20_10	1108
Glyma.01G215400	3	-2.00857	0	0	AT1G63000 | GO:0010253 | GO:0019305 | GO:0045226 | GO:0000166 | GO:0008830 | GO:0008831 | GO:0010489 | GO:0010490 | GO:0005829 | GO:0005886 | GO:0009506 | GO:0048046	| UDP-rhamnose biosynthetic process | dTDP-rhamnose biosynthetic process | extracellular polysaccharide biosynthetic process | nucleotide binding | dTDP-4-dehydrorhamnose 3 | dTDP-4-dehydrorhamnose reductase activity | UDP-4-keto-6-deoxy-glucose-3 | UDP-4-keto-rhamnose-4-keto-reductase activity | cytosol | plasma membrane | plasmodesma | apoplast	AT1G63000	Q0WM32	Q0WM32_ARATH	unreviewed	Uncharacterized protein At1g63000	At1g63000	22
Glyma.01G216000	1	1.18268	2.25781	0	AT1G12610 | GO:0006355 | GO:0009408 | GO:0009414 | GO:0009651 | GO:0010371 | GO:0016049 | GO:0048510 | GO:0050826 | GO:0003677 | GO:0003700 | GO:0043565 | GO:0005634	| regulation of transcription | response to heat | response to water deprivation | response to salt stress | regulation of gibberellin biosynthetic process | cell growth | regulation of timing of transition from vegetative to reproductive phase | response to freezing | DNA binding | sequence-specific DNA binding transcription factor activity | sequence-specific DNA binding | nucleus	AT1G12610	Q9LN86	DRE1F_ARATH	reviewed	Dehydration-responsive element-binding protein 1F (Protein DREB1F)	DREB1F DDF2 ERF033 At1g12610 T12C24.14	209
Glyma.01G216600	1	0	1.27242	3.12183	AT4G23030 | GO:0006855 | GO:0055085 | GO:0005215 | GO:0015238 | GO:0015297 | GO:0005886 | GO:0016020	| drug transmembrane transport | transmembrane transport | transporter activity | drug transmembrane transporter activity | antiporter activity | plasma membrane | membrane	AT4G23030	O82752	DTX49_ARATH	reviewed	Protein DETOXIFICATION 49 (AtDTX49) (Multidrug and toxic compound extrusion protein 49) (MATE protein 49) (Protein NOVEL ION CARRIER 1) (Protein NIC1)	DTX49 NIC1 At4g23030 F7H19.220	502
Glyma.01G217300	8	1.00309	0	0	AT1G12760 | GO:0004842 | GO:0008270 | GO:0005634 | GO:0009507	| ubiquitin-protein ligase activity | zinc ion binding | nucleus | chloroplast	AT1G12760	Q9LN71	RING1_ARATH	reviewed	E3 ubiquitin-protein ligase At1g12760 (EC 2.3.2.27) (RING finger protein At1g12760) (RING-type E3 ubiquitin transferase At1g12760)	At1g12760 T12C24.29	408
Glyma.01G218400	3	0	1.59179	2.20156	AT5G23850 | GO:0008150 | GO:0003674 | GO:0005576 | GO:0005768 | GO:0005794 | GO:0005802	| biological_process | molecular_function | extracellular region | endosome | Golgi apparatus | trans-Golgi network	AT5G23850	Q9FF95	Q9FF95_ARATH	unreviewed	At5g23850 (Glycosyltransferase) (O-glucosyltransferase rumi-like protein (DUF821)) (Similarity to unknown protein)	MRO11.11 MRO11_11 At5g23850 AT5G23850	542
Glyma.01G218500	8	1.61045	1.43827	0	AT2G41190 | GO:0006865 | GO:0015171 | GO:0005774 | GO:0005886 | GO:0016020	| amino acid transport | amino acid transmembrane transporter activity | vacuolar membrane | plasma membrane | membrane	AT2G41190	A0A1P8AX86	A0A1P8AX86_ARATH	unreviewed	Transmembrane amino acid transporter family protein	At2g41190 T3K9.4 T3K9_4	506
Glyma.01G218600	8	1.60089	1.25728	0	AT2G41190 | GO:0006865 | GO:0015171 | GO:0005774 | GO:0005886 | GO:0016020	| amino acid transport | amino acid transmembrane transporter activity | vacuolar membrane | plasma membrane | membrane	AT2G41190	A0A1P8AX86	A0A1P8AX86_ARATH	unreviewed	Transmembrane amino acid transporter family protein	At2g41190 T3K9.4 T3K9_4	506
Glyma.01G219400	8	1.03731	1.16722	0	AT4G11600 | GO:0006333 | GO:0006979 | GO:0007623 | GO:0009407 | GO:0009651 | GO:0046686 | GO:0055114 | GO:0004602 | GO:0005739 | GO:0005829 | GO:0005886 | GO:0009507 | GO:0048046	| chromatin assembly or disassembly | response to oxidative stress | circadian rhythm | toxin catabolic process | response to salt stress | response to cadmium ion | oxidation-reduction process | glutathione peroxidase activity | mitochondrion | cytosol | plasma membrane | chloroplast | apoplast	AT4G11600	O48646	GPX6_ARATH	reviewed	Probable phospholipid hydroperoxide glutathione peroxidase 6, mitochondrial (AtGPX1) (PHGPx) (EC 1.11.1.12)	GPX6 GPX1 At4g11600 T5C23.30	232
Glyma.01G219500	3	1.67787	1.59523	0	AT1G63460 | GO:0006979 | GO:0009407 | GO:0004601 | GO:0004602 | GO:0005634 | GO:0005829	| response to oxidative stress | toxin catabolic process | peroxidase activity | glutathione peroxidase activity | nucleus | cytosol	AT1G63460	Q0WTE6	Q0WTE6_ARATH	unreviewed	Glutathione peroxidase	At1g63460	167
Glyma.01G219900	8	0	1.32662	1.7374	AT4G23100 | GO:0002213 | GO:0006007 | GO:0006094 | GO:0006096 | GO:0006750 | GO:0009408 | GO:0009651 | GO:0009700 | GO:0009753 | GO:0009816 | GO:0009908 | GO:0010193 | GO:0019344 | GO:0019761 | GO:0030244 | GO:0042742 | GO:0046686 | GO:0050832 | GO:0052544 | GO:0004357 | GO:0009507 | GO:0009536 | GO:0009570	| defense response to insect | glucose catabolic process | gluconeogenesis | glycolysis | glutathione biosynthetic process | response to heat | response to salt stress | indole phytoalexin biosynthetic process | response to jasmonic acid stimulus | defense response to bacterium | flower development | response to ozone | cysteine biosynthetic process | glucosinolate biosynthetic process | cellulos…	AT4G23100	P46309	GSH1_ARATH	reviewed	Glutamate--cysteine ligase, chloroplastic (EC 6.3.2.2) (Gamma-ECS) (GCS) (Gamma-glutamylcysteine synthetase) (Protein ROOT MERISTEMLESS 1) (AtGCL) (Protein cadmium-sensitive 2) (Protein phytoalexin-deficient 2)	GSH1 CAD2 GCL PAD2 RML1 At4g23100 F7H19.290	522
Glyma.01G220600	5	-1.28365	1.39201	0	AT4G00430 | GO:0006810 | GO:0006826 | GO:0006833 | GO:0009414 | GO:0010106 | GO:0005215 | GO:0015250 | GO:0005886 | GO:0016020 | GO:0016021	| transport | iron ion transport | water transport | response to water deprivation | cellular response to iron ion starvation | transporter activity | water channel activity | plasma membrane | membrane | integral to membrane	AT4G00430	F4JHB6	F4JHB6_ARATH	unreviewed	Plasma membrane intrinsic protein 14	PIP1:4 A_IG005I10.2 A_IG005I10_2 PIP1E TMP-C TRANSMEMBRANE PROTEIN C At4g00430 F5I10.2 F5I10_2	219
Glyma.01G221800	3	0	1.00277	0	AT4G23493 | GO:0006457 | GO:0008150 | GO:0009408 | GO:0009644 | GO:0042542 | GO:0003674 | GO:0005634	| protein folding | biological_process | response to heat | response to high light intensity | response to hydrogen peroxide | molecular_function | nucleus	AT4G23493	Q8LC94	Q8LC94_ARATH	unreviewed	Uncharacterized protein	At4g23493	87
Glyma.01G222600	5	1.82766	0	1.56777	AT5G41590 | GO:0008150 | GO:0003674 | GO:0005575	| biological_process | molecular_function | cellular_component	AT5G41590	A0MFL4	LOR17_ARATH	reviewed	Protein LURP-one-related 17	At5g41590 MBK23.11	221
Glyma.01G223100	7	0	-1.3255	0	AT1G64110 | GO:0048235 | GO:0000166 | GO:0005524 | GO:0016887 | GO:0017111 | GO:0005886	| pollen sperm cell differentiation | nucleotide binding | ATP binding | ATPase activity | nucleoside-triphosphatase activity | plasma membrane	AT1G64110	B9DFE5	B9DFE5_ARATH	unreviewed	AT1G64110 protein (Fragment)	At1g64110	769
Glyma.01G223500	4	-1.04091	-1.13655	0	AT1G64150 | GO:0042631 | GO:0009507 | GO:0016020	| cellular response to water deprivation | chloroplast | membrane	AT1G64150	Q94AX5	PAM71_ARATH	reviewed	Protein PAM71, chloroplastic (CA(2+)/H(+) ANTIPORTER 1) (GDT1-like protein 1) (PHOTOSYNTHESIS AFFECTED MUTANT71)	PAM71 CCHA1 At1g64150 F22C12.9	370
Glyma.01G223600	3	0	0	1.21577	AT5G41610 | GO:0006812 | GO:0006885 | GO:0035725 | GO:0055085 | GO:0005451 | GO:0015299 | GO:0015385 | GO:0005770 | GO:0009507 | GO:0016021	| cation transport | regulation of pH | sodium ion transmembrane transport | transmembrane transport | monovalent cation:hydrogen antiporter activity | solute:hydrogen antiporter activity | sodium:hydrogen antiporter activity | late endosome | chloroplast | integral to membrane	AT5G41610	Q9FFR9	CHX18_ARATH	reviewed	Cation/H(+) antiporter 18 (Protein CATION/H+ EXCHANGER 18) (AtCHX18)	CHX18 At5g41610 MBK23.12	810
Glyma.01G225000	4	1.21528	-1.84309	0	AT1G64380 | GO:0006355 | GO:0010200 | GO:0015824 | GO:0003677 | GO:0003700 | GO:0005634	| regulation of transcription | response to chitin | proline transport | DNA binding | sequence-specific DNA binding transcription factor activity | nucleus	AT1G64380	Q9C7W2	ERF61_ARATH	reviewed	Ethylene-responsive transcription factor ERF061	ERF061 At1g64380 F15H21.12	335
Glyma.01G225100	8	0	0	2.25761	AT2G29380 | GO:0006470 | GO:0003824 | GO:0004722 | GO:0005886 | GO:0008287	| protein dephosphorylation | catalytic activity | protein serine/threonine phosphatase activity | plasma membrane | protein serine/threonine phosphatase complex	AT2G29380	Q9ZW21	P2C24_ARATH	reviewed	Probable protein phosphatase 2C 24 (AtPP2C24) (EC 3.1.3.16)	At2g29380 F16P2.24	362
Glyma.01G228700	5	0	0	1.23218	AT5G13930 | GO:0006979 | GO:0008152 | GO:0009058 | GO:0009411 | GO:0009611 | GO:0009629 | GO:0009715 | GO:0009718 | GO:0009733 | GO:0009744 | GO:0009753 | GO:0009813 | GO:0009926 | GO:0010224 | GO:0031540 | GO:0003824 | GO:0005515 | GO:0016210 | GO:0016746 | GO:0016747 | GO:0005634 | GO:0005737 | GO:0005783 | GO:0009705	| response to oxidative stress | metabolic process | biosynthetic process | response to UV | response to wounding | response to gravity | chalcone biosynthetic process | anthocyanin biosynthetic process | response to auxin stimulus | response to sucrose stimulus | response to jasmonic acid stimulus | flavonoid biosynthetic process | auxin polar transport | response to UV-B | regulation of anthocy…	AT5G13930	Q460Q3	Q460Q3_ARATH	unreviewed	Chalcone synthase family protein	At5g13930	395
Glyma.01G228800	2	-1.11699	0	0	AT1G52640 | GO:0008150 | GO:0005739	| biological_process | mitochondrion	AT1G52640	Q9SSR6	PPR78_ARATH	reviewed	Pentatricopeptide repeat-containing protein At1g52640, mitochondrial	At1g52640 F6D8.14	523
Glyma.01G230300	4	0	-1.03033	0	AT5G41960 | GO:0008150 | GO:0003674 | GO:0009507	| biological_process | molecular_function | chloroplast	AT5G41960	A0A1P8BH69	A0A1P8BH69_ARATH	unreviewed	Zinc finger matrin-type protein	MJC20.6 MJC20_6 At5g41960	165
Glyma.01G232400	9	-3.01844	0	1.84248	AT1G65060 | GO:0008152 | GO:0009411 | GO:0009698 | GO:0009718 | GO:0009744 | GO:0009813 | GO:0010224 | GO:0010584 | GO:0003824 | GO:0016207 | GO:0005575	| metabolic process | response to UV | phenylpropanoid metabolic process | anthocyanin biosynthetic process | response to sucrose stimulus | flavonoid biosynthetic process | response to UV-B | pollen exine formation | catalytic activity | 4-coumarate-CoA ligase activity | cellular_component	AT1G65060	F4I9T8	F4I9T8_ARATH	unreviewed	4-coumarate:CoA ligase 3	4CL3 4-COUMARATE:COA LIGASE 4-coumarate:CoA ligase 3 At1g65060 F16G16.6 F16G16_6	495
Glyma.01G232500	1	0	0	1.08284	AT3G03050 | GO:0000271 | GO:0009409 | GO:0009832 | GO:0010583 | GO:0030244 | GO:0016757 | GO:0016759 | GO:0051753 | GO:0005768 | GO:0005783 | GO:0005794 | GO:0005802 | GO:0005886 | GO:0016020	| polysaccharide biosynthetic process | response to cold | plant-type cell wall biogenesis | response to cyclopentenone | cellulose biosynthetic process | transferase activity | cellulose synthase activity | mannan synthase activity | endosome | endoplasmic reticulum | Golgi apparatus | trans-Golgi network | plasma membrane | membrane	AT3G03050	Q9M9M4	CSLD3_ARATH	reviewed	Cellulose synthase-like protein D3 (AtCslD3) (EC 2.4.1.-) (Protein KOJAK)	CSLD3 KJK At3g03050 T17B22.26	1145
Glyma.01G234000	8	1.229	1.73521	1.30861	AT1G32700 | GO:0005634	| nucleus	AT1G32700	A0JQ67	A0JQ67_ARATH	unreviewed	At1g32700 (PLATZ transcription factor family protein)	At1g32700 F6N18.8 F6N18_8	174
Glyma.01G234500	5	1.2179	0	1.95093	AT1G64980 | GO:0009846 | GO:0009860 | GO:0005634 | GO:0005829	| pollen germination | pollen tube growth | nucleus | cytosol	AT1G64980	Q9XIP8	CDI_ARATH	reviewed	Protein CDI (Protein CADMIUM INDUCED)	CDI At1g64980 F13O11.28	259
Glyma.01G235200	4	-1.09424	-1.11434	0	AT1G05460 | GO:0009616 | GO:0035194 | GO:0003724 | GO:0005515 | GO:0005737	| virus induced gene silencing | posttranscriptional gene silencing by RNA | RNA helicase activity | protein binding | cytoplasm	AT1G05460	A0A1P8AMM9	A0A1P8AMM9_ARATH	unreviewed	p-loop containing nucleoside triphosphate hydrolases superfamily protein	SDE3 SILENCING DEFECTIVE At1g05460 T25N20.11 T25N20_11	922
Glyma.01G237100	4	0	-1.18025	-1.08131	AT4G14820 | GO:0008150 | GO:0003674 | GO:0009507	| biological_process | molecular_function | chloroplast	AT4G14820	O23337	PP311_ARATH	reviewed	Pentatricopeptide repeat-containing protein At4g14820	PCMP-H3 At4g14820 dl3135c FCAALL.115	722
Glyma.01G237300	2	-1.72264	-1.34953	-1.34745	AT4G14830 | GO:0008150 | GO:0003674 | GO:0005515 | GO:0005634	| biological_process | molecular_function | protein binding | nucleus	AT4G14830	O23338	O23338_ARATH	unreviewed	17.6 kDa class II heat shock protein (At4g14830)	dl3455w HSP1 At4g14830 Dl3455W FCAALL.332	152
Glyma.01G237900	6	1.74241	0	0	AT4G14880 | GO:0006094 | GO:0006096 | GO:0006535 | GO:0006816 | GO:0006833 | GO:0006972 | GO:0007030 | GO:0007568 | GO:0008152 | GO:0009266 | GO:0009611 | GO:0009651 | GO:0009684 | GO:0009805 | GO:0009853 | GO:0019344 | GO:0019761 | GO:0046686 | GO:0003824 | GO:0004124 | GO:0005515 | GO:0030170 | GO:0005634 | GO:0005737 | GO:0005774 | GO:0005777 | GO:0005829 | GO:0005886 | GO:0009507 | GO:0009570…	| gluconeogenesis | glycolysis | cysteine biosynthetic process from serine | calcium ion transport | water transport | hyperosmotic response | Golgi organization | aging | metabolic process | response to temperature stimulus | response to wounding | response to salt stress | indoleacetic acid biosynthetic process | coumarin biosynthetic process | photorespiration | cysteine biosynthetic process |…	AT5G28030	A0A1P8BB98	A0A1P8BB98_ARATH	unreviewed	L-cysteine desulfhydrase 1	DES1 L-cysteine desulfhydrase 1 At5g28030 F15F15.100 F15F15_100	262
Glyma.01G238600	8	0	1.29952	1.79345	AT2G32120 | GO:0006457 | GO:0009408 | GO:0009644 | GO:0010286 | GO:0042542 | GO:0005524 | GO:0005737	| protein folding | response to heat | response to high light intensity | heat acclimation | response to hydrogen peroxide | ATP binding | cytoplasm	AT2G32120	Q9SKY8	HSP7H_ARATH	reviewed	Heat shock 70 kDa protein 8 (Heat shock protein 70-8) (AtHsp70-8) (Heat-shock protein 70T-2)	HSP70-8 HSP70T-2 At2g32120 F22D22.13	563
Glyma.01G238800	1	0	1.43567	3.23732	AT5G26340 | GO:0009414 | GO:0009651 | GO:0009737 | GO:0015749 | GO:0016310 | GO:0043090 | GO:0005351 | GO:0005358 | GO:0009679 | GO:0015144 | GO:0015145 | GO:0005737 | GO:0005886 | GO:0009506 | GO:0016020	| response to water deprivation | response to salt stress | response to abscisic acid stimulus | monosaccharide transport | phosphorylation | amino acid import | sugar:hydrogen symporter activity | high-affinity hydrogen:glucose symporter activity | hexose:hydrogen symporter activity | carbohydrate transmembrane transporter activity | monosaccharide transmembrane transporter activity | cytoplasm …	AT5G26340	Q94AZ2	STP13_ARATH	reviewed	Sugar transport protein 13 (Hexose transporter 13) (Multicopy suppressor of snf4 deficiency protein 1)	STP13 MSS1 At5g26340 F9D12.17	526
Glyma.01G239000	6	1.07561	0	0	AT5G26240 | GO:0006821 | GO:0007155 | GO:0009826 | GO:0010038 | GO:0010090 | GO:0045010 | GO:0048765 | GO:0055085 | GO:0071555 | GO:0005216 | GO:0005247 | GO:0005253 | GO:0005622 | GO:0005802 | GO:0016020	| chloride transport | cell adhesion | unidimensional cell growth | response to metal ion | trichome morphogenesis | actin nucleation | root hair cell differentiation | transmembrane transport | cell wall organization | ion channel activity | voltage-gated chloride channel activity | anion channel activity | intracellular | trans-Golgi network | membrane	AT5G26240	A0A1P8B9J9	A0A1P8B9J9_ARATH	unreviewed	Chloride channel protein	CLC-D ATCLC-D AtCLCd CHLORIDE CHANNEL D chloride channel D CLCd At5g26240 T19G15.90 T19G15_90	772
Glyma.01G239300	3	1.46344	1.35451	1.45658	AT1G47480 | GO:0008152 | GO:0048765 | GO:0016787 | GO:0005634	| metabolic process | root hair cell differentiation | hydrolase activity | nucleus	AT1G47480	Q9SX78	CXE2_ARATH	reviewed	Probable carboxylesterase 2 (AtCXE2) (EC 3.1.1.1)	CXE2 At1g47480 F16N3.25	314
Glyma.01G239900	2	-2.23622	0	0	AT3G06035 | GO:0008150 | GO:0010075 | GO:0003674 | GO:0005886 | GO:0031225	| biological_process | regulation of meristem growth | molecular_function | plasma membrane | anchored to membrane	AT3G06035	Q84MC0	UGPI4_ARATH	reviewed	Uncharacterized GPI-anchored protein At3g06035	At3g06035 24F17.7	200
Glyma.01G241500	8	0	1.12526	1.67446	AT1G17870 | GO:0006457 | GO:0009408 | GO:0009644 | GO:0042542 | GO:0005739	| protein folding | response to heat | response to high light intensity | response to hydrogen peroxide | mitochondrion	AT1G17870	Q9LMU1	EGY3_ARATH	reviewed	Probable zinc metallopeptidase EGY3, chloroplastic (EC 3.4.24.-) (Protein ETHYLENE-DEPENDENT GRAVITROPISM-DEFICIENT AND YELLOW-GREEN 3) (AtEGY3)	EGY3 At1g17870 F2H15.10	573
Glyma.01G243100	4	-1.52274	-1.22479	0	AT3G19553 | GO:0015846 | GO:0015996 | GO:0015203 | GO:0015326 | GO:0005886 | GO:0016020	| polyamine transport | chlorophyll catabolic process | polyamine transmembrane transporter activity | cationic amino acid transmembrane transporter activity | plasma membrane | membrane	AT3G19553	Q9LH39	PHSD_ARATH	reviewed	Probable polyamine transporter At3g19553	At3g19553 T31J18.6	479
Glyma.01G243600	2	-1.20792	0	-1.05545	AT4G34260 | GO:0003824 | GO:0004560 | GO:0047513 | GO:0005576 | GO:0048046	| catalytic activity | alpha-L-fucosidase activity | 1 | extracellular region | apoplast	AT4G34260	Q8L7W8	FUCO2_ARATH	reviewed	Alpha-L-fucosidase 2 (EC 3.2.1.51) (Alpha-1,2-fucosidase 2) (Alpha-L-fucosidase 95A) (AtFuc95A) (Alpha-L-fucoside fucohydrolase 2) (Protein ALTERED XYLOGLUCAN 8)	FUC95A AXY8 At4g34260 F10M10.30	843
Glyma.01G244500	3	0	0	1.41169	AT4G34150 | GO:0006612 | GO:0006944 | GO:0009409 | GO:0009611 | GO:0009612 | GO:0009646 | GO:0010200 | GO:0010363 | GO:0030968 | GO:0043069 | GO:0052542 | GO:0005829 | GO:0009506	| protein targeting to membrane | cellular membrane fusion | response to cold | response to wounding | response to mechanical stimulus | response to absence of light | response to chitin | regulation of plant-type hypersensitive response | endoplasmic reticulum unfolded protein response | negative regulation of programmed cell death | defense response by callose deposition | cytosol | plasmodesma	AT4G34150	Q945K9	Q945K9_ARATH	unreviewed	AT4g34150/F28A23_90 (At4g34150) (Calcium-dependent lipid-binding (CaLB domain) family protein)	At4g34150 F28A23.90 F28A23_90	247
Glyma.01G245100	2	-1.51402	0	0	AT4G38130 | GO:0009294 | GO:0009405 | GO:0009861 | GO:0016573 | GO:0016575 | GO:0045892 | GO:2000026 | GO:0004407 | GO:0005515 | GO:0005634	| DNA mediated transformation | pathogenesis | jasmonic acid and ethylene-dependent systemic resistance | histone acetylation | histone deacetylation | negative regulation of transcription | regulation of multicellular organismal development | histone deacetylase activity | protein binding | nucleus	AT4G38130	A8MSD0	A8MSD0_ARATH	unreviewed	Histone deacetylase (EC 3.5.1.98)	HD1 ATHD1 ATHDA19 ATRPD3A HDA1 HDA19 HISTONE DEACETYLASE histone deacetylase 1 HISTONE DEACETYLASE 19 HISTONE DEACETYLASE19 RPD3A At4g38130 F20D10.250 F20D10_250	469
Glyma.02G000600	2	-1.0069	0	0	AT1G80270 | GO:0006606 | GO:0008150 | GO:0009220 | GO:0003677 | GO:0005739 | GO:0009941	| protein import into nucleus | biological_process | pyrimidine ribonucleotide biosynthetic process | DNA binding | mitochondrion | chloroplast envelope	AT1G80270	Q9C977	PP135_ARATH	reviewed	Pentatricopeptide repeat-containing protein At1g80270, mitochondrial	At1g80270 F5I6.2	596
Glyma.02G000700	2	-1.61504	0	0	AT3G01680 | GO:0043621 | GO:0005634	| protein self-association | nucleus	AT3G01680	Q9SS87	SEOB_ARATH	reviewed	Protein SIEVE ELEMENT OCCLUSION B (AtSEOb) (Protein SIEVE ELEMENT OCCLUSION-RELATED 1) (AtSEOR1)	SEOB SEOR1 At3g01680 F4P13.22	740
Glyma.02G001400	5	0	0	1.48675	AT1G76390 | GO:0016567 | GO:0004842 | GO:0000151 | GO:0005737 | GO:0005886	| protein ubiquitination | ubiquitin-protein ligase activity | ubiquitin ligase complex | cytoplasm | plasma membrane	AT1G76390	Q9SFX2	PUB43_ARATH	reviewed	U-box domain-containing protein 43 (EC 2.3.2.27) (Plant U-box protein 43) (RING-type E3 ubiquitin transferase PUB43)	PUB43 At1g76390 F15M4.11	811
Glyma.02G001800	7	-1.51461	-1.20783	-1.57005	NA	NA	NA	NA	NA	NA	NA	NA	NA
Glyma.02G004000	6	1.41612	0	0	AT2G33470 | GO:0006816 | GO:0007030 | GO:0009651 | GO:0046836 | GO:0017089 | GO:0051861 | GO:0005737 | GO:0005829 | GO:0005886	| calcium ion transport | Golgi organization | response to salt stress | glycolipid transport | glycolipid transporter activity | glycolipid binding | cytoplasm | cytosol | plasma membrane	AT2G33470	O22797	GLTP1_ARATH	reviewed	Glycolipid transfer protein 1	GLTP1 At2g33470 F4P9.24	202
Glyma.02G005600	9	0	0	2.06248	AT3G23250 | GO:0002679 | GO:0006355 | GO:0007165 | GO:0009414 | GO:0009611 | GO:0009651 | GO:0009695 | GO:0009723 | GO:0009733 | GO:0009737 | GO:0009738 | GO:0009753 | GO:0009867 | GO:0009873 | GO:0010200 | GO:0035556 | GO:0042538 | GO:0046686 | GO:0052542 | GO:0003677 | GO:0003700 | GO:0005634	| respiratory burst involved in defense response | regulation of transcription | signal transduction | response to water deprivation | response to wounding | response to salt stress | jasmonic acid biosynthetic process | response to ethylene stimulus | response to auxin stimulus | response to abscisic acid stimulus | abscisic acid mediated signaling pathway | response to jasmonic acid stimulus | …	AT3G23250	Q9LTC4	MYB15_ARATH	reviewed	Transcription factor MYB15 (Myb-related protein 15) (AtMYB15) (Myb-related protein Y19) (AtY19)	MYB15 At3g23250	285
Glyma.02G006500	6	1.18879	0	0	AT4G01660 | GO:0015996 | GO:0017004 | GO:0005215 | GO:0016772 | GO:0005739 | GO:0005746	| chlorophyll catabolic process | cytochrome complex assembly | transporter activity | transferase activity | mitochondrion | mitochondrial respiratory chain	AT4G01660	Q9SBB2	ABC1_ARATH	reviewed	Protein ABC transporter 1, mitochondrial (ABC1At) (AtABC1) (EC 2.7.-.-)	ABC1 AtATH10 At4g01660 T15B16.14	623
Glyma.02G007600	4	2.65312	-1.23029	-1.16946	AT3G62110 | GO:0005975 | GO:0010583 | GO:0004650 | GO:0005576 | GO:0005773	| carbohydrate metabolic process | response to cyclopentenone | polygalacturonase activity | extracellular region | vacuole	AT3G62110	Q9FPJ2	Q9FPJ2_ARATH	unreviewed	AT3g62110 (Pectin lyase-like superfamily protein)	At3g62110 At3g62110/T17J13_70	471
Glyma.02G008500	3	0	0	1.25014	AT3G62220 | GO:0006468 | GO:0004672 | GO:0004674 | GO:0005524 | GO:0016301 | GO:0016772 | GO:0005737	| protein phosphorylation | protein kinase activity | protein serine/threonine kinase activity | ATP binding | kinase activity | transferase activity | cytoplasm	AT3G62220	A0A1I9LNW0	A0A1I9LNW0_ARATH	unreviewed	Protein kinase superfamily protein	At3g62220	268
Glyma.02G009100	5	1.0214	0	1.10339	AT3G62260 | GO:0006470 | GO:0010200 | GO:0003824 | GO:0004722 | GO:0005739 | GO:0008287	| protein dephosphorylation | response to chitin | catalytic activity | protein serine/threonine phosphatase activity | mitochondrion | protein serine/threonine phosphatase complex	AT3G62260	A0A1I9LSG6	A0A1I9LSG6_ARATH	unreviewed	Protein phosphatase 2C family protein	At3g62260	294
Glyma.02G009400	3	2.28134	0	2.42805	NA	NA	NA	NA	NA	NA	NA	NA	NA
Glyma.02G009600	3	0	0	1.03405	AT5G14670 | GO:0006499 | GO:0007264 | GO:0005525 | GO:0016004 | GO:0005622 | GO:0005794	| N-terminal protein myristoylation | small GTPase mediated signal transduction | GTP binding | phospholipase activator activity | intracellular | Golgi apparatus	AT5G14670	A0A1P8BDK6	A0A1P8BDK6_ARATH	unreviewed	ADP-ribosylation factor A1B	ARFA1B ADP-ribosylation factor A1B ATARFA1B At5g14670 T15N1.160 T15N1_160	181
Glyma.02G009800	3	1.02769	0	1.98883	AT2G47190 | GO:0007165 | GO:0009409 | GO:0009414 | GO:0009611 | GO:0009651 | GO:0009723 | GO:0009733 | GO:0009737 | GO:0009738 | GO:0009751 | GO:0009753 | GO:0010260 | GO:0016036 | GO:0042538 | GO:0045893 | GO:0046686 | GO:0001046 | GO:0003677 | GO:0003700 | GO:0005516 | GO:0005634	| signal transduction | response to cold | response to water deprivation | response to wounding | response to salt stress | response to ethylene stimulus | response to auxin stimulus | response to abscisic acid stimulus | abscisic acid mediated signaling pathway | response to salicylic acid stimulus | response to jasmonic acid stimulus | organ senescence | cellular response to phosphate starvatio…	AT2G47190	Q39028	Q39028_ARATH	unreviewed	ATMYB2 (At2g47190) (MYB transcription factor) (MYB transcription factor (Atmyb2)) (MYB transcription factor Atmyb2) (Myb domain protein 2)	Atmyb2 ATMYB2 MYB DOMAIN PROTEIN 2 myb domain protein 2 MYB2 At2g47190 T8I13.3	273
Glyma.02G010300	7	-3.45507	-2.05223	-1.00458	AT2G47240 | GO:0001676 | GO:0006631 | GO:0006633 | GO:0009627 | GO:0010025 | GO:0010103 | GO:0010143 | GO:0034976 | GO:0003824 | GO:0004467 | GO:0031957 | GO:0005634 | GO:0005783	| long-chain fatty acid metabolic process | fatty acid metabolic process | fatty acid biosynthetic process | systemic acquired resistance | wax biosynthetic process | stomatal complex morphogenesis | cutin biosynthetic process | response to endoplasmic reticulum stress | catalytic activity | long-chain fatty acid-CoA ligase activity | very long-chain fatty acid-CoA ligase activity | nucleus | end…	AT2G47240	A0A1P8B2B8	A0A1P8B2B8_ARATH	unreviewed	AMP-dependent synthetase and ligase family protein	LACS1 CER8 ECERIFERUM 8 LONG-CHAIN ACYL-COA SYNTHASE 1 At2g47240 T8I13.8	601
Glyma.02G010900	3	0	0	1.482	AT2G47260 | GO:0006355 | GO:0009624 | GO:0009733 | GO:0003700 | GO:0043565 | GO:0005634	| regulation of transcription | response to nematode | response to auxin stimulus | sequence-specific DNA binding transcription factor activity | sequence-specific DNA binding | nucleus	AT2G47260	O22900	WRK23_ARATH	reviewed	WRKY transcription factor 23 (WRKY DNA-binding protein 23)	WRKY23 At2g47260 T8I13.10	337
Glyma.02G011200	2	-1.52434	0	0	AT1G02370 | GO:0006626 | GO:0008150 | GO:0003674 | GO:0005739	| protein targeting to mitochondrion | biological_process | molecular_function | mitochondrion	AT1G02370	Q9FZ24	PPR4_ARATH	reviewed	Pentatricopeptide repeat-containing protein At1g02370, mitochondrial	At1g02370 T6A9.6	537
Glyma.02G012100	2	-1.08711	-1.1878	0	AT4G02020 | GO:0000956 | GO:0006306 | GO:0006342 | GO:0006349 | GO:0006355 | GO:0007267 | GO:0009616 | GO:0009960 | GO:0010048 | GO:0010050 | GO:0010267 | GO:0016571 | GO:0035196 | GO:0043687 | GO:0045893 | GO:0003677 | GO:0003700 | GO:0003727 | GO:0005515 | GO:0005634 | GO:0005677 | GO:0009506	| nuclear-transcribed mRNA catabolic process | DNA methylation | chromatin silencing | regulation of gene expression by genetic imprinting | regulation of transcription | cell-cell signaling | virus induced gene silencing | endosperm development | vernalization response | vegetative phase change | production of ta-siRNAs involved in RNA interference | histone methylation | production of miRNAs in…	AT4G02020	A0A1P8B4N2	A0A1P8B4N2_ARATH	unreviewed	Histone-lysine N-methyltransferase (EC 2.1.1.43)	SWN EZA1 SDG10 SWINGER At4g02020 T10M13.3 T10M13_3	809
Glyma.02G012200	7	0	0	-1.45575	NA	NA	AT3G09780	Q9S7D9	ACCR1_ARATH	reviewed	Serine/threonine-protein kinase-like protein CCR1 (EC 2.7.11.1) (Protein CRINKLY 4 RELATED 1) (AtCRR1)	CCR1 CRR1 At3g09780 F11F8.37 F8A24.17	775
Glyma.02G012600	7	0	-1.18767	-1.39641	AT5G65600 | GO:0006468 | GO:0009723 | GO:0004672 | GO:0004674 | GO:0005524 | GO:0016301 | GO:0016772 | GO:0005886	| protein phosphorylation | response to ethylene stimulus | protein kinase activity | protein serine/threonine kinase activity | ATP binding | kinase activity | transferase activity | plasma membrane	AT5G10530	Q9LXA5	LRK91_ARATH	reviewed	L-type lectin-domain containing receptor kinase IX.1 (LecRK-IX.1) (EC 2.7.11.1)	LECRK91 At5g10530 F12B17.120	651
Glyma.02G013700	7	-2.83707	0	0	AT1G02660 | GO:0006629 | GO:0004806 | GO:0005576	| lipid metabolic process | triglyceride lipase activity | extracellular region	AT1G02660	F4HXL0	PLIP2_ARATH	reviewed	Phospholipase A1 PLIP2, chloroplastic (EC 3.1.1.32) (Galactolipase PLIP2) (EC 3.1.1.26) (Protein PLASTID LIPASE 2)	PLIP2 At1g02660 T14P4.6	713
Glyma.02G014300	9	0	0	2.74979	AT5G38700 | GO:0008150 | GO:0003674	| biological_process | molecular_function	AT5G38700	Q570M0	Q570M0_ARATH	unreviewed	Cotton fiber protein	MBB18.26 MBB18_26 At5g38700	182
Glyma.02G015700	6	1.10314	0	0	AT2G47510 | GO:0006099 | GO:0006106 | GO:0006979 | GO:0009651 | GO:0048868 | GO:0003824 | GO:0004333 | GO:0005515 | GO:0016829 | GO:0005739 | GO:0045239	| tricarboxylic acid cycle | fumarate metabolic process | response to oxidative stress | response to salt stress | pollen tube development | catalytic activity | fumarate hydratase activity | protein binding | lyase activity | mitochondrion | tricarboxylic acid cycle enzyme complex	AT2G47510	P93033	FUM1_ARATH	reviewed	Fumarate hydratase 1, mitochondrial (AtFUM1) (Fumarase 1) (EC 4.2.1.2)	FUM1 At2g47510 T30B22.19	492
Glyma.02G016100	5	1.57718	0	1.93658	AT3G16770 | GO:0006355 | GO:0008219 | GO:0009723 | GO:0009735 | GO:0009753 | GO:0009873 | GO:0010286 | GO:0045893 | GO:0051707 | GO:0003677 | GO:0003700 | GO:0005515 | GO:0005634 | GO:0005737 | GO:0005886	| regulation of transcription | cell death | response to ethylene stimulus | response to cytokinin stimulus | response to jasmonic acid stimulus | ethylene mediated signaling pathway | heat acclimation | positive regulation of transcription | response to other organism | DNA binding | sequence-specific DNA binding transcription factor activity | protein binding | nucleus | cytoplasm | plasma memb…	AT3G16770	P42736	RAP23_ARATH	reviewed	Ethylene-responsive transcription factor RAP2-3 (Cadmium-induced protein AS30) (Ethylene response factor 72) (ERF72) (Ethylene-responsive element binding protein) (AtEBP) (Protein RELATED TO APETALA2 3) (Related to AP2 3)	RAP2-3 EBP ERF072 At3g16770 MGL6.1 MGL6.24	248
Glyma.02G017100	3	1.44394	1.20959	1.15585	AT4G02380 | GO:0000165 | GO:0000302 | GO:0006612 | GO:0006979 | GO:0007154 | GO:0009409 | GO:0009611 | GO:0009738 | GO:0009790 | GO:0009862 | GO:0009867 | GO:0010363 | GO:0016036 | GO:0019375 | GO:0030968 | GO:0031348 | GO:0042631 | GO:0043069 | GO:0050832 | GO:0003674 | GO:0009507	| MAPKKK cascade | response to reactive oxygen species | protein targeting to membrane | response to oxidative stress | cell communication | response to cold | response to wounding | abscisic acid mediated signaling pathway | embryo development | systemic acquired resistance | jasmonic acid mediated signaling pathway | regulation of plant-type hypersensitive response | cellular response to phosph…	AT4G02380	A0A1P8B4A1	A0A1P8B4A1_ARATH	unreviewed	Senescence-associated gene 21	SAG21 AtLEA5 senescence-associated gene 21 At4g02380 T14P8.2 T14P8_2	192
Glyma.02G017200	8	0	1.09604	0	AT4G02390 | GO:0006302 | GO:0006471 | GO:0010332 | GO:0003676 | GO:0003950 | GO:0005634	| double-strand break repair | protein ADP-ribosylation | response to gamma radiation | nucleic acid binding | NAD+ ADP-ribosyltransferase activity | nucleus	AT4G02390	A0A1P8B7C8	A0A1P8B7C8_ARATH	unreviewed	Poly [ADP-ribose] polymerase (PARP) (EC 2.4.2.-)	PARP2 APP ATPARP1 PARP1 POLY(ADP-RIBOSE) POLYMERASE poly(ADP-ribose) polymerase POLY(ADP-RIBOSE) POLYMERASE 1 poly(ADP-ribose) polymerase 2 PP At4g02390 T14P8.19 T14P8_19	635
Glyma.02G018600	6	1.21689	1.11511	0	AT1G72090 | GO:0009451 | GO:0043412 | GO:0003824 | GO:0016740 | GO:0051536 | GO:0051539 | GO:0005737 | GO:0005783 | GO:0016020	| RNA modification | macromolecule modification | catalytic activity | transferase activity | iron-sulfur cluster binding | 4 iron | cytoplasm | endoplasmic reticulum | membrane	AT1G72090	Q9C7H2	Q9C7H2_ARATH	unreviewed	At1g72090/F28P5_4 (Methylthiotransferase)	At1g72090 F28P5.4 F28P5_4	601
Glyma.02G019000	6	1.36479	0	0	AT1G14340 | GO:0006301 | GO:0000166 | GO:0003676	| postreplication repair | nucleotide binding | nucleic acid binding	AT1G14340	Q949S4	Q949S4_ARATH	unreviewed	RNA-binding (RRM/RBD/RNP motifs) family protein	At1g14340 F14L17.11 F14L17_11	244
Glyma.02G019100	5	-2.13549	0	-1.46934	AT1G69780 | GO:0006355 | GO:0009744 | GO:0009965 | GO:0048826 | GO:0000976 | GO:0003677 | GO:0003700 | GO:0043565 | GO:0005634	| regulation of transcription | response to sucrose stimulus | leaf morphogenesis | cotyledon morphogenesis | transcription regulatory region sequence-specific DNA binding | DNA binding | sequence-specific DNA binding transcription factor activity | sequence-specific DNA binding | nucleus	AT1G69780	Q8LC03	ATB13_ARATH	reviewed	Homeobox-leucine zipper protein ATHB-13 (HD-ZIP protein ATHB-13) (Homeodomain transcription factor ATHB-13)	ATHB-13 At1g69780 T6C23.2	294
Glyma.02G019700	2	-1.29225	0	0	AT1G14380 | GO:0008150 | GO:0005516 | GO:0005737 | GO:0005886	| biological_process | calmodulin binding | cytoplasm | plasma membrane	AT1G14380	A0A1P8AWK4	A0A1P8AWK4_ARATH	unreviewed	IQ-domain 28	IQD28 IQ-domain 28 At1g14380 F14L17.15 F14L17_15	574
Glyma.02G019800	4	0	-1.25854	0	AT1G14390 | GO:0006468 | GO:0007169 | GO:0004672 | GO:0004674 | GO:0004713 | GO:0005524 | GO:0016772 | GO:0005886	| protein phosphorylation | transmembrane receptor protein tyrosine kinase signaling pathway | protein kinase activity | protein serine/threonine kinase activity | protein tyrosine kinase activity | ATP binding | transferase activity | plasma membrane	AT1G14390	Q9M9S4	Y1143_ARATH	reviewed	Probable LRR receptor-like serine/threonine-protein kinase At1g14390 (EC 2.7.11.1)	At1g14390 F14L17.16	728
Glyma.02G021900	6	2.46327	0	0	AT3G17900 | GO:0008150 | GO:0003674 | GO:0009507	| biological_process | molecular_function | chloroplast	AT3G17900	Q9ASZ4	Q9ASZ4_ARATH	unreviewed	AT3g17900/MEB5_12 (Heat-inducible transcription repressor)	At3g17900	838
Glyma.02G022100	3	1.36408	1.91695	0	AT1G14430 | GO:0008150 | GO:0003674 | GO:0005576	| biological_process | molecular_function | extracellular region	AT1G14430	Q9M9S1	Q9M9S1_ARATH	unreviewed	F14L17.20 protein (Glyoxal oxidase-related protein)	At1g14430 F14L17.20 F14L17_20	564
Glyma.02G022400	6	1.01719	0	0	AT1G27060 | GO:0008150 | GO:0008536 | GO:0005737	| biological_process | Ran GTPase binding | cytoplasm	AT1G27060	A2RVN2	A2RVN2_ARATH	unreviewed	At1g27060 (Regulator of chromosome condensation (RCC1) family protein)	At1g27060 T7N9.12 T7N9_12	386
Glyma.02G023500	3	0	0	1.46414	AT3G08910 | GO:0006457 | GO:0031072 | GO:0051082 | GO:0005737	| protein folding | heat shock protein binding | unfolded protein binding | cytoplasm	AT3G08910	Q9SR91	Q9SR91_ARATH	unreviewed	At3g08910 (DNAJ heat shock family protein) (Putative heat shock protein)	T16O11.15 At3g08910	323
Glyma.02G024200	5	0	0	1.5031	AT1G27100 | GO:0006612 | GO:0008150 | GO:0009963 | GO:0010363 | GO:0003674 | GO:0005634 | GO:0005773	| protein targeting to membrane | biological_process | positive regulation of flavonoid biosynthetic process | regulation of plant-type hypersensitive response | molecular_function | nucleus | vacuole	AT1G27100	Q0WQH3	Q0WQH3_ARATH	unreviewed	Actin cross-linking protein (At1g27100)	At1g27100 T7N9.16 T7N9_16	519
Glyma.02G025900	6	1.29567	0	0	AT1G10430 | GO:0006470 | GO:0006499 | GO:0009903 | GO:0034613 | GO:0004722 | GO:0016787 | GO:0005623 | GO:0005634 | GO:0005737 | GO:0005829 | GO:0005886	| protein dephosphorylation | N-terminal protein myristoylation | chloroplast avoidance movement | cellular protein localization | protein serine/threonine phosphatase activity | hydrolase activity | cell | nucleus | cytoplasm | cytosol | plasma membrane	AT1G10430	Q07098	PP2A2_ARATH	reviewed	Serine/threonine-protein phosphatase PP2A-2 catalytic subunit (EC 3.1.3.16) (Protein phosphatase 2A isoform 2)	PP2A2 PP2A1 At1g10430 T10O24.4	306
Glyma.02G027400	8	1.92223	1.47445	1.34859	AT1G59940 | GO:0000160 | GO:0006355 | GO:0007623 | GO:0009735 | GO:0009736 | GO:0010114 | GO:0010161 | GO:0042752 | GO:0000156 | GO:0005634 | GO:0005737	| two-component signal transduction system (phosphorelay) | regulation of transcription | circadian rhythm | response to cytokinin stimulus | cytokinin mediated signaling pathway | response to red light | red light signaling pathway | regulation of circadian rhythm | two-component response regulator activity | nucleus | cytoplasm	AT1G59940	A0A1P8ATH0	A0A1P8ATH0_ARATH	unreviewed	Response regulator 3	ARR3 response regulator 3 At1g59940 F23H11.25 F23H11_25	323
Glyma.02G028700	5	3.83979	0	0	AT1G59970 | GO:0006508 | GO:0008152 | GO:0004222 | GO:0008237 | GO:0008270 | GO:0005576 | GO:0005886 | GO:0031012 | GO:0031225	| proteolysis | metabolic process | metalloendopeptidase activity | metallopeptidase activity | zinc ion binding | extracellular region | plasma membrane | extracellular matrix | anchored to membrane	AT1G59970	Q9ZUJ5	5MMP_ARATH	reviewed	Metalloendoproteinase 5-MMP (At5-MMP) (EC 3.4.24.-)	5MMP At1g59970 T2K10.2	360
Glyma.02G029200	9	2.08417	2.01665	2.12696	AT1G24130 | GO:0008150 | GO:0000166 | GO:0005737 | GO:0005834	| biological_process | nucleotide binding | cytoplasm | heterotrimeric G-protein complex	AT1G24130	O48679	O48679_ARATH	unreviewed	F3I6.5 protein (Transducin/WD40 repeat-like superfamily protein)	At1g24130 F3I6.5 F3I6_5	415
Glyma.02G029800	6	1.09537	0	0	AT1G10510 | GO:0009793 | GO:0005739 | GO:0009507 | GO:0009536 | GO:0009941	| embryo development ending in seed dormancy | mitochondrion | chloroplast | plastid | chloroplast envelope	AT1G10510	Q93ZV8	Q93ZV8_ARATH	unreviewed	RNI-like superfamily protein	emb2004 embryo defective 2004 At1g10510 T10O24.12 T10O24_12	605
Glyma.02G030800	6	1.37011	0	0	AT1G60010 | GO:0006499 | GO:0006833 | GO:0009651 | GO:0009750 | GO:0003674 | GO:0005634	| N-terminal protein myristoylation | water transport | response to salt stress | response to fructose stimulus | molecular_function | nucleus	AT1G60010	Q9ZUJ2	Q9ZUJ2_ARATH	unreviewed	D-ribose-binding periplasmic protein (T2K10.6 protein)	At1g60010 At1g60010/T2K10_6 T2K10.6 T2K10_6	173
Glyma.02G031800	4	0	-2.29845	-1.1607	AT1G70230 | GO:0010167 | GO:0010411 | GO:0015706 | GO:0005634 | GO:0005794	| response to nitrate | xyloglucan metabolic process | nitrate transport | nucleus | Golgi apparatus	AT1G70230	O04523	TBL27_ARATH	reviewed	Protein ALTERED XYLOGLUCAN 4 (Protein trichome birefringence-like 27)	AXY4 TBL27 At1g70230 F20P5.5	416
Glyma.02G031900	4	0	-1.07756	0	AT1G70230 | GO:0010167 | GO:0010411 | GO:0015706 | GO:0005634 | GO:0005794	| response to nitrate | xyloglucan metabolic process | nitrate transport | nucleus | Golgi apparatus	AT1G70230	O04523	TBL27_ARATH	reviewed	Protein ALTERED XYLOGLUCAN 4 (Protein trichome birefringence-like 27)	AXY4 TBL27 At1g70230 F20P5.5	416
Glyma.02G032700	1	0	0	-1.19655	AT1G60060 | GO:0008150 | GO:0003674 | GO:0005576	| biological_process | molecular_function | extracellular region	AT1G60060	A0A1P8AW95	A0A1P8AW95_ARATH	unreviewed	Serine/threonine-protein kinase WNK (With No Lysine)-like protein	At1g60060 T2K10.11 T2K10_11	346
Glyma.02G034500	3	0	0	1.33104	AT1G23790 | GO:0000226 | GO:0000911 | GO:0008150 | GO:0008283 | GO:0048451 | GO:0048453 | GO:0003674 | GO:0005634	| microtubule cytoskeleton organization | cytokinesis by cell plate formation | biological_process | cell proliferation | petal formation | sepal formation | molecular_function | nucleus	AT1G23790	C1PIB0	C1PIB0_ARATH	unreviewed	Expressed protein (Fragment)	At1g23790	171
Glyma.02G035000	9	1.93793	0	1.61919	AT5G14740 | GO:0000165 | GO:0006612 | GO:0009409 | GO:0009595 | GO:0009697 | GO:0009814 | GO:0009862 | GO:0009867 | GO:0010200 | GO:0010310 | GO:0010363 | GO:0015976 | GO:0019243 | GO:0019684 | GO:0031348 | GO:0042742 | GO:0043900 | GO:0050832 | GO:0004089 | GO:0008270 | GO:0005737 | GO:0005829 | GO:0009507 | GO:0009535 | GO:0009570 | GO:0009941 | GO:0048046	| MAPKKK cascade | protein targeting to membrane | response to cold | detection of biotic stimulus | salicylic acid biosynthetic process | defense response | systemic acquired resistance | jasmonic acid mediated signaling pathway | response to chitin | regulation of hydrogen peroxide metabolic process | regulation of plant-type hypersensitive response | carbon utilization | methylglyoxal cataboli…	AT5G14740	A8MQY4	A8MQY4_ARATH	unreviewed	Carbonic anhydrase (EC 4.2.1.1) (Carbonate dehydratase)	CA2 BETA CA2 BETA CARBONIC ANHYDRASE 2 CA18 CARBONIC ANHYDRASE 18 CARBONIC ANHYDRASE 2 carbonic anhydrase 2 At5g14740 T9L3.40 T9L3_40	310
Glyma.02G035900	2	-1.1482	-1.11751	0	AT1G61700 | GO:0006351 | GO:0003677 | GO:0003899 | GO:0008270 | GO:0005634	| transcription | DNA binding | DNA-directed RNA polymerase activity | zinc ion binding | nucleus	AT1G61700	Q9SYA6	RPBAL_ARATH	reviewed	DNA-directed RNA polymerase subunit 10-like protein (ABC10) (DNA-directed RNA polymerase III subunit L) (DNA-directed RNA polymerases I, II, and III subunit RPABC5) (RNA polymerases I, II, and III subunit ABC5) (RPB10 homolog)	NRPB10L At1g61700 T13M11.6	71
Glyma.02G036500	1	2.92187	0	0	AT1G60800 | GO:0006468 | GO:0007020 | GO:0010075 | GO:0048653 | GO:0004672 | GO:0004674 | GO:0005524 | GO:0016301 | GO:0016772 | GO:0005576 | GO:0005886	| protein phosphorylation | microtubule nucleation | regulation of meristem growth | anther development | protein kinase activity | protein serine/threonine kinase activity | ATP binding | kinase activity | transferase activity | extracellular region | plasma membrane	AT1G60800	A0A178W553	A0A178W553_ARATH	unreviewed	NSP-interacting kinase 3	NIK3 AtNIK3 NSP-interacting kinase 3 At1g60800 F8A5.31 F8A5_31	565
Glyma.02G037100	6	1.10272	0	0	AT1G70520 | GO:0006457 | GO:0006468 | GO:0006857 | GO:0009408 | GO:0009644 | GO:0010193 | GO:0034976 | GO:0042542 | GO:0046777 | GO:0004672 | GO:0004674 | GO:0005524 | GO:0016301 | GO:0016772 | GO:0005576 | GO:0005886 | GO:0009506	| protein folding | protein phosphorylation | oligopeptide transport | response to heat | response to high light intensity | response to ozone | response to endoplasmic reticulum stress | response to hydrogen peroxide | protein autophosphorylation | protein kinase activity | protein serine/threonine kinase activity | ATP binding | kinase activity | transferase activity | extracellular region | pl…	AT1G70520	Q9CAL3	CRK2_ARATH	reviewed	Cysteine-rich receptor-like protein kinase 2 (Cysteine-rich RLK2) (EC 2.7.11.-)	CRK2 At1g70520 F24J13.9	649
Glyma.02G037500	6	3.83271	0	0	AT1G10740 | GO:0006114 | GO:0005576	| glycerol biosynthetic process | extracellular region	AT1G10740	Q9SAC8	Q9SAC8_ARATH	unreviewed	Alpha/beta-Hydrolases superfamily protein (At1g10740) (Putative lipase) (T16B5.12 protein)	At1g10740 T16B5.12 T16B5_12	473
Glyma.02G038400	5	0	1.03245	0	AT3G26600 | GO:0008150 | GO:0009506	| biological_process | plasmodesma	AT3G26600	A0A1I9LTS0	A0A1I9LTS0_ARATH	unreviewed	Armadillo repeat only 4	ARO4 armadillo repeat only 4 At3g26600	534
Glyma.02G038500	4	-1.66575	-1.21976	0	AT2G42490 | GO:0009308 | GO:0055114 | GO:0005507 | GO:0008131 | GO:0048038 | GO:0005777 | GO:0009507	| amine metabolic process | oxidation-reduction process | copper ion binding | primary amine oxidase activity | quinone binding | peroxisome | chloroplast	AT2G42490	Q56W61	Q56W61_ARATH	unreviewed	Amine oxidase (EC 1.4.3.-)	At2g42490	502
Glyma.02G041800	4	-1.09277	-1.39907	0	AT5G17680 | GO:0006952 | GO:0007165 | GO:0043531 | GO:0005622	| defense response | signal transduction | ADP binding | intracellular	AT5G17680	Q19E38	Q19E38_ARATH	unreviewed	Disease resistance protein (Fragment)	At5g17680	588
Glyma.02G041900	1	2.30837	0	2.9799	AT4G35630 | GO:0006564 | GO:0008152 | GO:0009627 | GO:0034976 | GO:0003824 | GO:0004648 | GO:0030170 | GO:0009507 | GO:0009536 | GO:0009570	| L-serine biosynthetic process | metabolic process | systemic acquired resistance | response to endoplasmic reticulum stress | catalytic activity | O-phospho-L-serine:2-oxoglutarate aminotransferase activity | pyridoxal phosphate binding | chloroplast | plastid | chloroplast stroma	AT4G35630	B9DHW8	B9DHW8_ARATH	unreviewed	AT4G35630 protein (Fragment)	At4g35630	184
Glyma.02G042500	8	0	0	2.38477	AT3G12500 | GO:0005975 | GO:0009871 | GO:0010167 | GO:0015706 | GO:0016998 | GO:0046686 | GO:0050832 | GO:0004568 | GO:0008061 | GO:0005576 | GO:0005773 | GO:0005774 | GO:0005829	| carbohydrate metabolic process | jasmonic acid and ethylene-dependent systemic resistance | response to nitrate | nitrate transport | cell wall macromolecule catabolic process | response to cadmium ion | defense response to fungus | chitinase activity | chitin binding | extracellular region | vacuole | vacuolar membrane | cytosol	AT3G12500	P19171	CHIB_ARATH	reviewed	Basic endochitinase B (EC 3.2.1.14) (Pathogenesis-related protein 3) (AtChiB) (PR-3)	CHI-B PR3 At3g12500 MQC3.32 T2E22.18 T2E22_119	335
Glyma.02G047500	6	1.45804	0	0	AT4G36020 | GO:0009165 | GO:0009409 | GO:0009414 | GO:0009631 | GO:0009651 | GO:0010501 | GO:0032508 | GO:0003676 | GO:0003677 | GO:0003690 | GO:0003697 | GO:0003723 | GO:0008270	| nucleotide biosynthetic process | response to cold | response to water deprivation | cold acclimation | response to salt stress | RNA secondary structure unwinding | DNA duplex unwinding | nucleic acid binding | DNA binding | double-stranded DNA binding | single-stranded DNA binding | RNA binding | zinc ion binding	AT4G36020	A0A1P8B8F3	A0A1P8B8F3_ARATH	unreviewed	Cold shock domain protein 1	CSDP1 AtCSP1 cold shock domain protein 1 cold shock protein 1 CSP1 At4g36020 T19K4.150 T19K4_150	265
Glyma.02G047900	7	0	0	-1.77458	AT2G17880 | GO:0006457 | GO:0009744 | GO:0009750 | GO:0031072 | GO:0009507	| protein folding | response to sucrose stimulus | response to fructose stimulus | heat shock protein binding | chloroplast	AT2G17880	O48828	O48828_ARATH	unreviewed	At2g17880 (At2g17880/At2g17880) (Chaperone DnaJ-domain superfamily protein) (Putative DnaJ protein)	DJC24 DNA J protein C24 At2g17880 T13L16.10 T13L16_10	160
Glyma.02G048100	2	-1.09173	0	0	AT2G36960 | GO:0003677 | GO:0003700 | GO:0005515 | GO:0005634	| DNA binding | sequence-specific DNA binding transcription factor activity | protein binding | nucleus	AT2G36960	Q8LJT8	TKI1_ARATH	reviewed	TSL-kinase interacting protein 1 (Myb-related protein TKI1)	TKI1 At2g36960 T1J8.14	743
Glyma.02G049400	6	1.60904	0	0	AT2G18030 | GO:0006464 | GO:0019538 | GO:0055114 | GO:0008113 | GO:0016671 | GO:0009507	| protein modification process | protein metabolic process | oxidation-reduction process | peptide-methionine-(S)-S-oxide reductase activity | oxidoreductase activity | chloroplast	AT2G18030	Q9SL43	MSRA5_ARATH	reviewed	Peptide methionine sulfoxide reductase A5 (AtMSRA5) (EC 1.8.4.11) (Peptide-methionine (S)-S-oxide reductase) (Peptide Met(O) reductase) (Protein-methionine-S-oxide reductase)	MSRA5 At2g18030 T27K22.10	254
Glyma.02G049600	6	1.17008	0	0	AT1G19860 | GO:0008150 | GO:0003676 | GO:0008270 | GO:0005634	| biological_process | nucleic acid binding | zinc ion binding | nucleus	AT1G19860	A0A1P8AW26	A0A1P8AW26_ARATH	unreviewed	Zinc finger C-x8-C-x5-C-x3-H type family protein	At1g19860 F6F9.9 F6F9_9	415
Glyma.02G049900	3	0	0	1.37411	NA	NA	NA	NA	NA	NA	NA	NA	NA
Glyma.02G051100	6	1.58021	0	0	AT5G66320 | GO:0006355 | GO:0045893 | GO:0003677 | GO:0003700 | GO:0008270 | GO:0043565 | GO:0005634	| regulation of transcription | positive regulation of transcription | DNA binding | sequence-specific DNA binding transcription factor activity | zinc ion binding | sequence-specific DNA binding | nucleus	AT5G66320	Q9FH57	GATA5_ARATH	reviewed	GATA transcription factor 5	GATA5 At5g66320 K1L20.10	339
Glyma.02G051400	4	-1.05066	-1.80309	-1.07963	AT3G54350 | GO:0006312 | GO:0006346 | GO:0009560 | GO:0009630 | GO:0009793 | GO:0016246 | GO:0003674 | GO:0005634	| mitotic recombination | methylation-dependent chromatin silencing | embryo sac egg cell differentiation | gravitropism | embryo development ending in seed dormancy | RNA interference | molecular_function | nucleus	AT3G54350	F4JCV6	F4JCV6_ARATH	unreviewed	Forkhead-associated (FHA) domain-containing protein	emb1967 embryo defective 1967 At3g54350	702
Glyma.02G051500	4	-2.12416	-1.00644	0	AT4G36250 | GO:0006081 | GO:0008152 | GO:0009612 | GO:0019722 | GO:0042631 | GO:0055114 | GO:0004028 | GO:0004029 | GO:0004030 | GO:0016491 | GO:0005737 | GO:0005783 | GO:0016020	| cellular aldehyde metabolic process | metabolic process | response to mechanical stimulus | calcium-mediated signaling | cellular response to water deprivation | oxidation-reduction process | 3-chloroallyl aldehyde dehydrogenase activity | aldehyde dehydrogenase (NAD) activity | aldehyde dehydrogenase [NAD(P)+] activity | oxidoreductase activity | cytoplasm | endoplasmic reticulum | membrane	AT4G36250	Q70E96	AL3F1_ARATH	reviewed	Aldehyde dehydrogenase family 3 member F1 (EC 1.2.1.3)	ALDH3F1 At4g36250 F23E13.140	484
Glyma.02G053000	6	1.19217	0	0	AT3G26750 | GO:0006661 | GO:0008150 | GO:0003674 | GO:0005634	| phosphatidylinositol biosynthetic process | biological_process | molecular_function | nucleus	AT3G26750	Q9LW36	Q9LW36_ARATH	unreviewed	HECT-like ubiquitin-conjugating enzyme (E2)-binding protein	At3g26750	526
Glyma.02G055500	9	0	4.34198	2.06075	AT4G36550 | GO:0001666 | GO:0009862 | GO:0010310 | GO:0016567 | GO:0031347 | GO:0004842 | GO:0019894 | GO:0000151 | GO:0005871	| response to hypoxia | systemic acquired resistance | regulation of hydrogen peroxide metabolic process | protein ubiquitination | regulation of defense response | ubiquitin-protein ligase activity | kinesin binding | ubiquitin ligase complex | kinesin complex	AT4G36550	O23225	PUB5_ARATH	reviewed	U-box domain-containing protein 5 (EC 2.3.2.27) (Plant U-box protein 5) (RING-type E3 ubiquitin transferase PUB5)	PUB5 At4g36550 AP22.63 C7A10.810	718
Glyma.02G057400	5	-1.11561	0	1.25644	AT5G66760 | GO:0006099 | GO:0006121 | GO:0022900 | GO:0055114 | GO:0000104 | GO:0005524 | GO:0009055 | GO:0016491 | GO:0016627 | GO:0050660 | GO:0050897 | GO:0005618 | GO:0005739 | GO:0005749	| tricarboxylic acid cycle | mitochondrial electron transport | electron transport chain | oxidation-reduction process | succinate dehydrogenase activity | ATP binding | electron carrier activity | oxidoreductase activity | oxidoreductase activity | flavin adenine dinucleotide binding | cobalt ion binding | cell wall | mitochondrion | mitochondrial respiratory chain complex II	AT5G66760	O82663	SDHA1_ARATH	reviewed	Succinate dehydrogenase [ubiquinone] flavoprotein subunit 1, mitochondrial (EC 1.3.5.1) (Flavoprotein subunit 1 of complex II) (FP)	SDH1-1 At5g66760 MSN2.16	634
Glyma.02G059200	7	-1.81178	0	0	AT2G23790 | GO:0008150 | GO:0003674 | GO:0009507	| biological_process | molecular_function | chloroplast	AT2G23790	C0Z2Y3	C0Z2Y3_ARATH	unreviewed	AT2G23790 protein	At2g23790	129
Glyma.02G059500	1	1.44669	0	2.99354	AT4G36850 | GO:0008150 | GO:0016020	| biological_process | membrane	AT4G36850	A0A1P8B7L3	A0A1P8B7L3_ARATH	unreviewed	PQ-loop repeat family protein / transmembrane family protein	AP22.27 AP22_27 At4g36850	310
Glyma.02G060900	1	0	1.55166	0	AT2G23690 | GO:0006499 | GO:0003674 | GO:0005575	| N-terminal protein myristoylation | molecular_function | cellular_component	AT2G23690	Q680G2	Q680G2_ARATH	unreviewed	HTH-type transcriptional regulator	At2g23690 F27L4.13 F27L4_13	163
Glyma.02G062700	7	-2.19567	0	0	AT3G50410 | GO:0006355 | GO:0009733 | GO:0009751 | GO:0042545 | GO:0045787 | GO:0045893 | GO:0003677 | GO:0003700 | GO:0005515 | GO:0008270 | GO:0005634	| regulation of transcription | response to auxin stimulus | response to salicylic acid stimulus | cell wall modification | positive regulation of cell cycle | positive regulation of transcription | DNA binding | sequence-specific DNA binding transcription factor activity | protein binding | zinc ion binding | nucleus	AT3G50410	Q39088	DOF34_ARATH	reviewed	Dof zinc finger protein DOF3.4 (AtDOF3.4) (OBF-binding protein 1)	DOF3.4 OBP1 At3g50410 F11C1_250	253
Glyma.02G063900	9	1.2153	1.60396	2.82655	AT2G39200 | GO:0002679 | GO:0006857 | GO:0006865 | GO:0006952 | GO:0008219 | GO:0009407 | GO:0009817 | GO:0010150 | GO:0010200 | GO:0010583 | GO:0015824 | GO:0005516 | GO:0005886 | GO:0016021	| respiratory burst involved in defense response | oligopeptide transport | amino acid transport | defense response | cell death | toxin catabolic process | defense response to fungus | leaf senescence | response to chitin | response to cyclopentenone | proline transport | calmodulin binding | plasma membrane | integral to membrane	AT2G39200	O80961	MLO12_ARATH	reviewed	MLO-like protein 12 (AtMlo12) (AtMlo18)	MLO12 At2g39200 T16B24.16	576
Glyma.02G066000	6	1.16388	0	0	AT3G26780 | GO:0006499 | GO:0008152 | GO:0009451 | GO:0003824 | GO:0005634 | GO:0005739 | GO:0005829	| N-terminal protein myristoylation | metabolic process | RNA modification | catalytic activity | nucleus | mitochondrion | cytosol	AT3G26780	Q9LW33	Q9LW33_ARATH	unreviewed	Phosphoglycerate mutase family protein	MEF14 At3g26780 At3g26780/MDJ14_6	399
Glyma.02G066200	6	1.06347	0	0	AT5G61890 | GO:0006355 | GO:0006865 | GO:0050832 | GO:0003677 | GO:0003700 | GO:0005634	| regulation of transcription | amino acid transport | defense response to fungus | DNA binding | sequence-specific DNA binding transcription factor activity | nucleus	AT5G61890	Q9FH54	EF114_ARATH	reviewed	Ethylene-responsive transcription factor ERF114 (ERF bud enhancer)	ERF114 EBE At5g61890 K22G18.1	248
Glyma.02G068200	3	0	1.01178	1.87799	AT5G47920 | GO:0008150 | GO:0003674 | GO:0005575	| biological_process | molecular_function | cellular_component	AT5G47920	Q9FII9	Q9FII9_ARATH	unreviewed	Emb|CAB67623.1 (Transcription elongation factor)	MCA23.26 MCA23_26 At5g47920 At5g47920/MCA23_26	187
Glyma.02G068400	6	1.26107	0	0	AT2G31600 | GO:0008150 | GO:0003674 | GO:0009507	| biological_process | molecular_function | chloroplast	AT2G31600	Q84LR2	Q84LR2_ARATH	unreviewed	INO80 complex subunit D-like protein	At2g31600 T9H9.12 T9H9_12	216
Glyma.02G068600	6	1.23954	0	0	AT2G31600 | GO:0008150 | GO:0003674 | GO:0009507	| biological_process | molecular_function | chloroplast	AT2G31600	Q84LR2	Q84LR2_ARATH	unreviewed	INO80 complex subunit D-like protein	At2g31600 T9H9.12 T9H9_12	216
Glyma.02G070600	9	0	1.14471	1.71669	AT5G18270 | GO:0006355 | GO:0007275 | GO:0003677 | GO:0003700 | GO:0005634 | GO:0005737	| regulation of transcription | multicellular organismal development | DNA binding | sequence-specific DNA binding transcription factor activity | nucleus | cytoplasm	AT5G18270	F4JWK6	F4JWK6_ARATH	unreviewed	NAC domain containing protein 87	ANAC087 MRG7.23 MRG7_23 At5g18270	335
Glyma.02G071600	4	-1.35611	0	0	AT4G13650 | GO:0008150 | GO:0005739	| biological_process | mitochondrion	AT4G13650	Q9SVP7	PP307_ARATH	reviewed	Pentatricopeptide repeat-containing protein At4g13650	PCMP-H42 At4g13650 F18A5.40	1064
Glyma.02G071700	2	-2.77569	0	0	AT1G54385 | GO:0000245 | GO:0000398 | GO:0005575	| spliceosome assembly | nuclear mRNA splicing | cellular_component	AT1G54385	Q5XVI1	SINE1_ARATH	reviewed	Protein SINE1	SINE1 At1g54385 F20D21.21	560
Glyma.02G072300	2	-2.45325	0	0	AT5G14602 | GO:0008150 | GO:0003674	| biological_process | molecular_function	AT5G14602	B3H764	B3H764_ARATH	unreviewed	Methyltransferase-like protein	At5g14602	80
Glyma.02G072500	4	-1.67268	-1.02163	0	AT5G18130 | GO:0008150 | GO:0009617 | GO:0045087 | GO:0003674 | GO:0005634	| biological_process | response to bacterium | innate immune response | molecular_function | nucleus	AT5G18130	Q3E9G1	Q3E9G1_ARATH	unreviewed	Transmembrane protein	MRG7.9 MRG7_9 At5g18130	251
Glyma.02G073100	2	-1.05876	0	0	AT1G17070 | GO:0000398 | GO:0042752 | GO:0003676 | GO:0003677 | GO:0005622 | GO:0005634 | GO:0031981	| nuclear mRNA splicing | regulation of circadian rhythm | nucleic acid binding | DNA binding | intracellular | nucleus | nuclear lumen	AT1G17070	Q9SHG6	STIP1_ARATH	reviewed	Septin and tuftelin-interacting protein 1 homolog 1 (Nineteen complex-related protein 1 homolog) (AtNTR1) (Protein SPLICEOSOMAL TIMEKEEPER LOCUS 1)	STIPL1 NTR1 At1g17070 F20D23.23	849
Glyma.02G073200	5	3.51438	2.05837	4.11444	AT1G71990 | GO:0006486 | GO:0010493 | GO:0008417 | GO:0016757 | GO:0005794 | GO:0016020	| protein glycosylation | Lewis a epitope biosynthetic process | fucosyltransferase activity | transferase activity | Golgi apparatus | membrane	AT1G71990	Q0V7Y9	Q0V7Y9_ARATH	unreviewed	At1g71990 (Glycosyltransferase)	AT1G71990	401
Glyma.02G073700	7	0	-1.70664	0	AT2G37170 | GO:0006810 | GO:0006833 | GO:0009414 | GO:0009651 | GO:0009737 | GO:0055085 | GO:0005215 | GO:0015250 | GO:0005886 | GO:0009506 | GO:0009507 | GO:0016020 | GO:0016021	| transport | water transport | response to water deprivation | response to salt stress | response to abscisic acid stimulus | transmembrane transport | transporter activity | water channel activity | plasma membrane | plasmodesma | chloroplast | membrane | integral to membrane	AT2G37170	P43287	PIP22_ARATH	reviewed	Aquaporin PIP2-2 (Plasma membrane intrinsic protein 2-2) (AtPIP2;2) (Plasma membrane intrinsic protein 2b) (PIP2b) (TMP2b)	PIP2-2 PIP2B At2g37170 T2N18.7	285
Glyma.02G074000	4	0	-1.78902	-1.00903	AT2G39000 | GO:0008152 | GO:0008080 | GO:0005634	| metabolic process | N-acetyltransferase activity | nucleus	AT2G39000	A0A1P8B2A1	A0A1P8B2A1_ARATH	unreviewed	Acyl-CoA N-acyltransferases (NAT) superfamily protein	At2g39000 T7F6.17 T7F6_17	208
Glyma.02G075100	8	1.25322	0	0	AT1G22710 | GO:0009915 | GO:0015770 | GO:0055085 | GO:0005351 | GO:0008506 | GO:0008515 | GO:0015144 | GO:0005886 | GO:0016020	| phloem sucrose loading | sucrose transport | transmembrane transport | sugar:hydrogen symporter activity | sucrose:hydrogen symporter activity | sucrose transmembrane transporter activity | carbohydrate transmembrane transporter activity | plasma membrane | membrane	AT1G22710	Q39231	SUC2_ARATH	reviewed	Sucrose transport protein SUC2 (Sucrose permease 2) (Sucrose transporter 1) (Sucrose-proton symporter 2)	SUC2 SUT1 At1g22710 T22J18.12	512
Glyma.02G075300	7	-1.88183	-1.75257	-2.06025	AT1G71870 | GO:0006855 | GO:0009062 | GO:0055085 | GO:0005215 | GO:0015238 | GO:0015297 | GO:0005886 | GO:0016020	| drug transmembrane transport | fatty acid catabolic process | transmembrane transport | transporter activity | drug transmembrane transporter activity | antiporter activity | plasma membrane | membrane	AT1G71870	A0A1L2EGK4	A0A1L2EGK4_ARATH	unreviewed	Protein DETOXIFICATION (Multidrug and toxic compound extrusion protein)	At1g71870	450
Glyma.02G076700	1	0	-1.63472	0	NA	NA	NA	NA	NA	NA	NA	NA	NA
Glyma.02G076800	4	0	-1.34554	0	NA	NA	NA	NA	NA	NA	NA	NA	NA
Glyma.02G080200	8	0	0	1.41194	AT2G33710 | GO:0002679 | GO:0006355 | GO:0009723 | GO:0010200 | GO:0035556 | GO:0003677 | GO:0003700 | GO:0005634 | GO:0005730	| respiratory burst involved in defense response | regulation of transcription | response to ethylene stimulus | response to chitin | intracellular signal transduction | DNA binding | sequence-specific DNA binding transcription factor activity | nucleus | nucleolus	AT2G33710	F4IFX1	F4IFX1_ARATH	unreviewed	Integrase-type DNA-binding superfamily protein	At2g33710 T1B8.3 T1B8_3	231
Glyma.02G080900	4	1.83533	-1.27601	0	AT5G64740 | GO:0000271 | GO:0009664 | GO:0009825 | GO:0009832 | GO:0009833 | GO:0009932 | GO:0010583 | GO:0010817 | GO:0016049 | GO:0030243 | GO:0030244 | GO:0042546 | GO:0043481 | GO:0043622 | GO:0048767 | GO:0071555 | GO:0008270 | GO:0016757 | GO:0016759 | GO:0016760 | GO:0005794 | GO:0005886 | GO:0010005 | GO:0010330 | GO:0016020	| polysaccharide biosynthetic process | plant-type cell wall organization | multidimensional cell growth | plant-type cell wall biogenesis | primary cell wall biogenesis | cell tip growth | response to cyclopentenone | regulation of hormone levels | cell growth | cellulose metabolic process | cellulose biosynthetic process | cell wall biogenesis | anthocyanin accumulation in tissues in response t…	AT5G64740	Q94JQ6	CESA6_ARATH	reviewed	Cellulose synthase A catalytic subunit 6 [UDP-forming] (AtCesA6) (EC 2.4.1.12) (AraxCelA) (Isoxaben-resistant protein 2) (Protein PROCUSTE 1) (Protein QUILL)	CESA6 IXR2 PRC1 QUI At5g64740 MVP7.7	1084
Glyma.02G082800	6	1.47591	1.11021	0	AT1G43700 | GO:0006355 | GO:0008272 | GO:0009294 | GO:0009410 | GO:0009970 | GO:0030968 | GO:0045596 | GO:0045892 | GO:0051170 | GO:0003700 | GO:0005515 | GO:0043565 | GO:0046983 | GO:0051019 | GO:0005634	| regulation of transcription | sulfate transport | DNA mediated transformation | response to xenobiotic stimulus | cellular response to sulfate starvation | endoplasmic reticulum unfolded protein response | negative regulation of cell differentiation | negative regulation of transcription | nuclear import | sequence-specific DNA binding transcription factor activity | protein binding | sequence-…	AT1G43700	Q9MA75	VIP1_ARATH	reviewed	Transcription factor VIP1 (Protein SULPHATE UTILIZATION EFFICIENCY 3) (VirE2-interacting protein 1) (AtVIP1) (bZIP transcription factor 51) (AtbZIP51) (bZIP protein 51)	VIP1 BZIP51 SUE3 At1g43700 F2J6.6	341
Glyma.02G083700	9	0	2.90104	2.35448	NA	NA	NA	NA	NA	NA	NA	NA	NA
Glyma.02G084500	4	1.21439	-1.73476	0	AT1G70650 | GO:0008270 | GO:0016881 | GO:0005622 | GO:0005739	| zinc ion binding | acid-amino acid ligase activity | intracellular | mitochondrion	AT1G70650	F4I6V2	F4I6V2_ARATH	unreviewed	Ran BP2/NZF zinc finger-like superfamily protein	At1g70650 F5A18.17 F5A18_17	595
Glyma.02G087000	4	1.27129	-1.03191	-1.10489	AT2G01830 | GO:0000160 | GO:0006468 | GO:0007231 | GO:0008272 | GO:0009414 | GO:0009736 | GO:0009744 | GO:0009749 | GO:0009750 | GO:0010029 | GO:0010086 | GO:0016036 | GO:0031537 | GO:0033500 | GO:0042742 | GO:0048509 | GO:0048831 | GO:0071329 | GO:0000155 | GO:0000156 | GO:0004673 | GO:0004721 | GO:0004871 | GO:0005034 | GO:0005515 | GO:0005524 | GO:0009884 | GO:0009885 | GO:0016772 | GO:0019899…	| two-component signal transduction system (phosphorelay) | protein phosphorylation | osmosensory signaling pathway | sulfate transport | response to water deprivation | cytokinin mediated signaling pathway | response to sucrose stimulus | response to glucose stimulus | response to fructose stimulus | regulation of seed germination | embryonic root morphogenesis | cellular response to phosphate s…	AT2G01830	A0A1P8B026	A0A1P8B026_ARATH	unreviewed	CHASE domain containing histidine kinase protein	WOL AHK4 ARABIDOPSIS HISTIDINE KINASE 4 ATCRE1 CRE1 CYTOKININ RESPONSE 1 WOL1 WOODEN LEG WOODEN LEG 1 At2g01830 T23K3.2 T23K3_2	1069
Glyma.02G087400	7	-2.39033	-2.17334	0	AT2G28550 | GO:0006355 | GO:0009651 | GO:0009737 | GO:0009887 | GO:0010228 | GO:0003677 | GO:0003700 | GO:0005634	| regulation of transcription | response to salt stress | response to abscisic acid stimulus | organ morphogenesis | vegetative to reproductive phase transition of meristem | DNA binding | sequence-specific DNA binding transcription factor activity | nucleus	AT2G28550	A0A1P8AYJ5	A0A1P8AYJ5_ARATH	unreviewed	Related to AP2.7	RAP2.7 related to AP2.7 TOE1 At2g28550 T17D12.11 T17D12_11	268
Glyma.02G087500	2	-1.10328	0	0	AT5G02950 | GO:0008150 | GO:0003674 | GO:0005634	| biological_process | molecular_function | nucleus	AT5G02950	Q9LYZ0	Q9LYZ0_ARATH	unreviewed	Tudor/PWWP/MBT superfamily protein	At5g02950 F9G14.260 F9G14_260	632
Glyma.02G087700	2	-1.42268	0	0	AT5G51100 | GO:0006364 | GO:0006399 | GO:0009411 | GO:0009658 | GO:0042793 | GO:0045893 | GO:0055114 | GO:0004784 | GO:0005515 | GO:0009295 | GO:0009507 | GO:0009579 | GO:0042644	| rRNA processing | tRNA metabolic process | response to UV | chloroplast organization | transcription from plastid promoter | positive regulation of transcription | oxidation-reduction process | superoxide dismutase activity | protein binding | nucleoid | chloroplast | thylakoid | chloroplast nucleoid	AT5G51100	A0A1P8BBJ5	A0A1P8BBJ5_ARATH	unreviewed	Fe superoxide dismutase 2	FSD2 Fe superoxide dismutase 2 MWD22.4 MWD22_4 At5g51100	296
Glyma.02G087900	3	0	1.53635	2.16963	AT1G64660 | GO:0006520 | GO:0006730 | GO:0009970 | GO:0019458 | GO:0042631 | GO:0051289 | GO:0003824 | GO:0018826 | GO:0005737 | GO:0005829	| cellular amino acid metabolic process | one-carbon metabolic process | cellular response to sulfate starvation | methionine catabolic process via 2-oxobutanoate | cellular response to water deprivation | protein homotetramerization | catalytic activity | methionine gamma-lyase activity | cytoplasm | cytosol	AT1G64660	Q9SGU9	MGL_ARATH	reviewed	Methionine gamma-lyase (AtMGL) (EC 4.4.1.11) (L-methioninase)	MGL At1g64660 F1N19.23	441
Glyma.02G088300	7	-1.08939	0	0	AT5G42090 | GO:0005768 | GO:0005794 | GO:0005802 | GO:0009507 | GO:0016021	| endosome | Golgi apparatus | trans-Golgi network | chloroplast | integral to membrane	AT5G42090	Q9FHX6	Q9FHX6_ARATH	unreviewed	Dbj|BAA84809.1 (Lung seven transmembrane receptor family protein)	MJC20.20 MJC20_20 At5g42090 At5g42090/MJC20.20	439
Glyma.02G088900	1	3.74449	0	0	AT3G18280 | GO:0006612 | GO:0006869 | GO:0009963 | GO:0010363 | GO:0008289 | GO:0005576	| protein targeting to membrane | lipid transport | positive regulation of flavonoid biosynthetic process | regulation of plant-type hypersensitive response | lipid binding | extracellular region	AT3G18280	Q9LJQ3	Q9LJQ3_ARATH	unreviewed	AT3g18280/MIE15_7 (Bifunctional inhibitor/lipid-transfer protein/seed storage 2S albumin superfamily protein) (Lipid transfer protein)	At3g18280	96
Glyma.02G089000	2	-1.81262	0	0	AT5G16210 | GO:0008150 | GO:0005737	| biological_process | cytoplasm	AT5G16210	B9DHJ7	B9DHJ7_ARATH	unreviewed	AT5G16210 protein (Fragment)	At5g16210	374
Glyma.02G089500	1	0	0	3.60917	AT2G47485 | GO:0005739	| mitochondrion	AT2G47485	Q6DBG0	Q6DBG0_ARATH	unreviewed	At2g47485	At2g47485	141
Glyma.02G092300	3	0	0	3.15432	AT2G44310 | GO:0008150 | GO:0005509 | GO:0005634 | GO:0005829	| biological_process | calcium ion binding | nucleus | cytosol	AT2G44310	O64866	O64866_ARATH	unreviewed	Calcium-binding EF-hand family protein (Expressed protein)	At2g44310 F4I1.12	142
Glyma.02G092500	9	0	0	2.47249	AT2G39530 | GO:0006865 | GO:0006888 | GO:0008150 | GO:0043090 | GO:0003674 | GO:0009507 | GO:0016020	| amino acid transport | ER to Golgi vesicle-mediated transport | biological_process | amino acid import | molecular_function | chloroplast | membrane	AT2G39530	Q8GWD5	CSPLC_ARATH	reviewed	CASP-like protein 4D1 (AtCASPL4D1)	At2g39530 F12L6.19	178
Glyma.02G093200	8	0	1.29259	0	AT3G12580 | GO:0006457 | GO:0009266 | GO:0009408 | GO:0009615 | GO:0009617 | GO:0009644 | GO:0016567 | GO:0034976 | GO:0042542 | GO:0046686 | GO:0005524 | GO:0031625 | GO:0005618 | GO:0005739 | GO:0005774 | GO:0005794 | GO:0005829 | GO:0005886 | GO:0048046	| protein folding | response to temperature stimulus | response to heat | response to virus | response to bacterium | response to high light intensity | protein ubiquitination | response to endoplasmic reticulum stress | response to hydrogen peroxide | response to cadmium ion | ATP binding | ubiquitin protein ligase binding | cell wall | mitochondrion | vacuolar membrane | Golgi apparatus | cytos…	AT3G12580	Q9LHA8	MD37C_ARATH	reviewed	Probable mediator of RNA polymerase II transcription subunit 37c (Heat shock 70 kDa protein 4) (Heat shock cognate 70 kDa protein 4) (Heat shock cognate protein 70-4) (AtHsc70-4) (Heat shock protein 70-4) (AtHsp70-4)	MED37C HSC70-4 HSP70 HSP70-4 MED37_2 At3g12580 T16H11.7 T2E22.11	650
Glyma.02G094200	4	0	-1.84343	0	AT3G12770 | GO:0080156 | GO:0003674 | GO:0009507	| mitochondrial mRNA modification | molecular_function | chloroplast	AT3G12770	Q9LTV8	PP224_ARATH	reviewed	Pentatricopeptide repeat-containing protein At3g12770	PCMP-H43 At3g12770 MBK21.13	694
Glyma.02G095500	3	0	0	1.32036	AT5G13550 | GO:0006810 | GO:0008272 | GO:0055085 | GO:0005215 | GO:0008271 | GO:0015116 | GO:0016020 | GO:0016021	| transport | sulfate transport | transmembrane transport | transporter activity | secondary active sulfate transmembrane transporter activity | sulfate transmembrane transporter activity | membrane | integral to membrane	AT5G13550	Q9FY46	SUT41_ARATH	reviewed	Sulfate transporter 4.1, chloroplastic (AST82)	SULTR4;1 At5g13550 MSH12.1 T6I14_80	685
Glyma.02G096600	4	-1.14168	-1.07613	0	AT1G69040 | GO:0006521 | GO:0008152 | GO:0009735 | GO:0016597 | GO:0005829 | GO:0009507	| regulation of cellular amino acid metabolic process | metabolic process | response to cytokinin stimulus | amino acid binding | cytosol | chloroplast	AT1G69040	Q8LJW3	ACR4_ARATH	reviewed	ACT domain-containing protein ACR4 (Protein ACT DOMAIN REPEATS 4)	ACR4 At1g69040 F4N2.2	451
Glyma.02G097900	4	0	-1.02799	0	AT1G68640 | GO:0006355 | GO:0009410 | GO:0009909 | GO:0030968 | GO:0048451 | GO:0048453 | GO:0003677 | GO:0003700 | GO:0005515 | GO:0043565 | GO:0046983 | GO:0005634	| regulation of transcription | response to xenobiotic stimulus | regulation of flower development | endoplasmic reticulum unfolded protein response | petal formation | sepal formation | DNA binding | sequence-specific DNA binding transcription factor activity | protein binding | sequence-specific DNA binding | protein dimerization activity | nucleus	AT1G68640	Q9SX27	PAN_ARATH	reviewed	Transcription factor PERIANTHIA (bZIP transcription factor 46) (AtbZIP46)	PAN At1g68640 F24J5.12	452
Glyma.02G098800	3	0	1.37287	1.03848	AT1G25550 | GO:0006355 | GO:0010167 | GO:0015706 | GO:0003677 | GO:0003700 | GO:0005634	| regulation of transcription | response to nitrate | nitrate transport | DNA binding | sequence-specific DNA binding transcription factor activity | nucleus	AT1G25550	A0A1P8AW12	A0A1P8AW12_ARATH	unreviewed	Myb-like transcription factor family protein	At1g25550	277
Glyma.02G100300	3	0	0	1.05162	AT5G38280 | GO:0006468 | GO:0009620 | GO:0009691 | GO:0004672 | GO:0004674 | GO:0004675 | GO:0005524 | GO:0016301 | GO:0016772 | GO:0005886 | GO:0009506	| protein phosphorylation | response to fungus | cytokinin biosynthetic process | protein kinase activity | protein serine/threonine kinase activity | transmembrane receptor protein serine/threonine kinase activity | ATP binding | kinase activity | transferase activity | plasma membrane | plasmodesma	NA	NA	NA	NA	NA	NA	NA
Glyma.02G102400	6	1.05371	0	0	AT2G15570 | GO:0006662 | GO:0010497 | GO:0010647 | GO:0043085 | GO:0045454 | GO:0048509 | GO:0008047 | GO:0009055 | GO:0015035 | GO:0009507 | GO:0009570	| glycerol ether metabolic process | plasmodesmata-mediated intercellular transport | positive regulation of cell communication | positive regulation of catalytic activity | cell redox homeostasis | regulation of meristem development | enzyme activator activity | electron carrier activity | protein disulfide oxidoreductase activity | chloroplast | chloroplast stroma	AT2G15570	F4IIH6	F4IIH6_ARATH	unreviewed	Thioredoxin superfamily protein	ATHM3 ATM3 GAT1 GFP ARRESTED TRAFFICKING 1 THIOREDOXIN-M3 TRX-M3 At2g15570	174
Glyma.02G102900	5	0	1.05404	2.01768	AT1G49780 | GO:0016567 | GO:0004842 | GO:0000151 | GO:0005737	| protein ubiquitination | ubiquitin-protein ligase activity | ubiquitin ligase complex | cytoplasm	AT3G19380	Q9LT79	PUB25_ARATH	reviewed	U-box domain-containing protein 25 (EC 2.3.2.27) (Plant U-box protein 25) (RING-type E3 ubiquitin transferase PUB25)	PUB25 At3g19380 MLD14.11	421
Glyma.02G103500	7	-1.67402	-1.32646	0	AT4G34050 | GO:0006598 | GO:0009611 | GO:0009698 | GO:0009805 | GO:0009963 | GO:0019344 | GO:0042398 | GO:0046686 | GO:0008171 | GO:0042409 | GO:0005634 | GO:0005829	| polyamine catabolic process | response to wounding | phenylpropanoid metabolic process | coumarin biosynthetic process | positive regulation of flavonoid biosynthetic process | cysteine biosynthetic process | cellular modified amino acid biosynthetic process | response to cadmium ion | O-methyltransferase activity | caffeoyl-CoA O-methyltransferase activity | nucleus | cytosol	AT4G34050	O49499	CAMT4_ARATH	reviewed	Caffeoyl-CoA O-methyltransferase 1 (EC 2.1.1.104) (Trans-caffeoyl-CoA 3-O-methyltransferase) (CCoAMT) (CCoAOMT1)	CCOAOMT1 At4g34050 F28A23.190	259
Glyma.02G104300	2	-1.44356	0	0	AT2G15490 | GO:0008152 | GO:0009407 | GO:0009723 | GO:0010583 | GO:0051707 | GO:0008194 | GO:0016757 | GO:0016758 | GO:0035251 | GO:0080043 | GO:0080044 | GO:0005829	| metabolic process | toxin catabolic process | response to ethylene stimulus | response to cyclopentenone | response to other organism | UDP-glycosyltransferase activity | transferase activity | transferase activity | UDP-glucosyltransferase activity | quercetin 3-O-glucosyltransferase activity | quercetin 7-O-glucosyltransferase activity | cytosol	AT2G15490	F4IIG6	F4IIG6_ARATH	unreviewed	Glycosyltransferase (EC 2.4.1.-)	UGT73B4 UDP-glycosyltransferase 73B4 At2g15490	481
Glyma.02G104500	7	-1.64628	0	0	AT2G15490 | GO:0008152 | GO:0009407 | GO:0009723 | GO:0010583 | GO:0051707 | GO:0008194 | GO:0016757 | GO:0016758 | GO:0035251 | GO:0080043 | GO:0080044 | GO:0005829	| metabolic process | toxin catabolic process | response to ethylene stimulus | response to cyclopentenone | response to other organism | UDP-glycosyltransferase activity | transferase activity | transferase activity | UDP-glucosyltransferase activity | quercetin 3-O-glucosyltransferase activity | quercetin 7-O-glucosyltransferase activity | cytosol	AT2G15490	F4IIG6	F4IIG6_ARATH	unreviewed	Glycosyltransferase (EC 2.4.1.-)	UGT73B4 UDP-glycosyltransferase 73B4 At2g15490	481
Glyma.02G104900	1	0	0	-1.47205	AT4G34131 | GO:0008152 | GO:0051707 | GO:0008194 | GO:0016758 | GO:0035251 | GO:0080043	| metabolic process | response to other organism | UDP-glycosyltransferase activity | transferase activity | UDP-glucosyltransferase activity | quercetin 3-O-glucosyltransferase activity	AT4G34131	W8Q6H7	W8Q6H7_ARATH	unreviewed	Glycosyltransferase (EC 2.4.1.-) (Fragment)	AT4G34131	481
Glyma.02G106000	3	1.02419	0	0	AT1G69680 | GO:0008150 | GO:0003674	| biological_process | molecular_function	AT1G69680	Q94C15	Q94C15_ARATH	unreviewed	At1g69680/T6C23_12 (Ran guanine nucleotide release factor, putative (Mog1/PsbP/DUF1795-like photosystem II reaction center PsbP family protein))	At1g69680 T6C23.12 T6C23_12	202
Glyma.02G106100	5	1.37538	0	0	AT3G05290 | GO:0006635 | GO:0006810 | GO:0006839 | GO:0007031 | GO:0009407 | GO:0015866 | GO:0015867 | GO:0043161 | GO:0051788 | GO:0080024 | GO:0080129 | GO:0090351 | GO:0005347 | GO:0015217 | GO:0005739 | GO:0005743 | GO:0005777	| fatty acid beta-oxidation | transport | mitochondrial transport | peroxisome organization | toxin catabolic process | ADP transport | ATP transport | proteasomal ubiquitin-dependent protein catabolic process | response to misfolded protein | indolebutyric acid metabolic process | proteasome core complex assembly | seedling development | ATP transmembrane transporter activity | ADP transmembrane…	AT3G05290	Q9MA90	PNC1_ARATH	reviewed	Peroxisomal adenine nucleotide carrier 1 (AtPNC1)	PNC1 At3g05290 T12H1.26	322
Glyma.02G106300	3	-3.26696	0	1.08155	AT2G46210 | GO:0006629 | GO:0006633 | GO:0055114 | GO:0005506 | GO:0016491 | GO:0016717 | GO:0020037	| lipid metabolic process | fatty acid biosynthetic process | oxidation-reduction process | iron ion binding | oxidoreductase activity | oxidoreductase activity | heme binding	AT2G46210	Q3EBF7	SLD2_ARATH	reviewed	Delta(8)-fatty-acid desaturase 2 (EC 1.14.19.29) (Delta(8)-sphingolipid desaturase 2) (Sphingoid long-chain base desaturase 2) (Sphingoid LCB desaturase 2) (Sphingolipid 8-(E/Z)-desaturase 2)	SLD2 At2g46210 T3F17.14	449
Glyma.02G106700	5	0	0	1.26859	AT1G14290 | GO:0006633 | GO:0009640 | GO:0016126 | GO:0046520 | GO:0055114 | GO:0000170 | GO:0003824 | GO:0005506 | GO:0016491 | GO:0005783 | GO:0005794	| fatty acid biosynthetic process | photomorphogenesis | sterol biosynthetic process | sphingoid biosynthetic process | oxidation-reduction process | sphingosine hydroxylase activity | catalytic activity | iron ion binding | oxidoreductase activity | endoplasmic reticulum | Golgi apparatus	AT1G14290	A0A1P8APD5	A0A1P8APD5_ARATH	unreviewed	Sphingoid base hydroxylase 2	SBH2 AtSBH2 sphingoid base hydroxylase 2 At1g14290 F14L17.5 F14L17_5	185
Glyma.02G107500	8	0	1.0085	0	AT2G02960 | GO:0008270 | GO:0005634	| zinc ion binding | nucleus	AT2G02960	F4IS71	F4IS71_ARATH	unreviewed	RING/FYVE/PHD zinc finger superfamily protein	At2g02960 T17M13.13 T17M13_13	275
Glyma.02G108300	8	0	1.36856	1.39908	AT1G26800 | GO:0008270 | GO:0005634	| zinc ion binding | nucleus	AT1G26800	Q9LQX2	MPSR1_ARATH	reviewed	E3 ubiquitin-protein ligase MPSR1 (EC 2.3.2.27) (Protein MISFOLDED PROTEIN SENSING RING E3 LIGASE 1) (RING-type E3 ubiquitin transferase MPSR1)	MPSR1 At1g26800 T24P13.19	204
Glyma.02G108900	5	0	0	-1.03753	AT2G03050 | GO:0009793 | GO:0071452 | GO:0003674 | GO:0005739 | GO:0009507	| embryo development ending in seed dormancy | cellular response to singlet oxygen | molecular_function | mitochondrion | chloroplast	AT2G03050	Q84X53	MTEF1_ARATH	reviewed	Transcription termination factor MTEF1, chloroplastic (Mitochondrial transcription termination factor 1) (Protein EMBRYO DEFECTIVE 93) (Protein SINGLET OXYGEN-LINKED DEATH ACTIVATOR 10)	MTERF1 EMB93 SOLDAT10 At2g03050 T17M13.22	284
Glyma.02G109300	4	0	-1.02994	0	AT1G69523 | GO:0008152 | GO:0008168	| metabolic process | methyltransferase activity	AT1G69523	Q941B1	Q941B1_ARATH	unreviewed	At1g69520/F10D13_17 (S-adenosyl-L-methionine-dependent methyltransferases superfamily protein)	At1g69523	300
Glyma.02G109800	3	0	0	1.167	AT1G69490 | GO:0006355 | GO:0007275 | GO:0009617 | GO:0009825 | GO:0009908 | GO:0010150 | GO:0045087 | GO:0003677 | GO:0003700 | GO:0005634	| regulation of transcription | multicellular organismal development | response to bacterium | multidimensional cell growth | flower development | leaf senescence | innate immune response | DNA binding | sequence-specific DNA binding transcription factor activity | nucleus	AT1G69490	O49255	NAC29_ARATH	reviewed	NAC transcription factor 29 (AtNAC029) (Protein NAC-LIKE, ACTIVATED BY AP3/PI) (AtNAP)	NAC029 ANAC029 NAC29 NAP At1g69490 F10D13.14	268
Glyma.02G111700	7	-1.50488	0	0	AT1G26660 | GO:0006312 | GO:0006457 | GO:0009560 | GO:0051082 | GO:0005737 | GO:0016272	| mitotic recombination | protein folding | embryo sac egg cell differentiation | unfolded protein binding | cytoplasm | prefoldin complex	AT1G26660	F4HPA5	F4HPA5_ARATH	unreviewed	Prefoldin chaperone subunit family protein	At1g26660 T24P13.26	177
Glyma.02G112400	8	0	1.00912	0	AT1G13950 | GO:0006413 | GO:0006452 | GO:0008612 | GO:0010089 | GO:0045901 | GO:0045905 | GO:0003723 | GO:0003743 | GO:0003746 | GO:0043022 | GO:0005737	| translational initiation | translational frameshifting | peptidyl-lysine modification to hypusine | xylem development | positive regulation of translational elongation | positive regulation of translational termination | RNA binding | translation initiation factor activity | translation elongation factor activity | ribosome binding | cytoplasm	AT1G13950	Q9XI91	IF5A1_ARATH	reviewed	Eukaryotic translation initiation factor 5A-1 (AtELF5A-1) (eIF-5A-1)	ELF5A-1 At1g13950 F16A14.17 F7A19.4	158
Glyma.02G113000	4	-2.31115	-1.51915	-1.09528	AT3G29200 | GO:0006007 | GO:0009073 | GO:0046417 | GO:0004106 | GO:0016688 | GO:0005829 | GO:0009507 | GO:0009536	| glucose catabolic process | aromatic amino acid family biosynthetic process | chorismate metabolic process | chorismate mutase activity | L-ascorbate peroxidase activity | cytosol | chloroplast | plastid	AT3G29200	P42738	CM1_ARATH	reviewed	Chorismate mutase 1, chloroplastic (AtCM1) (EC 5.4.99.5) (CM-1)	CM1 At3g29200 MXO21.4	340
Glyma.02G113100	4	0	-1.39081	0	AT1G69370 | GO:0000162 | GO:0009073 | GO:0042742 | GO:0046417 | GO:0004106 | GO:0009507 | GO:0009536	| tryptophan biosynthetic process | aromatic amino acid family biosynthetic process | defense response to bacterium | chorismate metabolic process | chorismate mutase activity | chloroplast | plastid	AT1G69370	Q9C544	CM3_ARATH	reviewed	Chorismate mutase 3, chloroplastic (AtCM3) (EC 5.4.99.5) (CM-3)	CM3 At1g69370 F10D13.6 F23O10.5	316
Glyma.02G114100	1	2.34321	-1.60407	0	NA	NA	NA	NA	NA	NA	NA	NA	NA
Glyma.02G115400	5	0	0	1.05095	AT3G29360 | GO:0005975 | GO:0006007 | GO:0006065 | GO:0007030 | GO:0007033 | GO:0048767 | GO:0052546 | GO:0003979 | GO:0005634 | GO:0005737 | GO:0005829	| carbohydrate metabolic process | glucose catabolic process | UDP-glucuronate biosynthetic process | Golgi organization | vacuole organization | root hair elongation | cell wall pectin metabolic process | UDP-glucose 6-dehydrogenase activity | nucleus | cytoplasm | cytosol	AT3G29360	Q9LIA8	UGDH2_ARATH	reviewed	UDP-glucose 6-dehydrogenase 2 (UDP-Glc dehydrogenase 2) (UDP-GlcDH 2) (UDPGDH 2) (EC 1.1.1.22) (At-UGD2)	UGD2 UGD At3g29360 MUO10.18 MUO10_6	480
Glyma.02G115600	1	1.21527	-1.66503	-1.47138	AT1G13860 | GO:0008168 | GO:0005774 | GO:0005794	| methyltransferase activity | vacuolar membrane | Golgi apparatus	AT1G13860	Q8GYW9	PMT4_ARATH	reviewed	Probable methyltransferase PMT4 (EC 2.1.1.-)	At1g13860 F16A14.2 F16A14.7	603
Glyma.02G115900	2	-1.29694	0	0	AT1G26480 | GO:0019904 | GO:0045309 | GO:0005737	| protein domain specific binding | protein phosphorylated amino acid binding | cytoplasm	AT1G26480	Q9C5W6	14312_ARATH	reviewed	14-3-3-like protein GF14 iota (General regulatory factor 12)	GRF12 At1g26480 T1K7.15	268
Glyma.02G116300	4	0	0	-1.11419	AT2G03530 | GO:0015931 | GO:0015505 | GO:0005886	| nucleobase | uracil:cation symporter activity | plasma membrane	AT2G03530	A0A1P8AZ26	A0A1P8AZ26_ARATH	unreviewed	Ureide permease 2	UPS2 ATUPS2 ureide permease 2 At2g03530 T4M8.3 T4M8_3	313
Glyma.02G118800	2	-1.25209	0	0	AT2G03670 | GO:0009560 | GO:0000166 | GO:0005524 | GO:0016887 | GO:0017111 | GO:0005886	| embryo sac egg cell differentiation | nucleotide binding | ATP binding | ATPase activity | nucleoside-triphosphatase activity | plasma membrane	AT2G03670	Q9ZPR1	CD48B_ARATH	reviewed	Cell division control protein 48 homolog B (AtCDC48b)	CDC48B At2g03670 F19B11.12	603
Glyma.02G119900	3	2.83613	0	2.73524	NA	NA	NA	NA	NA	NA	NA	NA	NA
Glyma.02G120200	6	1.22208	0	0	AT1G13700 | GO:0005975 | GO:0006098 | GO:0003824 | GO:0017057 | GO:0009507	| carbohydrate metabolic process | pentose-phosphate shunt | catalytic activity | 6-phosphogluconolactonase activity | chloroplast	AT1G13700	Q9LMX8	6PGL1_ARATH	reviewed	Probable 6-phosphogluconolactonase 1 (6PGL1) (EC 3.1.1.31)	PGL1 At1g13700 F21F23.14	268
Glyma.02G120300	7	-3.20013	-1.92501	-1.01607	AT1G69200 | GO:0006364 | GO:0006399 | GO:0009220 | GO:0009658 | GO:0009662 | GO:0042793 | GO:0045036 | GO:0045893 | GO:0016301 | GO:0005737 | GO:0009295 | GO:0042644	| rRNA processing | tRNA metabolic process | pyrimidine ribonucleotide biosynthetic process | chloroplast organization | etioplast organization | transcription from plastid promoter | protein targeting to chloroplast | positive regulation of transcription | kinase activity | cytoplasm | nucleoid | chloroplast nucleoid	AT1G69200	F4I0K2	SCKL2_ARATH	reviewed	Fructokinase-like 2, chloroplastic (pfkB-type carbohydrate kinase family protein 1)	FLN2 PFKB1 At1g69200 F23O10.21 F4N2.16	614
Glyma.02G123700	6	1.27949	0	0	AT2G03890 | GO:0046854 | GO:0004430 | GO:0016773 | GO:0005575	| phosphatidylinositol phosphorylation | 1-phosphatidylinositol 4-kinase activity | phosphotransferase activity | cellular_component	AT2G03890	F4IU74	F4IU74_ARATH	unreviewed	Phosphoinositide 4-kinase gamma 7	PI4K GAMMA 7 ATPI4K GAMMA 7 UBDK GAMMA 7 At2g03890 T18C20.9 T18C20_9	530
Glyma.02G124000	3	0	1.13309	2.17255	AT2G03980 | GO:0006629 | GO:0004091 | GO:0016788 | GO:0005576	| lipid metabolic process | carboxylesterase activity | hydrolase activity | extracellular region	AT2G03980	Q9SIF5	GDL32_ARATH	reviewed	GDSL esterase/lipase At2g03980 (EC 3.1.1.-) (Extracellular lipase At2g03980)	At2g03980 F3C11.9	367
Glyma.02G125100	4	0	-1.06072	0	AT1G17020 | GO:0009737 | GO:0009793 | GO:0009813 | GO:0009830 | GO:0009845 | GO:0010162 | GO:0010260 | GO:0055114 | GO:0016491 | GO:0016682 | GO:0016706 | GO:0005737	| response to abscisic acid stimulus | embryo development ending in seed dormancy | flavonoid biosynthetic process | cell wall modification involved in abscission | seed germination | seed dormancy | organ senescence | oxidation-reduction process | oxidoreductase activity | oxidoreductase activity | oxidoreductase activity | cytoplasm	AT1G17020	Q39224	SRG1_ARATH	reviewed	Protein SRG1 (AtSRG1) (Protein SENESCENCE-RELATED GENE 1)	SRG1 At1g17020 F20D23.28 F6I1.30	358
Glyma.02G125600	5	3.22182	0	2.23923	AT2G14960 | GO:0009733 | GO:0009741 | GO:0010583 | GO:0003674 | GO:0005737	| response to auxin stimulus | response to brassinosteroid stimulus | response to cyclopentenone | molecular_function | cytoplasm	AT2G14960	O82333	GH31_ARATH	reviewed	Probable indole-3-acetic acid-amido synthetase GH3.1 (EC 6.3.2.-) (Auxin-responsive GH3-like protein 1) (AtGH3-1)	GH3.1 At2g14960 T26I20.12	590
Glyma.02G126500	2	-1.75784	-1.32531	0	AT1G26220 | GO:0008152 | GO:0019684 | GO:0008080 | GO:0009507	| metabolic process | photosynthesis | N-acetyltransferase activity | chloroplast	AT1G26220	Q9C666	Q9C666_ARATH	unreviewed	Acyl-CoA N-acyltransferases (NAT) superfamily protein (At1g26220)	At1g26220 At1g26220/F28B23_27 F28B23.27 F28B23_27	197
Glyma.02G128700	9	3.38844	1.57836	1.30889	AT3G25590 | GO:0008150 | GO:0003674 | GO:0005634	| biological_process | molecular_function | nucleus	AT3G25590	Q9LI86	Q9LI86_ARATH	unreviewed	At3g25590 (Micronuclear linker histone polyprotein-like protein)	At3g25590	423
Glyma.02G128800	9	2.05862	0	2.21825	AT1G13480 | GO:0008150 | GO:0003674 | GO:0005575	| biological_process | molecular_function | cellular_component	AT1G13480	Q56Y29	Q56Y29_ARATH	unreviewed	At1g13480	At1g13480 T6J4.21 T6J4_21	387
Glyma.02G129500	9	0	0	1.83028	AT1G68710 | GO:0006812 | GO:0008152 | GO:0015914 | GO:0000166 | GO:0000287 | GO:0003824 | GO:0004012 | GO:0005524 | GO:0015662 | GO:0016820 | GO:0046872 | GO:0016020 | GO:0016021	| cation transport | metabolic process | phospholipid transport | nucleotide binding | magnesium ion binding | catalytic activity | phospholipid-translocating ATPase activity | ATP binding | ATPase activity | hydrolase activity | metal ion binding | membrane | integral to membrane	AT1G68710	Q9SX33	ALA9_ARATH	reviewed	Putative phospholipid-transporting ATPase 9 (AtALA9) (EC 7.6.2.1) (Aminophospholipid flippase 9)	ALA9 At1g68710 F24J5.6	1200
Glyma.02G131500	7	-1.48433	0	0	AT4G34030 | GO:0006552 | GO:0009616 | GO:0010050 | GO:0004075 | GO:0008270 | GO:0016874 | GO:0050897 | GO:0005739 | GO:0005759	| leucine catabolic process | virus induced gene silencing | vegetative phase change | biotin carboxylase activity | zinc ion binding | ligase activity | cobalt ion binding | mitochondrion | mitochondrial matrix	AT4G34030	Q56ZH9	Q56ZH9_ARATH	unreviewed	3-methylcrotonyl-CoA carboxylase non-biotinylated subunit	At4g34030	139
Glyma.02G131800	2	-2.27267	0	0	AT5G42900 | GO:0009409 | GO:0080167 | GO:0003674 | GO:0005634	| response to cold | response to karrikin | molecular_function | nucleus	AT5G42900	F4K352	F4K352_ARATH	unreviewed	Cold regulated protein 27	COR27 cold regulated gene 27 MBD2.9 MBD2_9 At5g42900	245
Glyma.02G134000	9	-1.27859	0	1.36849	AT1G47480 | GO:0008152 | GO:0048765 | GO:0016787 | GO:0005634	| metabolic process | root hair cell differentiation | hydrolase activity | nucleus	AT1G47480	Q9SX78	CXE2_ARATH	reviewed	Probable carboxylesterase 2 (AtCXE2) (EC 3.1.1.1)	CXE2 At1g47480 F16N3.25	314
Glyma.02G134500	3	0	0	1.77843	AT2G15760 | GO:0008150 | GO:0009693 | GO:0005516 | GO:0005634 | GO:0005886	| biological_process | ethylene biosynthetic process | calmodulin binding | nucleus | plasma membrane	AT2G15760	Q9ZQD8	Q9ZQD8_ARATH	unreviewed	At2g15760 (Calmodulin-binding protein (DUF1645)) (Expressed protein)	At2g15760 F19G14.24/At2g15760 F9O13.1	315
Glyma.02G134600	6	1.73322	0	0	AT3G50530 | GO:0006468 | GO:0006499 | GO:0010228 | GO:0016926 | GO:0050665 | GO:0004672 | GO:0004674 | GO:0004713 | GO:0004723 | GO:0005509 | GO:0005524 | GO:0016301 | GO:0016772 | GO:0005886	| protein phosphorylation | N-terminal protein myristoylation | vegetative to reproductive phase transition of meristem | protein desumoylation | hydrogen peroxide biosynthetic process | protein kinase activity | protein serine/threonine kinase activity | protein tyrosine kinase activity | calcium-dependent protein serine/threonine phosphatase activity | calcium ion binding | ATP binding | kinase…	AT3G50530	Q9SCS2	CAMK5_ARATH	reviewed	CDPK-related kinase 5 (AtCRK5) (EC 2.7.11.1) (Calcium/calmodulin-dependent protein kinase 1)	CRK5 CaMK1 At3g50530 T20E23.130	601
Glyma.02G135000	7	-1.60519	0	0	NA	NA	NA	NA	NA	NA	NA	NA	NA
Glyma.02G135800	4	1.59078	-3.52033	0	NA	NA	NA	NA	NA	NA	NA	NA	NA
Glyma.02G136000	1	3.08303	0	0	AT3G19010 | GO:0006612 | GO:0009813 | GO:0009963 | GO:0010363 | GO:0030003 | GO:0055114 | GO:0070838 | GO:0005506 | GO:0016491 | GO:0016706 | GO:0045431 | GO:0005737	| protein targeting to membrane | flavonoid biosynthetic process | positive regulation of flavonoid biosynthetic process | regulation of plant-type hypersensitive response | cellular cation homeostasis | oxidation-reduction process | divalent metal ion transport | iron ion binding | oxidoreductase activity | oxidoreductase activity | flavonol synthase activity | cytoplasm	AT3G19010	F4J9Z1	F4J9Z1_ARATH	unreviewed	2-oxoglutarate (2OG) and Fe(II)-dependent oxygenase superfamily protein	At3g19010	297
Glyma.02G136300	6	2.3453	0	0	AT3G19010 | GO:0006612 | GO:0009813 | GO:0009963 | GO:0010363 | GO:0030003 | GO:0055114 | GO:0070838 | GO:0005506 | GO:0016491 | GO:0016706 | GO:0045431 | GO:0005737	| protein targeting to membrane | flavonoid biosynthetic process | positive regulation of flavonoid biosynthetic process | regulation of plant-type hypersensitive response | cellular cation homeostasis | oxidation-reduction process | divalent metal ion transport | iron ion binding | oxidoreductase activity | oxidoreductase activity | flavonol synthase activity | cytoplasm	AT3G19010	F4J9Z1	F4J9Z1_ARATH	unreviewed	2-oxoglutarate (2OG) and Fe(II)-dependent oxygenase superfamily protein	At3g19010	297
Glyma.02G136700	5	1.06518	1.00304	0	AT2G15890 | GO:0009793 | GO:0050832 | GO:0003674 | GO:0005634 | GO:0009507	| embryo development ending in seed dormancy | defense response to fungus | molecular_function | nucleus | chloroplast	AT2G15890	Q9XIM0	MEE14_ARATH	reviewed	CCG-binding protein 1 (AtCBP1) (Protein MATERNAL EFFECT EMBRYO ARREST 14)	MEE14 CBP1 At2g15890	203
Glyma.02G137200	6	1.00181	0	0	AT1G73180 | GO:0008150 | GO:0003674 | GO:0005737 | GO:0005886	| biological_process | molecular_function | cytoplasm | plasma membrane	AT1G73180	Q9CAT3	Q9CAT3_ARATH	unreviewed	Eukaryotic translation initiation factor 2A (eIF-2A)	At1g73180 T18K17.15 T18K17_15	513
Glyma.02G137400	9	0	0	1.1608	AT1G05710 | GO:0009723 | GO:0003700 | GO:0005634	| response to ethylene stimulus | sequence-specific DNA binding transcription factor activity | nucleus	AT1G05710	A0A1P8AVJ7	A0A1P8AVJ7_ARATH	unreviewed	Basic helix-loop-helix (BHLH) DNA-binding superfamily protein	At1g05710 F3F20.16 F3F20_16	141
Glyma.02G137800	2	-1.48635	0	0	AT3G59670 | GO:0008150 | GO:0009165 | GO:0005634	| biological_process | nucleotide biosynthetic process | nucleus	AT3G59670	Q56XZ5	Q56XZ5_ARATH	unreviewed	Elongation factor	At3g59670	517
Glyma.02G140800	3	0	1.57327	1.94987	NA	NA	NA	NA	NA	NA	NA	NA	NA
Glyma.02G141100	3	2.55733	1.44634	1.85433	AT3G49100 | GO:0006614 | GO:0045900 | GO:0005047 | GO:0008312 | GO:0005737 | GO:0048500	| SRP-dependent cotranslational protein targeting to membrane | negative regulation of translational elongation | signal recognition particle binding | 7S RNA binding | cytoplasm | signal recognition particle	AT3G49100	Q0WS60	Q0WS60_ARATH	unreviewed	Signal recognition particle 9 kDa protein (SRP9)	At3g49100	103
Glyma.02G143000	6	1.26639	0	0	AT2G38840 | GO:0006955 | GO:0003924 | GO:0005525 | GO:0005768 | GO:0005794 | GO:0005802	| immune response | GTPase activity | GTP binding | endosome | Golgi apparatus | trans-Golgi network	AT2G38840	F4ITY5	F4ITY5_ARATH	unreviewed	Guanylate-binding family protein	At2g38840 F13I13.7 F13I13_7	602
Glyma.02G143900	4	0	-1.97457	-1.4882	NA	NA	NA	NA	NA	NA	NA	NA	NA
Glyma.02G144700	8	0	1.24017	0	AT1G03070 | GO:0006457 | GO:0008150 | GO:0009408 | GO:0009644 | GO:0042542 | GO:0016595	| protein folding | biological_process | response to heat | response to high light intensity | response to hydrogen peroxide | glutamate binding	AT1G03070	Q9SA63	LFG4_ARATH	reviewed	Protein LIFEGUARD 4 (AtLFG4)	LFG4 At1g03070 F10O3.11	247
Glyma.02G145100	5	1.56512	1.50824	3.23267	AT3G51895 | GO:0008272 | GO:0015116 | GO:0009507	| sulfate transport | sulfate transmembrane transporter activity | chloroplast	AT3G51895	A0A1I9LNF9	A0A1I9LNF9_ARATH	unreviewed	Sulfate transporter 31	SULTR3:1 AST12 SULFATE TRANSPORTER 1 sulfate transporter 3:1 At3g51895	703
Glyma.02G145700	8	1.14456	1.6571	1.80425	AT3G22640 | GO:0008150 | GO:0009845 | GO:0019915 | GO:0050826 | GO:0045735 | GO:0005576 | GO:0009505	| biological_process | seed germination | lipid storage | response to freezing | nutrient reservoir activity | extracellular region | plant-type cell wall	AT3G22640	Q9LUJ7	PAP85_ARATH	reviewed	Vicilin-like seed storage protein At3g22640 (Globulin At3g22640)	PAP85 At3g22640 MWI23.1	486
Glyma.02G146100	6	1.06264	0	0	AT3G22550 | GO:0003674 | GO:0005634	| molecular_function | nucleus	AT3G22550	C0Z368	C0Z368_ARATH	unreviewed	AT3G22550 protein	At3g22550	94
Glyma.02G146300	6	1.01124	1.45674	0	AT3G22530 | GO:0008150 | GO:0003674 | GO:0005774	| biological_process | molecular_function | vacuolar membrane	AT4G14830	O23338	O23338_ARATH	unreviewed	17.6 kDa class II heat shock protein (At4g14830)	dl3455w HSP1 At4g14830 Dl3455W FCAALL.332	152
Glyma.02G146500	7	-1.77527	0	0	AT5G36740 | GO:0006355 | GO:0003677 | GO:0008270 | GO:0005634	| regulation of transcription | DNA binding | zinc ion binding | nucleus	AT5G36740	A0A1P8BA02	A0A1P8BA02_ARATH	unreviewed	Acyl-CoA N-acyltransferase with RING/FYVE/PHD-type zinc finger protein	MPK17.2 At5g36740	1026
Glyma.02G146600	6	1.02994	0	0	AT4G02720 | GO:0008150 | GO:0003674 | GO:0005634	| biological_process | molecular_function | nucleus	AT4G02720	O22758	O22758_ARATH	unreviewed	Uncharacterized protein AT4g02720 (Uncharacterized protein T10P11.1) (Uncharacterized protein T5J8.1)	T10P11.1 T5J8.1 At4g02720	420
Glyma.02G148200	5	0	0	1.6717	AT1G03220 | GO:0006508 | GO:0009651 | GO:0004190 | GO:0005576 | GO:0005618 | GO:0005794 | GO:0005886 | GO:0009505 | GO:0009506 | GO:0016020	| proteolysis | response to salt stress | aspartic-type endopeptidase activity | extracellular region | cell wall | Golgi apparatus | plasma membrane | plant-type cell wall | plasmodesma | membrane	AT1G03220	Q9ZVS4	Q9ZVS4_ARATH	unreviewed	Eukaryotic aspartyl protease family protein (F15K9.17 protein)	F15K9.17 At1g03220 F15K9.17 F15K9_17	433
Glyma.02G150300	6	1.33118	0	0	AT3G63030 | GO:0008150 | GO:0003677 | GO:0008270 | GO:0008327 | GO:0005634	| biological_process | DNA binding | zinc ion binding | methyl-CpG binding | nucleus	AT3G63030	Q9LYB9	MBD4_ARATH	reviewed	Methyl-CpG-binding domain-containing protein 4 (AtMBD4) (MBD04) (Methyl-CpG-binding protein MBD4)	MBD4 At3g63030 T20O10.130	186
Glyma.02G150400	2	-1.20071	0	0	AT4G03000 | GO:0008150 | GO:0008270 | GO:0005634	| biological_process | zinc ion binding | nucleus	AT4G03000	A0A1P8B7Q9	A0A1P8B7Q9_ARATH	unreviewed	RING/U-box superfamily protein	At4g03000 T4I9.12 T4I9_12	689
Glyma.02G150600	3	1.21113	1.37331	0	AT2G48010 | GO:0006468 | GO:0004672 | GO:0004674 | GO:0004702 | GO:0005524 | GO:0016301 | GO:0016772 | GO:0005576 | GO:0005886	| protein phosphorylation | protein kinase activity | protein serine/threonine kinase activity | receptor signaling protein serine/threonine kinase activity | ATP binding | kinase activity | transferase activity | extracellular region | plasma membrane	AT2G48010	P93050	RKF3_ARATH	reviewed	Probable LRR receptor-like serine/threonine-protein kinase RKF3 (EC 2.7.11.1) (Receptor-like kinase in flowers 3)	RKF3 AT2324 At2g48010 T9J23.16	617
Glyma.02G150700	5	1.49494	1.48622	1.76465	AT5G35960 | GO:0006468 | GO:0004672 | GO:0004674 | GO:0005524 | GO:0016301 | GO:0016772 | GO:0005576	| protein phosphorylation | protein kinase activity | protein serine/threonine kinase activity | ATP binding | kinase activity | transferase activity | extracellular region	AT5G35960	A0A1P8BFN3	A0A1P8BFN3_ARATH	unreviewed	Protein kinase family protein	MEE13.6 MEE13_6 At5g35960	397
Glyma.02G151100	7	-1.62	0	0	AT3G63010 | GO:0000165 | GO:0000303 | GO:0006612 | GO:0007154 | GO:0007165 | GO:0008152 | GO:0008219 | GO:0009409 | GO:0009414 | GO:0009723 | GO:0009733 | GO:0009737 | GO:0009738 | GO:0009739 | GO:0009740 | GO:0009753 | GO:0009755 | GO:0009845 | GO:0009862 | GO:0009863 | GO:0009867 | GO:0009873 | GO:0009939 | GO:0010162 | GO:0010325 | GO:0010363 | GO:0010476 | GO:0030968 | GO:0031348 | GO:0042538…	| MAPKKK cascade | response to superoxide | protein targeting to membrane | cell communication | signal transduction | metabolic process | cell death | response to cold | response to water deprivation | response to ethylene stimulus | response to auxin stimulus | response to abscisic acid stimulus | abscisic acid mediated signaling pathway | response to gibberellin stimulus | gibberellic acid med…	AT3G63010	Q9LYC1	GID1B_ARATH	reviewed	Gibberellin receptor GID1B (EC 3.-.-.-) (AtCXE14) (Carboxylesterase 14) (GID1-like protein 2) (Protein GA INSENSITIVE DWARF 1B) (AtGID1B)	GID1B CXE14 GID1L2 At3g63010 T20O10.110	358
Glyma.02G152200	7	-1.0846	0	0	AT3G20740 | GO:0000003 | GO:0006349 | GO:0009409 | GO:0009910 | GO:0010048 | GO:0016571 | GO:2000014 | GO:0000166 | GO:0003700 | GO:0005515 | GO:0005634 | GO:0005677 | GO:0005834 | GO:0043078 | GO:0080008	| reproduction | regulation of gene expression by genetic imprinting | response to cold | negative regulation of flower development | vernalization response | histone methylation | regulation of endosperm development | nucleotide binding | sequence-specific DNA binding transcription factor activity | protein binding | nucleus | chromatin silencing complex | heterotrimeric G-protein complex | pola…	AT3G20740	Q9LT47	FIE_ARATH	reviewed	Polycomb group protein FERTILIZATION-INDEPENDENT ENDOSPERM (Protein FERTILIZATION-INDEPENDENT SEED 3)	FIE FIS3 At3g20740 MOE17.5	369
Glyma.02G152900	3	1.69787	0	2.89082	AT2G47890 | GO:0006355 | GO:0009611 | GO:0009805 | GO:0009963 | GO:0003700 | GO:0008270 | GO:0005622 | GO:0005634	| regulation of transcription | response to wounding | coumarin biosynthetic process | positive regulation of flavonoid biosynthetic process | sequence-specific DNA binding transcription factor activity | zinc ion binding | intracellular | nucleus	AT2G47890	A0A1P8B0C5	A0A1P8B0C5_ARATH	unreviewed	B-box type zinc finger protein with CCT domain-containing protein	At2g47890 F17A22.28	302
Glyma.02G154700	6	1.16974	0	0	AT4G15802 | GO:0009408 | GO:0048316 | GO:0070370 | GO:0031072 | GO:0005634 | GO:0005794 | GO:0005829	| response to heat | seed development | cellular heat acclimation | heat shock protein binding | nucleus | Golgi apparatus | cytosol	AT4G15802	Q8GW48	HSBP_ARATH	reviewed	Heat shock factor-binding protein (AtHSBP)	HSBP At4g15802 dl3940c	86
Glyma.02G155000	5	1.15881	0	0	AT4G02480 | GO:0006487 | GO:0009630 | GO:0000166 | GO:0005524 | GO:0016887 | GO:0017111 | GO:0009507	| protein N-linked glycosylation | gravitropism | nucleotide binding | ATP binding | ATPase activity | nucleoside-triphosphatase activity | chloroplast	AT4G02480	O81285	O81285_ARATH	unreviewed	AT4g02480 protein (T14P8.8)	T14P8.8 At4g02480	731
Glyma.02G155500	1	1.27097	-1.69985	0	NA	NA	NA	NA	NA	NA	NA	NA	NA
Glyma.02G155700	3	0	1.52717	2.166	AT1G02850 | GO:0005975 | GO:0003824 | GO:0004553 | GO:0043169 | GO:0005576	| carbohydrate metabolic process | catalytic activity | hydrolase activity | cation binding | extracellular region	AT1G02850	A0A2H1ZE91	A0A2H1ZE91_ARATH	unreviewed	Beta glucosidase 11	BGLU11 beta glucosidase 11 At1g02850 F22D16.15 F22D16_15	435
Glyma.02G157200	6	1.44847	0	0	AT3G55290 | GO:0008152 | GO:0000166 | GO:0016491 | GO:0005777	| metabolic process | nucleotide binding | oxidoreductase activity | peroxisome	AT3G55290	F4JFB9	F4JFB9_ARATH	unreviewed	NAD(P)-binding Rossmann-fold superfamily protein	SDRd REDUCTASE ISOFORM d SHORT-CHAIN DEHYDROGENASE At3g55290	279
Glyma.02G157800	6	1.33749	0	0	AT5G05140 | GO:0006351 | GO:0006355 | GO:0009611 | GO:0009620 | GO:0009695 | GO:0009753 | GO:0010200 | GO:0003677 | GO:0005634 | GO:0016021	| transcription | regulation of transcription | response to wounding | response to fungus | jasmonic acid biosynthetic process | response to jasmonic acid stimulus | response to chitin | DNA binding | nucleus | integral to membrane	AT5G05140	Q9FHK9	MD26B_ARATH	reviewed	Probable mediator of RNA polymerase II transcription subunit 26b	MED26B MED26_2 At5g05140 K2A11.1	436
Glyma.02G158400	3	0	0	2.65648	AT3G10410 | GO:0006508 | GO:0004185 | GO:0005576 | GO:0005773 | GO:0005829	| proteolysis | serine-type carboxypeptidase activity | extracellular region | vacuole | cytosol	AT3G10410	P32826	SCP49_ARATH	reviewed	Serine carboxypeptidase-like 49 (EC 3.4.16.-)	SCPL49 At3g10410 F13M14.32	516
Glyma.02G158700	3	0	1.14379	1.57534	AT5G42800 | GO:0009718 | GO:0009744 | GO:0010224 | GO:0044237 | GO:0000166 | GO:0003824 | GO:0045552 | GO:0050662 | GO:0042406	| anthocyanin biosynthetic process | response to sucrose stimulus | response to UV-B | cellular metabolic process | nucleotide binding | catalytic activity | dihydrokaempferol 4-reductase activity | coenzyme binding | extrinsic to endoplasmic reticulum membrane	AT5G42800	Q56XQ1	Q56XQ1_ARATH	unreviewed	Dihydroflavonol 4-reductase	At5g42800	382
Glyma.02G159200	6	4.66755	0	0	AT3G55290 | GO:0008152 | GO:0000166 | GO:0016491 | GO:0005777	| metabolic process | nucleotide binding | oxidoreductase activity | peroxisome	AT3G55290	F4JFB9	F4JFB9_ARATH	unreviewed	NAD(P)-binding Rossmann-fold superfamily protein	SDRd REDUCTASE ISOFORM d SHORT-CHAIN DEHYDROGENASE At3g55290	279
Glyma.02G160100	7	-1.43763	0	0	AT5G04670 | GO:0008150 | GO:0003674 | GO:0005634	| biological_process | molecular_function | nucleus	AT5G04670	Q9LZ30	Q9LZ30_ARATH	unreviewed	Enhancer of polycomb-like protein	At5g04670 T1E3.30 T1E3_30	766
Glyma.02G160900	1	-1.56154	0	-1.99898	AT2G39130 | GO:0015171 | GO:0005774 | GO:0005886	| amino acid transmembrane transporter activity | vacuolar membrane | plasma membrane	AT2G39130	A0A1P8B0T4	A0A1P8B0T4_ARATH	unreviewed	Transmembrane amino acid transporter family protein	At2g39130 T7F6.1	496
Glyma.02G162000	2	-1.24443	0	0	AT2G41020 | GO:0000956 | GO:0006635 | GO:0008150 | GO:0016558 | GO:0019722 | GO:0048573 | GO:0005634	| nuclear-transcribed mRNA catabolic process | fatty acid beta-oxidation | biological_process | protein import into peroxisome matrix | calcium-mediated signaling | photoperiodism | nucleus	AT2G41020	F4IJ31	F4IJ31_ARATH	unreviewed	WW domain-containing protein	At2g41020 At2g41030 T3K9.21 T3K9_21	382
Glyma.02G162300	2	-1.28806	0	0	AT2G40860 | GO:0006468 | GO:0003824 | GO:0004672 | GO:0004674 | GO:0004722 | GO:0005524 | GO:0016772 | GO:0005575	| protein phosphorylation | catalytic activity | protein kinase activity | protein serine/threonine kinase activity | protein serine/threonine phosphatase activity | ATP binding | transferase activity | cellular_component	AT2G40860	A0A1P8B331	A0A1P8B331_ARATH	unreviewed	Protein kinase family protein / protein phosphatase 2C (PP2C) family protein	At2g40860 T20B5.6 T20B5_6	560
Glyma.02G163200	9	-2.47308	0	2.827	AT1G53390 | GO:0000166 | GO:0005524 | GO:0016887 | GO:0017111 | GO:0042626 | GO:0005886	| nucleotide binding | ATP binding | ATPase activity | nucleoside-triphosphatase activity | ATPase activity | plasma membrane	AT1G53390	Q9MAG3	AB24G_ARATH	reviewed	ABC transporter G family member 24 (ABC transporter ABCG.24) (AtABCG24) (Probable white-brown complex homolog protein 25) (AtWBC25)	ABCG24 WBC25 At1g53390 F12M16.28	1109
Glyma.02G164200	2	-4.39185	0	0	NA	NA	NA	NA	NA	NA	NA	NA	NA
Glyma.02G164300	4	-1.57938	-1.12011	0	AT5G04440 | GO:0008150 | GO:0003674 | GO:0005634 | GO:0009507	| biological_process | molecular_function | nucleus | chloroplast	AT5G04440	A0A1P8BG49	A0A1P8BG49_ARATH	unreviewed	RAP release 2, galactose-binding-like domain protein, putative (DUF1997)	At5g04440 T19N18.1	243
Glyma.02G165700	4	-1.09661	-1.68113	0	AT4G40045 | GO:0008150 | GO:0003674 | GO:0009507	| biological_process | molecular_function | chloroplast	AT4G40045	Q940J7	Q940J7_ARATH	unreviewed	Transmembrane protein	At4g40045	140
Glyma.02G168000	4	0	-1.10725	0	AT3G11945 | GO:0010236 | GO:0016117 | GO:0004161 | GO:0004659 | GO:0010355 | GO:0010356 | GO:0010357 | GO:0005739 | GO:0009536 | GO:0009941 | GO:0016021	| plastoquinone biosynthetic process | carotenoid biosynthetic process | dimethylallyltranstransferase activity | prenyltransferase activity | homogentisate farnesyltransferase activity | homogentisate geranylgeranyltransferase activity | homogentisate solanesyltransferase activity | mitochondrion | plastid | chloroplast envelope | integral to membrane	AT3G11945	Q1ACB3	HSTC_ARATH	reviewed	Homogentisate solanesyltransferase, chloroplastic (AtHST) (EC 2.5.1.117) (Homogentisate phytyltransferase 2) (AtHPT2) (Vitamin E pathway gene 2-2 protein) (AtVTE2-2)	HST HPT2 VTE2-2 At3g11945 MEC18	386
Glyma.02G168900	7	0	-1.17838	0	AT3G11964 | GO:0001510 | GO:0006364 | GO:0006606 | GO:0009553 | GO:0003723 | GO:0005634 | GO:0005730 | GO:0005886	| RNA methylation | rRNA processing | protein import into nucleus | embryo sac development | RNA binding | nucleus | nucleolus | plasma membrane	AT3G11964	F4J8K6	RRP5_ARATH	reviewed	rRNA biogenesis protein RRP5 (Ribosomal RNA-processing protein 5)	RRP5 At3g11964 F26K24.26 T21B14.19	1920
Glyma.02G170800	6	1.21441	0	0	AT4G10450 | GO:0001510 | GO:0006412 | GO:0003735 | GO:0019843 | GO:0005622 | GO:0005737 | GO:0005840 | GO:0015934 | GO:0022625 | GO:0022626	| RNA methylation | translation | structural constituent of ribosome | rRNA binding | intracellular | cytoplasm | ribosome | large ribosomal subunit | cytosolic large ribosomal subunit | cytosolic ribosome	AT4G10450	A0A1P8B5B3	A0A1P8B5B3_ARATH	unreviewed	Ribosomal protein L6 family	At4g10450 F7L13.30 F7L13_30	175
Glyma.02G172800	2	-1.49642	0	0	AT3G53750 | GO:0007010 | GO:0005200 | GO:0005524 | GO:0005618 | GO:0005634 | GO:0005737 | GO:0005856 | GO:0009506 | GO:0048046	| cytoskeleton organization | structural constituent of cytoskeleton | ATP binding | cell wall | nucleus | cytoplasm | cytoskeleton | plasmodesma | apoplast	AT3G53750	P0CJ47	ACT3_ARATH	reviewed	Actin-3	ACT3 At3g53750 F5K20_50	377
Glyma.02G174800	6	1.16434	0	0	AT3G57800 | GO:0006355 | GO:0003677 | GO:0003700 | GO:0005634	| regulation of transcription | DNA binding | sequence-specific DNA binding transcription factor activity | nucleus	AT3G57800	Q3EAI1	BH060_ARATH	reviewed	Transcription factor bHLH60 (Basic helix-loop-helix protein 60) (AtbHLH60) (bHLH 60) (Transcription factor EN 91) (bHLH transcription factor bHLH060)	BHLH60 EN91 At3g57800 F15B8.10 T10K17.10	426
Glyma.02G179100	4	-2.18119	-5.81388	-1.71192	AT2G41190 | GO:0006865 | GO:0015171 | GO:0005774 | GO:0005886 | GO:0016020	| amino acid transport | amino acid transmembrane transporter activity | vacuolar membrane | plasma membrane | membrane	AT2G41190	A0A1P8AX86	A0A1P8AX86_ARATH	unreviewed	Transmembrane amino acid transporter family protein	At2g41190 T3K9.4 T3K9_4	506
Glyma.02G181500	3	-1.07089	0	1.56482	AT3G57630 | GO:0003824 | GO:0016020	| catalytic activity | membrane	AT3G57630	Q0WWD8	Q0WWD8_ARATH	unreviewed	Exostosin family protein	At3g57630	791
Glyma.02G182300	3	-1.03481	0	2.40154	AT3G20898 | GO:0008150 | GO:0003674 | GO:0005634	| biological_process | molecular_function | nucleus	AT3G20898	F4IWB3	SMR13_ARATH	reviewed	Cyclin-dependent protein kinase inhibitor SMR13 (Protein SIAMESE-RELATED 13)	SMR13 At3g20898 MFD22.1	108
Glyma.02G182400	5	0	0	1.25295	AT3G57550 | GO:0006163 | GO:0009117 | GO:0010200 | GO:0030968 | GO:0050832 | GO:0004385 | GO:0005737	| purine nucleotide metabolic process | nucleotide metabolic process | response to chitin | endoplasmic reticulum unfolded protein response | defense response to fungus | guanylate kinase activity | cytoplasm	AT3G57550	F4J3E9	F4J3E9_ARATH	unreviewed	Guanylate kinase	AGK2 GK-2 GUANYLATE KINAS GUANYLATE KINAS 2 guanylate kinase At3g57550	390
Glyma.02G182600	8	0	1.44969	0	AT2G41870 | GO:0008150 | GO:0003677 | GO:0005737	| biological_process | DNA binding | cytoplasm	AT2G41870	P93758	RMR42_ARATH	reviewed	Remorin 4.2 (AtREM4.2) (Remorin group 4 member 2)	REM4.2 At2g41870 T11A7.23 T6D20.22	274
Glyma.02G186900	3	0	0	1.02877	AT5G04170 | GO:0008150 | GO:0030048 | GO:0051645 | GO:0051646 | GO:0060151 | GO:0005509 | GO:0005634	| biological_process | actin filament-based movement | Golgi localization | mitochondrion localization | peroxisome localization | calcium ion binding | nucleus	AT5G04170	Q9FYE4	CML50_ARATH	reviewed	Probable calcium-binding protein CML50 (Calmodulin-like protein 50)	CML50 At5g04170 F21E1.90	354
Glyma.02G188200	7	-1.72352	0	0	AT1G06820 | GO:0009662 | GO:0016117 | GO:0055114 | GO:0009055 | GO:0016491 | GO:0016853 | GO:0046608 | GO:0009507	| etioplast organization | carotenoid biosynthetic process | oxidation-reduction process | electron carrier activity | oxidoreductase activity | isomerase activity | carotenoid isomerase activity | chloroplast	AT1G06820	A0A1P8ATA5	A0A1P8ATA5_ARATH	unreviewed	Carotenoid isomerase	CRTISO CAROTENOID ISOMERASE carotenoid isomerase CCR2 At1g06820 F4H5.10 F4H5_10	521
Glyma.02G190000	4	-3.92353	-1.49392	0	AT5G04040 | GO:0006629 | GO:0006635 | GO:0008152 | GO:0016558 | GO:0019433 | GO:0044265 | GO:0004806 | GO:0005525 | GO:0012511	| lipid metabolic process | fatty acid beta-oxidation | metabolic process | protein import into peroxisome matrix | triglyceride catabolic process | cellular macromolecule catabolic process | triglyceride lipase activity | GTP binding | monolayer-surrounded lipid storage body	AT5G04040	Q9LZA6	SDP1_ARATH	reviewed	Triacylglycerol lipase SDP1 (EC 3.1.1.3) (Protein SUGAR-DEPENDENT 1)	SDP1 At5g04040 F8F6.10 F8F6.250	825
Glyma.02G190600	2	-1.39521	0	0	AT2G41500 | GO:0000278 | GO:0000398 | GO:0000741 | GO:0001709 | GO:0006312 | GO:0006396 | GO:0007267 | GO:0009553 | GO:0009560 | GO:0009640 | GO:0009793 | GO:0009845 | GO:0009909 | GO:0009933 | GO:0010162 | GO:0010182 | GO:0010228 | GO:0010388 | GO:0016567 | GO:0016571 | GO:0016579 | GO:0019915 | GO:0045893 | GO:0050826 | GO:0000166 | GO:0005634 | GO:0005681 | GO:0016607 | GO:0080008	| mitotic cell cycle | nuclear mRNA splicing | karyogamy | cell fate determination | mitotic recombination | RNA processing | cell-cell signaling | embryo sac development | embryo sac egg cell differentiation | photomorphogenesis | embryo development ending in seed dormancy | seed germination | regulation of flower development | meristem structural organization | seed dormancy | sugar mediated si…	AT2G41500	O22212	PRP4L_ARATH	reviewed	U4/U6 small nuclear ribonucleoprotein PRP4-like protein (Protein EMBRYO DEFECTIVE 2776) (Protein LACHESIS)	LIS EMB2776 At2g41500 T26J13.9 T32G6.2	554
Glyma.02G195400	3	0	0	1.13578	AT3G11820 | GO:0000165 | GO:0002679 | GO:0006355 | GO:0006612 | GO:0006820 | GO:0006862 | GO:0006886 | GO:0006888 | GO:0006944 | GO:0006952 | GO:0007154 | GO:0007165 | GO:0009409 | GO:0009414 | GO:0009595 | GO:0009611 | GO:0009617 | GO:0009620 | GO:0009625 | GO:0009697 | GO:0009723 | GO:0009733 | GO:0009737 | GO:0009738 | GO:0009753 | GO:0009862 | GO:0009863 | GO:0009867 | GO:0009963 | GO:0010119…	| MAPKKK cascade | respiratory burst involved in defense response | regulation of transcription | protein targeting to membrane | anion transport | nucleotide transport | intracellular protein transport | ER to Golgi vesicle-mediated transport | cellular membrane fusion | defense response | cell communication | signal transduction | response to cold | response to water deprivation | detection of …	AT3G11820	Q9ZSD4	SY121_ARATH	reviewed	Syntaxin-121 (AtSYP121) (Syntaxin-related protein At-Syr1)	SYP121 SYR1 At3g11820 F26K24.11	346
Glyma.02G196500	3	0	0	1.49914	AT2G35940 | GO:0000303 | GO:0006355 | GO:0006612 | GO:0009610 | GO:0009651 | GO:0009733 | GO:0009737 | GO:0009743 | GO:0009862 | GO:0009873 | GO:0009963 | GO:0010197 | GO:0010201 | GO:0010363 | GO:0019344 | GO:0048513 | GO:0003677 | GO:0003700 | GO:0042803 | GO:0043565 | GO:0046982 | GO:0005634 | GO:0005737	| response to superoxide | regulation of transcription | protein targeting to membrane | response to symbiotic fungus | response to salt stress | response to auxin stimulus | response to abscisic acid stimulus | response to carbohydrate stimulus | systemic acquired resistance | ethylene mediated signaling pathway | positive regulation of flavonoid biosynthetic process | polar nucleus fusion | res…	AT2G35940	Q9SJ56	BLH1_ARATH	reviewed	BEL1-like homeodomain protein 1 (BEL1-like protein 1) (Protein EMBRYO SAC DEVELOPMENT ARREST 29)	BLH1 EDA29 At2g35940 F11F19.15	680
Glyma.02G200700	2	-1.04904	0	0	AT3G11560 | GO:0010075 | GO:0005739 | GO:0009507 | GO:0009941	| regulation of meristem growth | mitochondrion | chloroplast | chloroplast envelope	AT3G11560	Q56Y53	Q56Y53_ARATH	unreviewed	Uncharacterized protein At3g11560 (Fragment)	At3g11560	787
Glyma.02G201600	4	-1.28601	0	0	AT5G06130 | GO:0005739	| mitochondrion	AT5G06130	Q8VYD8	ORLIK_ARATH	reviewed	Protein ORANGE-LIKE, chloroplastic (DnaJ-like cysteine-rich domain-containing protein Or-like)	ORLIKE At5g06130	315
Glyma.02G202900	8	1.45569	1.2178	0	AT4G30960 | GO:0006468 | GO:0007165 | GO:0007275 | GO:0009414 | GO:0009651 | GO:0010118 | GO:0010540 | GO:0019722 | GO:0042538 | GO:0004672 | GO:0004674 | GO:0005515 | GO:0005524 | GO:0016301 | GO:0016772 | GO:0005886	| protein phosphorylation | signal transduction | multicellular organismal development | response to water deprivation | response to salt stress | stomatal movement | basipetal auxin transport | calcium-mediated signaling | hyperosmotic salinity response | protein kinase activity | protein serine/threonine kinase activity | protein binding | ATP binding | kinase activity | transferase activity | …	AT4G30960	O65554	CIPK6_ARATH	reviewed	CBL-interacting serine/threonine-protein kinase 6 (EC 2.7.11.1) (SNF1-related kinase 3.14) (SOS2-like protein kinase PKS4) (SOS3-interacting protein 3)	CIPK6 PKS4 SIP3 SnRK3.14 At4g30960 F6I18.130	441
Glyma.02G205600	8	0	1.74006	1.35699	AT1G16030 | GO:0006457 | GO:0009408 | GO:0009615 | GO:0009644 | GO:0010286 | GO:0034976 | GO:0042542 | GO:0005524 | GO:0005618 | GO:0005737 | GO:0005829 | GO:0005886 | GO:0009507 | GO:0016020	| protein folding | response to heat | response to virus | response to high light intensity | heat acclimation | response to endoplasmic reticulum stress | response to hydrogen peroxide | ATP binding | cell wall | cytoplasm | cytosol | plasma membrane | chloroplast | membrane	AT1G16030	Q9S9N1	HSP7E_ARATH	reviewed	Heat shock 70 kDa protein 5 (Heat shock protein 70-5) (AtHsp70-5) (Heat shock protein 70b)	HSP70-5 HSP70B At1g16030 T24D18.14	646
Glyma.02G205800	3	1.70317	1.60878	1.79329	AT5G17420 | GO:0009832 | GO:0009834 | GO:0010089 | GO:0010228 | GO:0010400 | GO:0010413 | GO:0016926 | GO:0030244 | GO:0042546 | GO:0044036 | GO:0045492 | GO:0050665 | GO:0008270 | GO:0016759 | GO:0016760 | GO:0005886 | GO:0009507 | GO:0016020	| plant-type cell wall biogenesis | secondary cell wall biogenesis | xylem development | vegetative to reproductive phase transition of meristem | rhamnogalacturonan I side chain metabolic process | glucuronoxylan metabolic process | protein desumoylation | cellulose biosynthetic process | cell wall biogenesis | cell wall macromolecule metabolic process | xylan biosynthetic process | hydrogen per…	AT5G17420	Q9SWW6	CESA7_ARATH	reviewed	Cellulose synthase A catalytic subunit 7 [UDP-forming] (AtCesA7) (EC 2.4.1.12) (Protein FRAGILE FIBER 5) (Protein IRREGULAR XYLEM 3) (AtIRX3)	CESA7 FRA5 IRX3 At5g17420 T10B6.80	1026
Glyma.02G207000	6	1.36087	0	0	AT4G30850 | GO:0009725 | GO:0009744 | GO:0004872 | GO:0005739 | GO:0016021	| response to hormone stimulus | response to sucrose stimulus | receptor activity | mitochondrion | integral to membrane	AT4G30850	Q84N34	HHP2_ARATH	reviewed	Heptahelical transmembrane protein 2 (PAQR family protein HHP2)	HHP2 At4g30850 F6I18.240	358
Glyma.02G208000	5	0	0	1.67071	AT4G30440 | GO:0005975 | GO:0009225 | GO:0044237 | GO:0000166 | GO:0003824 | GO:0016857 | GO:0050378 | GO:0050662 | GO:0005768 | GO:0005794 | GO:0005802	| carbohydrate metabolic process | nucleotide-sugar metabolic process | cellular metabolic process | nucleotide binding | catalytic activity | racemase and epimerase activity | UDP-glucuronate 4-epimerase activity | coenzyme binding | endosome | Golgi apparatus | trans-Golgi network	AT4G30440	B9DHR4	B9DHR4_ARATH	unreviewed	AT4G30440 protein (Fragment)	At4g30440	257
Glyma.02G208200	1	1.72852	0	2.19067	AT4G08950 | GO:0009741 | GO:0016126 | GO:0003674 | GO:0005576 | GO:0005618 | GO:0005794 | GO:0009505	| response to brassinosteroid stimulus | sterol biosynthetic process | molecular_function | extracellular region | cell wall | Golgi apparatus | plant-type cell wall	AT4G08950	Q9ZPE7	EXO_ARATH	reviewed	Protein EXORDIUM	EXO At4g08950 T3H13.3	314
Glyma.02G208500	5	0	0	1.18542	AT1G78290 | GO:0006468 | GO:0006970 | GO:0080167 | GO:0004672 | GO:0004674 | GO:0005524 | GO:0016301 | GO:0016772 | GO:0005634 | GO:0005737	| protein phosphorylation | response to osmotic stress | response to karrikin | protein kinase activity | protein serine/threonine kinase activity | ATP binding | kinase activity | transferase activity | nucleus | cytoplasm	AT1G78290	Q9M9E9	SRK2C_ARATH	reviewed	Serine/threonine-protein kinase SRK2C (EC 2.7.11.1) (OST1-kinase-like 4) (SNF1-related kinase 2.8) (SnRK2.8)	SRK2C OSKL4 SNRK2.8 At1g78290 F3F9.17	343
Glyma.02G211000	6	0	1.30405	0	AT1G28220 | GO:0006863 | GO:0015931 | GO:0005345 | GO:0009507 | GO:0016020	| purine base transport | nucleobase | purine base transmembrane transporter activity | chloroplast | membrane	AT1G28220	Q9FZ95	PUP3_ARATH	reviewed	Purine permease 3 (AtPUP3)	PUP3 At1g28220 F3H9.12	351
Glyma.02G211600	3	2.44458	0	0	AT4G24380 | GO:0009257 | GO:0009396 | GO:0009611 | GO:0009620 | GO:0009693 | GO:0009695 | GO:0009753 | GO:0015824 | GO:0009507	| 10-formyltetrahydrofolate biosynthetic process | folic acid-containing compound biosynthetic process | response to wounding | response to fungus | ethylene biosynthetic process | jasmonic acid biosynthetic process | response to jasmonic acid stimulus | proline transport | chloroplast	AT4G24380	A0A1P8B8P1	A0A1P8B8P1_ARATH	unreviewed	Dihydrofolate reductase	At4g24380 T22A6.210 T22A6_210	126
Glyma.02G211700	3	0	0	1.31346	AT5G01340 | GO:0006810 | GO:0006839 | GO:0015744 | GO:0055085 | GO:0005215 | GO:0015141 | GO:0005739 | GO:0005743	| transport | mitochondrial transport | succinate transport | transmembrane transport | transporter activity | succinate transmembrane transporter activity | mitochondrion | mitochondrial inner membrane	AT5G01340	Q9M038	SFC1_ARATH	reviewed	Mitochondrial succinate-fumarate transporter 1 (AtMSFC1)	SFC1 At5g01340 T10O8.50	309
Glyma.02G211900	6	1.66784	0	0	AT4G24660 | GO:0009686 | GO:0009737 | GO:0009740 | GO:0009793 | GO:0009845 | GO:0010162 | GO:0048608 | GO:0003677 | GO:0003700 | GO:0005515 | GO:0005634	| gibberellin biosynthetic process | response to abscisic acid stimulus | gibberellic acid mediated signaling pathway | embryo development ending in seed dormancy | seed germination | seed dormancy | reproductive structure development | DNA binding | sequence-specific DNA binding transcription factor activity | protein binding | nucleus	AT4G24660	A0A1P8B5J0	A0A1P8B5J0_ARATH	unreviewed	Homeobox protein 22	HB22 ATHB22 HOMEOBOX PROTEIN 22 homeobox protein 22 MEE68 ZHD2 ZINC FINGER HOMEODOMAIN 2 At4g24660 F22K18.140 F22K18_140	231
Glyma.02G212100	6	1.23452	0	0	AT1G02070 | GO:0005575	| cellular_component	AT1G02070	Q0IGM8	Q0IGM8_ARATH	unreviewed	At1g02070 (Zinc ion-binding protein)	At1g02070 T7I23.30 T7I23_30	131
Glyma.02G212400	3	0	0	1.07015	AT2G22490 | GO:0000278 | GO:0009744 | GO:0010440 | GO:0042023 | GO:0045736 | GO:0051726 | GO:0005515 | GO:0016538 | GO:0005634	| mitotic cell cycle | response to sucrose stimulus | stomatal lineage progression | DNA endoreduplication | negative regulation of cyclin-dependent protein kinase activity | regulation of cell cycle | protein binding | cyclin-dependent protein kinase regulator activity | nucleus	AT2G22490	F4IJJ3	F4IJJ3_ARATH	unreviewed	Cyclin D21	CYCD2:1 ATCYCD2:1 Cyclin D2:1 At2g22490 F14M13.11 F14M13_11	362
Glyma.02G212700	1	-1.48312	-1.24918	0	AT4G24610 | GO:0008150 | GO:0003674 | GO:0005634 | GO:0005886	| biological_process | molecular_function | nucleus | plasma membrane	AT4G24610	A0A1P8B8V7	A0A1P8B8V7_ARATH	unreviewed	Pesticidal crystal cry8Ba protein	At4g24610 F22K18.190 F22K18_190	1154
Glyma.02G216200	8	1.7068	1.65007	0	AT2G38465 | GO:0008150 | GO:0003674 | GO:0005886	| biological_process | molecular_function | plasma membrane	AT2G38465	Q8S8P4	Q8S8P4_ARATH	unreviewed	Expressed protein	At2g38465	84
Glyma.02G216900	6	1.21248	0	0	AT1G09900 | GO:0008150 | GO:0003674 | GO:0005739 | GO:0016020	| biological_process | molecular_function | mitochondrion | membrane	AT1G09900	Q3EDF8	PPR28_ARATH	reviewed	Pentatricopeptide repeat-containing protein At1g09900	At1g09900 F21M12.38	598
Glyma.02G217200	4	-1.65479	-2.57779	-1.45647	AT2G27610 | GO:0008150 | GO:0003674 | GO:0005739	| biological_process | molecular_function | mitochondrion	AT2G27610	Q9ZUW3	PP172_ARATH	reviewed	Pentatricopeptide repeat-containing protein At2g27610	PCMP-H60 At2g27610 F10A12.28 F15K20.29	868
Glyma.02G217600	5	0	0	1.45556	AT5G64460 | GO:0008150 | GO:0009736 | GO:0003674 | GO:0005829	| biological_process | cytokinin mediated signaling pathway | molecular_function | cytosol	AT5G64460	A8MSE9	A8MSE9_ARATH	unreviewed	Phosphoglycerate mutase family protein	At5g64460 T12B11.5 T12B11_5	243
Glyma.02G217800	1	1.2774	0	0	AT5G65640 | GO:0003677 | GO:0003700 | GO:0005634	| DNA binding | sequence-specific DNA binding transcription factor activity | nucleus	AT5G65640	Q9LSL1	BH093_ARATH	reviewed	Transcription factor bHLH93 (Basic helix-loop-helix protein 93) (AtbHLH93) (bHLH 93) (Transcription factor EN 47) (bHLH transcription factor bHLH093)	BHLH93 EN47 At5g65640 K21L13.16	351
Glyma.02G218200	8	0	0	1.37354	AT5G49665 | GO:0004842 | GO:0008270 | GO:0005576 | GO:0005886	| ubiquitin-protein ligase activity | zinc ion binding | extracellular region | plasma membrane	AT5G49665	Q9LTA6	WAV3_ARATH	reviewed	E3 ubiquitin-protein ligase WAV3 (EC 2.3.2.27) (Protein WAVY GROWTH 3) (RING-type E3 ubiquitin transferase WAV3)	WAV3 At5g49665 K2I5.2	740
Glyma.02G219200	2	-1.39237	0	0	AT2G40770 | GO:0003676 | GO:0003677 | GO:0004386 | GO:0005524 | GO:0008270 | GO:0005634	| nucleic acid binding | DNA binding | helicase activity | ATP binding | zinc ion binding | nucleus	AT2G40770	F4II36	F4II36_ARATH	unreviewed	RING-finger, DEAD-like helicase, PHD and SNF2 domain-containing protein	At2g40770 T7D17.5 T7D17_5	1664
Glyma.02G219300	2	-1.11024	0	0	AT5G05200 | GO:0000023 | GO:0015996 | GO:0019252 | GO:0043085 | GO:0016772 | GO:0005886 | GO:0009507 | GO:0010287	| maltose metabolic process | chlorophyll catabolic process | starch biosynthetic process | positive regulation of catalytic activity | transferase activity | plasma membrane | chloroplast | plastoglobule	AT5G05200	Q9ASX5	Y5520_ARATH	reviewed	Uncharacterized aarF domain-containing protein kinase At5g05200, chloroplastic (EC 2.7.-.-)	At5g05200 K2A11.7	540
Glyma.02G221900	4	-6.0255	-1.39265	0	AT5G55830 | GO:0000226 | GO:0000911 | GO:0006468 | GO:0004672 | GO:0004674 | GO:0005524 | GO:0016301 | GO:0016772 | GO:0005886	| microtubule cytoskeleton organization | cytokinesis by cell plate formation | protein phosphorylation | protein kinase activity | protein serine/threonine kinase activity | ATP binding | kinase activity | transferase activity | plasma membrane	AT5G55830	Q9FHG4	LRKS7_ARATH	reviewed	Probable L-type lectin-domain containing receptor kinase S.7 (LecRK-S.7) (EC 2.7.11.1)	LECRKS7 At5g55830 MDF20.27	681
Glyma.02G222400	5	0	0	1.29026	AT2G36460 | GO:0006096 | GO:0006098 | GO:0009651 | GO:0046686 | GO:0003824 | GO:0004332 | GO:0005507 | GO:0005737 | GO:0005739 | GO:0005829 | GO:0005886 | GO:0009506 | GO:0016020	| glycolysis | pentose-phosphate shunt | response to salt stress | response to cadmium ion | catalytic activity | fructose-bisphosphate aldolase activity | copper ion binding | cytoplasm | mitochondrion | cytosol | plasma membrane | plasmodesma | membrane	AT2G36460	Q9SJQ9	ALFC6_ARATH	reviewed	Fructose-bisphosphate aldolase 6, cytosolic (AtFBA6) (EC 4.1.2.13) (Cytosolic aldolase 2) (cAld2)	FBA6 At2g36460	358
Glyma.02G222900	2	-1.35314	0	0	AT3G07660 | GO:0008150 | GO:0003674 | GO:0005634	| biological_process | molecular_function | nucleus	AT3G07660	Q0WUY5	Q0WUY5_ARATH	unreviewed	Flocculation protein (DUF1296)	At3g07660	841
Glyma.02G223600	2	-1.58752	0	0	AT2G04240 | GO:0006970 | GO:0009651 | GO:0009687 | GO:0009739 | GO:0010200 | GO:0005515 | GO:0008270	| response to osmotic stress | response to salt stress | abscisic acid metabolic process | response to gibberellin stimulus | response to chitin | protein binding | zinc ion binding	AT2G04240	Q9SI09	XERIC_ARATH	reviewed	Probable E3 ubiquitin-protein ligase XERICO (EC 2.3.2.27) (RING-type E3 ubiquitin transferase XERICO)	XERICO At2g04240 T23O15.13	162
Glyma.02G226000	4	-2.09787	0	0	AT2G29730 | GO:0008152 | GO:0008194 | GO:0016757 | GO:0016758 | GO:0080043 | GO:0005575	| metabolic process | UDP-glycosyltransferase activity | transferase activity | transferase activity | quercetin 3-O-glucosyltransferase activity | cellular_component	AT2G29730	O82383	U71D1_ARATH	reviewed	UDP-glycosyltransferase 71D1 (EC 2.4.1.-) (Flavonol 3-O-glucosyltransferase UGT71D1) (EC 2.4.1.91)	UGT71D1 At2g29730 T27A16.17	467
Glyma.02G226700	4	-2.44896	-1.1876	0	AT2G18410 | GO:0006626 | GO:0008150 | GO:0003674 | GO:0005634	| protein targeting to mitochondrion | biological_process | molecular_function | nucleus	AT2G18410	F4IQJ2	ELP5_ARATH	reviewed	Elongator complex protein 5 (AtELP5) (Elongator component 5)	ELP5 At2g18410 T30D6.8	374
Glyma.02G227300	2	-5.05992	0	0	AT1G19720 | GO:0008150 | GO:0005634 | GO:0005737 | GO:0009507	| biological_process | nucleus | cytoplasm | chloroplast	AT1G19720	Q9FXH1	PPR52_ARATH	reviewed	Pentatricopeptide repeat-containing protein At1g19720 (Protein DYW7)	DYW7 PCMP-H7 At1g19720 F14P1.33 F6F9.22	894
Glyma.02G227500	4	-4.56964	-2.44303	0	AT1G19715 | GO:0008150 | GO:0003674 | GO:0005576	| biological_process | molecular_function | extracellular region	AT1G19715	F4HQX1	JAL3_ARATH	reviewed	Jacalin-related lectin 3 (Mannose-binding lectin superfamily protein)	JAL3 At1g19715 F6F9.23	601
Glyma.02G228200	5	0	0	1.23247	AT2G30020 | GO:0006470 | GO:0009611 | GO:0009620 | GO:0009738 | GO:0050832 | GO:0003824 | GO:0004722 | GO:0008287 | GO:0009536	| protein dephosphorylation | response to wounding | response to fungus | abscisic acid mediated signaling pathway | defense response to fungus | catalytic activity | protein serine/threonine phosphatase activity | protein serine/threonine phosphatase complex | plastid	AT2G30020	O80871	P2C25_ARATH	reviewed	Probable protein phosphatase 2C 25 (AtPP2C25) (EC 3.1.3.16) (Protein phosphatase AP2C1)	At2g30020 F23F1.6	396
Glyma.02G228300	5	0	3.23736	1.11385	AT2G30040 | GO:0006468 | GO:0009658 | GO:0009737 | GO:0009738 | GO:0009753 | GO:0009873 | GO:0010200 | GO:0035556 | GO:0045893 | GO:0046777 | GO:0004672 | GO:0004674 | GO:0005524 | GO:0016301 | GO:0016772 | GO:0005634	| protein phosphorylation | chloroplast organization | response to abscisic acid stimulus | abscisic acid mediated signaling pathway | response to jasmonic acid stimulus | ethylene mediated signaling pathway | response to chitin | intracellular signal transduction | positive regulation of transcription | protein autophosphorylation | protein kinase activity | protein serine/threonine kinase activ…	AT2G30040	O64741	O64741_ARATH	unreviewed	Mitogen-activated protein kinase kinase kinase 14	MAPKKK14 At2g30040 F23F1.4 F23F1_4	463
Glyma.02G228700	4	0	-1.16946	0	AT1G07110 | GO:0006000 | GO:0006002 | GO:0006003 | GO:0006499 | GO:0008152 | GO:0042732 | GO:0043609 | GO:0003824 | GO:0003873 | GO:0004331 | GO:0005524 | GO:0030246 | GO:2001070 | GO:0005634 | GO:0005829 | GO:0005886	| fructose metabolic process | fructose 6-phosphate metabolic process | fructose 2 | N-terminal protein myristoylation | metabolic process | D-xylose metabolic process | regulation of carbon utilization | catalytic activity | 6-phosphofructo-2-kinase activity | fructose-2 | ATP binding | carbohydrate binding | | nucleus | cytosol | plasma membrane	AT1G07110	Q9MB58	F26_ARATH	reviewed	6-phosphofructo-2-kinase/fructose-2,6-bisphosphatase (6PF-2-K/Fru-2,6-P2ase) (AtF2KP) (PFK/FBPase) [Includes: 6-phosphofructo-2-kinase (EC 2.7.1.105); Fructose-2,6-bisphosphatase (EC 3.1.3.46)]	FKFBP F2KP At1g07110 F10K1.19	744
Glyma.02G229400	6	1.42841	0	0	AT3G51770 | GO:0006487 | GO:0009693 | GO:0009755 | GO:0010182 | GO:0010364 | GO:0016036 | GO:0017145 | GO:0043161 | GO:0048825 | GO:2000069 | GO:0005515 | GO:0030674 | GO:0005634	| protein N-linked glycosylation | ethylene biosynthetic process | hormone-mediated signaling pathway | sugar mediated signaling pathway | regulation of ethylene biosynthetic process | cellular response to phosphate starvation | stem cell division | proteasomal ubiquitin-dependent protein catabolic process | cotyledon development | regulation of post-embryonic root development | protein binding |…	AT3G51770	F4J4I9	F4J4I9_ARATH	unreviewed	Tetratricopeptide repeat (TPR)-containing protein	ETO1 ATEOL1 ETHYLENE OVERPRODUCER 1 ETHYLENE OVERPRODUCER1 At3g51770	959
Glyma.02G230200	6	1.0833	0	0	AT1G07090 | GO:0008150 | GO:0003674 | GO:0005634	| biological_process | molecular_function | nucleus	AT1G07090	Q9LMK2	LSH6_ARATH	reviewed	Protein LIGHT-DEPENDENT SHORT HYPOCOTYLS 6 (Protein ORGAN BOUNDARY 6)	LSH6 OBO6 At1g07090 F10K1.20	196
Glyma.02G232600	5	0	0	1.19825	AT2G38470 | GO:0000165 | GO:0002679 | GO:0006355 | GO:0006612 | GO:0006944 | GO:0006970 | GO:0009408 | GO:0009409 | GO:0009414 | GO:0009595 | GO:0009651 | GO:0009697 | GO:0009862 | GO:0009863 | GO:0009867 | GO:0010120 | GO:0010200 | GO:0010310 | GO:0010363 | GO:0010508 | GO:0031348 | GO:0034605 | GO:0035556 | GO:0042742 | GO:0043069 | GO:0043900 | GO:0050832 | GO:0070370 | GO:0003700 | GO:0005515…	| MAPKKK cascade | respiratory burst involved in defense response | regulation of transcription | protein targeting to membrane | cellular membrane fusion | response to osmotic stress | response to heat | response to cold | response to water deprivation | detection of biotic stimulus | response to salt stress | salicylic acid biosynthetic process | systemic acquired resistance | salicylic acid me…	AT2G38470	Q8S8P5	WRK33_ARATH	reviewed	Probable WRKY transcription factor 33 (WRKY DNA-binding protein 33)	WRKY33 At2g38470 T19C21.4	519
Glyma.02G233500	4	-1.27807	-1.95307	-1.26953	AT2G30320 | GO:0001522 | GO:0009451 | GO:0003723 | GO:0009982 | GO:0005634	| pseudouridine synthesis | RNA modification | RNA binding | pseudouridine synthase activity | nucleus	AT2G30320	O22928	PUSH_ARATH	reviewed	Putative tRNA pseudouridine synthase (EC 5.4.99.-) (tRNA pseudouridylate synthase) (tRNA-uridine isomerase)	At2g30320 T09D09.13	510
Glyma.02G234800	8	0	0	1.17924	AT5G58380 | GO:0006468 | GO:0007165 | GO:0004672 | GO:0004674 | GO:0005524 | GO:0016301 | GO:0016772 | GO:0005886	| protein phosphorylation | signal transduction | protein kinase activity | protein serine/threonine kinase activity | ATP binding | kinase activity | transferase activity | plasma membrane	AT5G58380	Q9C562	CIPKA_ARATH	reviewed	CBL-interacting serine/threonine-protein kinase 10 (EC 2.7.11.1) (SNF1-related kinase 3.8) (SOS2-like protein kinase PKS2) (SOS3-interacting protein 1)	CIPK10 PKS2 SIP1 SnRK3.8 At5g58380 MCK7.25	479
Glyma.02G235100	7	-1.77645	0	0	AT2G30360 | GO:0006468 | GO:0007165 | GO:0009268 | GO:0009611 | GO:0009620 | GO:0009695 | GO:0009723 | GO:0009738 | GO:0009753 | GO:0010118 | GO:0019722 | GO:0035556 | GO:0004672 | GO:0005515 | GO:0016301 | GO:0042802 | GO:0005886	| protein phosphorylation | signal transduction | response to pH | response to wounding | response to fungus | jasmonic acid biosynthetic process | response to ethylene stimulus | abscisic acid mediated signaling pathway | response to jasmonic acid stimulus | stomatal movement | calcium-mediated signaling | intracellular signal transduction | protein kinase activity | protein binding | kinase act…	AT2G30360	O22932	CIPKB_ARATH	reviewed	CBL-interacting serine/threonine-protein kinase 11 (EC 2.7.11.1) (SNF1-related kinase 3.22) (SOS2-like protein kinase PKS5) (SOS3-interacting protein 4)	CIPK11 PKS5 SIP4 SnRK3.22 At2g30360 T9D9.17	435
Glyma.02G235200	9	0	0	2.08633	AT2G30370 | GO:2000122 | GO:0003674 | GO:0005576	| negative regulation of stomatal complex development | molecular_function | extracellular region	AT2G30370	A0A1P8B1K2	A0A1P8B1K2_ARATH	unreviewed	Allergen-like protein	CHAL CHALLAH EPF1-like 6 EPFL6 At2g30370 T9D9.18 T9D9_18	166
Glyma.02G236600	8	-1.0124	0	0	AT5G58320 | GO:0008150 | GO:0005576 | GO:0005634 | GO:0005737 | GO:0005774 | GO:0005884	| biological_process | extracellular region | nucleus | cytoplasm | vacuolar membrane | actin filament	AT5G58320	F4KEW8	NET4A_ARATH	reviewed	Protein NETWORKED 4A	NET4A At5g58320 MCK7.19	558
Glyma.02G238700	7	-1.05369	0	0	AT5G10860 | GO:0006096 | GO:0006833 | GO:0006972 | GO:0007030 | GO:0009266 | GO:0009651 | GO:0045454 | GO:0046686 | GO:0050897 | GO:0005739	| glycolysis | water transport | hyperosmotic response | Golgi organization | response to temperature stimulus | response to salt stress | cell redox homeostasis | response to cadmium ion | cobalt ion binding | mitochondrion	AT5G10860	Q9LEV3	CBSX3_ARATH	reviewed	CBS domain-containing protein CBSX3, mitochondrial	CBSX3 At5g10860 T30N20.130	206
Glyma.02G242100	2	-1.87834	0	0	AT5G16560 | GO:0009887 | GO:0009943 | GO:0009944 | GO:0009956 | GO:0010051 | GO:0010158 | GO:0048440 | GO:0048481 | GO:0003700 | GO:0005515 | GO:0005634	| organ morphogenesis | adaxial/abaxial axis specification | polarity specification of adaxial/abaxial axis | radial pattern formation | xylem and phloem pattern formation | abaxial cell fate specification | carpel development | ovule development | sequence-specific DNA binding transcription factor activity | protein binding | nucleus	AT5G16560	Q93WJ9	KAN1_ARATH	reviewed	Transcription repressor KAN1 (Protein KANADI 1)	KAN1 KAN At5g16560 MQK4.31	403
Glyma.02G242900	9	-2.12304	1.1136	2.57976	AT1G66160 | GO:0002679 | GO:0010200 | GO:0015824 | GO:0016567 | GO:0035556 | GO:0004842 | GO:0005737	| respiratory burst involved in defense response | response to chitin | proline transport | protein ubiquitination | intracellular signal transduction | ubiquitin-protein ligase activity | cytoplasm	AT1G66160	F4ID86	F4ID86_ARATH	unreviewed	RING-type E3 ubiquitin transferase (EC 2.3.2.27)	CMPG1 ''CYS and GLY protein 1 and GLY protein 1'' ATCMPG1 CYS MET PRO At1g66160 F15E12.6 F15E12_6	415
Glyma.02G243400	3	0	0	1.46824	AT3G02850 | GO:0006811 | GO:0006813 | GO:0009737 | GO:0010200 | GO:0050832 | GO:0055085 | GO:0005216 | GO:0005249 | GO:0015271 | GO:0030551 | GO:0005634 | GO:0016020	| ion transport | potassium ion transport | response to abscisic acid stimulus | response to chitin | defense response to fungus | transmembrane transport | ion channel activity | voltage-gated potassium channel activity | outward rectifier potassium channel activity | cyclic nucleotide binding | nucleus | membrane	AT3G02850	A0A1I9LLU0	A0A1I9LLU0_ARATH	unreviewed	STELAR K+ outward rectifier	SKOR STELAR K+ outward rectifier At3g02850 F13E7.21 F13E7_21	594
Glyma.02G243600	5	0	1.80458	3.05522	AT1G66180 | GO:0006508 | GO:0009416 | GO:0016126 | GO:0033591 | GO:0052541 | GO:0052546 | GO:0004190 | GO:0005576 | GO:0005794	| proteolysis | response to light stimulus | sterol biosynthetic process | response to L-ascorbic acid | plant-type cell wall cellulose metabolic process | cell wall pectin metabolic process | aspartic-type endopeptidase activity | extracellular region | Golgi apparatus	AT1G66180	Q9C8C9	Q9C8C9_ARATH	unreviewed	Eukaryotic aspartyl protease family protein	At1g66180 F15E12.7 F15E12_7	430
Glyma.02G244300	3	1.77085	1.42257	1.03885	AT5G37670 | GO:0000302 | GO:0006457 | GO:0009408 | GO:0009644 | GO:0042542 | GO:0003674 | GO:0005737 | GO:0005782	| response to reactive oxygen species | protein folding | response to heat | response to high light intensity | response to hydrogen peroxide | molecular_function | cytoplasm | peroxisomal matrix	AT5G37670	Q9FHQ3	HS157_ARATH	reviewed	15.7 kDa heat shock protein, peroxisomal (AtHsp15.7)	HSP15.7 At5g37670 K12B20.120	137
Glyma.02G245300	4	-1.60432	-1.33891	0	AT1G66330 | GO:0010150 | GO:0010228 | GO:0010264 | GO:0034599 | GO:0072593 | GO:0009507	| leaf senescence | vegetative to reproductive phase transition of meristem | myo-inositol hexakisphosphate biosynthetic process | cellular response to oxidative stress | reactive oxygen species metabolic process | chloroplast	AT1G66330	Q9C8Y4	ATA15_ARATH	reviewed	Senescence-associated protein AAF, chlorolplastic (Protein ARABIDOPSIS A-FIFTEEN)	AAF ATA15 At1g66330 T27F4.8	417
Glyma.02G245700	3	0	0	1.45781	AT1G18210 | GO:0008150 | GO:0005509 | GO:0005773 | GO:0005886	| biological_process | calcium ion binding | vacuole | plasma membrane	AT1G18210	Q9LE22	CML27_ARATH	reviewed	Probable calcium-binding protein CML27 (Calmodulin-like protein 27)	CML27 At1g18210 T10F20.22 T10O22.19	170
Glyma.02G245900	2	-2.89708	0	0	AT3G03430 | GO:0008150 | GO:0019722 | GO:0005509 | GO:0005737	| biological_process | calcium-mediated signaling | calcium ion binding | cytoplasm	AT3G03430	Q9SRP7	CML28_ARATH	reviewed	Probable calcium-binding protein CML28 (Calmodulin-like protein 28)	CML28 At3g03430 T21P5.15	83
Glyma.02G247000	3	0	0	1.0573	AT5G37840 | GO:0008150 | GO:0003674 | GO:0005634	| biological_process | molecular_function | nucleus	AT5G37840	Q6NL13	Q6NL13_ARATH	unreviewed	At5g37840 (Plastid movement impaired protein)	At5g37840 K22F20.80 K22F20_80	214
Glyma.02G247600	5	0	0	1.5962	AT1G07570 | GO:0006468 | GO:0006499 | GO:0004672 | GO:0004674 | GO:0004713 | GO:0005524 | GO:0016301 | GO:0016772 | GO:0005886 | GO:0009507	| protein phosphorylation | N-terminal protein myristoylation | protein kinase activity | protein serine/threonine kinase activity | protein tyrosine kinase activity | ATP binding | kinase activity | transferase activity | plasma membrane | chloroplast	AT1G07570	F4HQQ0	F4HQQ0_ARATH	unreviewed	Protein kinase superfamily protein	APK1A APK1 At1g07570 F22G5.5 F22G5_5	421
Glyma.02G247700	2	-1.08402	0	0	AT2G39670 | GO:0006364 | GO:0006399 | GO:0009658 | GO:0045036 | GO:0003824 | GO:0008173 | GO:0051536 | GO:0005737	| rRNA processing | tRNA metabolic process | chloroplast organization | protein targeting to chloroplast | catalytic activity | RNA methyltransferase activity | iron-sulfur cluster binding | cytoplasm	AT2G39670	F4IVY6	F4IVY6_ARATH	unreviewed	Radical SAM superfamily protein	At2g39670 F17A14.4 F17A14_4	431
Glyma.02G250400	2	-1.61206	0	0	AT2G39750 | GO:0008168 | GO:0005768 | GO:0005794 | GO:0005802	| methyltransferase activity | endosome | Golgi apparatus | trans-Golgi network	AT2G39750	O22285	PMTB_ARATH	reviewed	Probable methyltransferase PMT11 (EC 2.1.1.-)	At2g39750 T5I7.5	694
Glyma.02G250700	8	1.38737	1.38141	0	AT3G55580 | GO:0008150 | GO:0005737	| biological_process | cytoplasm	AT3G55580	Q9M2S1	Q9M2S1_ARATH	unreviewed	Regulator of chromosome condensation (RCC1) family protein (Regulator of chromosome condensation-like protein)	T22E16.240 At3g55580 F1I16.1	488
Glyma.02G250800	3	-1.1936	0	1.35068	AT2G39770 | GO:0006007 | GO:0006094 | GO:0007010 | GO:0009058 | GO:0009408 | GO:0009651 | GO:0009753 | GO:0010193 | GO:0010498 | GO:0019853 | GO:0030244 | GO:0042742 | GO:0060359 | GO:0004475 | GO:0005515 | GO:0016779 | GO:0005634 | GO:0005737 | GO:0005829	| glucose catabolic process | gluconeogenesis | cytoskeleton organization | biosynthetic process | response to heat | response to salt stress | response to jasmonic acid stimulus | response to ozone | proteasomal protein catabolic process | L-ascorbic acid biosynthetic process | cellulose biosynthetic process | defense response to bacterium | response to ammonium ion | mannose-1-phosphate guanyly…	AT2G39770	O22287	GMPP1_ARATH	reviewed	Mannose-1-phosphate guanylyltransferase 1 (EC 2.7.7.13) (GDP-mannose pyrophosphorylase 1) (Protein CYTOKINESIS DEFECTIVE 1) (Protein EMBRYO DEFECTIVE 101) (Protein HYPERSENSITIVE TO AMMONIUM ION 1) (Protein SENSITIVE TO OZONE 1) (Protein VITAMIN C DEFECTIVE 1)	CYT1 EMB101 GMP1 HSN1 SOZ1 VTC1 At2g39770 T5I7.7	361
Glyma.02G252800	8	1.38429	1.80715	1.65382	AT1G53540 | GO:0006457 | GO:0009408 | GO:0009644 | GO:0034976 | GO:0042542 | GO:0005737	| protein folding | response to heat | response to high light intensity | response to endoplasmic reticulum stress | response to hydrogen peroxide | cytoplasm	AT1G53540	P13853	HS17C_ARATH	reviewed	17.6 kDa class I heat shock protein 3 (17.6 kDa heat shock protein 3) (AtHsp17.6C)	HSP17.6C At1g53540 F22G10.20	157
Glyma.02G253900	4	-2.20959	-5.69941	0	AT2G39920 | GO:0046686 | GO:0003993 | GO:0005575	| response to cadmium ion | acid phosphatase activity | cellular_component	AT2G39920	F4IG20	F4IG20_ARATH	unreviewed	HAD superfamily, subfamily IIIB acid phosphatase	At2g39920 T28M21.8 T28M21_8	282
Glyma.02G254600	7	-2.12549	0	0	AT2G39980 | GO:0080167 | GO:0016740 | GO:0016747 | GO:0005737	| response to karrikin | transferase activity | transferase activity | cytoplasm	AT2G39980	O04201	O04201_ARATH	unreviewed	At2g39980/T28M21.14 (HXXXD-type acyl-transferase family protein) (Putative anthocyanin 5-aromatic acyltransferase) (Transferase family protein)	At2g39975 At2g39980 T28M21.14 T28M21_14	482
Glyma.02G255000	8	0	1.30096	0	AT4G00430 | GO:0006810 | GO:0006826 | GO:0006833 | GO:0009414 | GO:0010106 | GO:0005215 | GO:0015250 | GO:0005886 | GO:0016020 | GO:0016021	| transport | iron ion transport | water transport | response to water deprivation | cellular response to iron ion starvation | transporter activity | water channel activity | plasma membrane | membrane | integral to membrane	AT4G00430	F4JHB6	F4JHB6_ARATH	unreviewed	Plasma membrane intrinsic protein 14	PIP1:4 A_IG005I10.2 A_IG005I10_2 PIP1E TMP-C TRANSMEMBRANE PROTEIN C At4g00430 F5I10.2 F5I10_2	219
Glyma.02G255400	5	0	1.74099	2.02234	AT2G40000 | GO:0006979 | GO:0009646 | GO:0009751 | GO:0009816 | GO:0010200 | GO:0005515 | GO:0005739	| response to oxidative stress | response to absence of light | response to salicylic acid stimulus | defense response to bacterium | response to chitin | protein binding | mitochondrion	AT2G40000	O04203	HSPR2_ARATH	reviewed	Nematode resistance protein-like HSPRO2 (AKINbetagamma-interacting protein 2) (Ortholog of sugar beet HS1 PRO-1 protein 2) (Protein Hs1pro-2)	HSPRO2 At2g40000 T28M21.16	435
Glyma.02G258600	4	-2.1483	-3.43739	0	AT5G19875 | GO:0006979 | GO:0003674 | GO:0005739	| response to oxidative stress | molecular_function | mitochondrion	AT5G19875	Q8L9M7	Q8L9M7_ARATH	unreviewed	At5g19875 (Transmembrane protein)	At5g19875 At5g19875/F28I16.2	123
Glyma.02G259700	5	2.22338	0	2.59809	AT3G05550 | GO:0001666 | GO:0003674 | GO:0005575	| response to hypoxia | molecular_function | cellular_component	AT3G05550	Q9M9W0	Q9M9W0_ARATH	unreviewed	F18C1.18 protein (Hypoxia-responsive family protein)	At3g05550 F18C1.18 F18C1_18	97
Glyma.02G260800	8	0	0	1.08989	AT4G14270 | GO:0008150 | GO:0003674 | GO:0005634	| biological_process | molecular_function | nucleus	AT4G14270	Q94AR4	CID2_ARATH	reviewed	Polyadenylate-binding protein-interacting protein 2 (PABP-interacting protein 2) (Poly(A)-binding protein-interacting protein 2) (PAM2-containing protein CID2) (Protein CTC-INTERACTING DOMAIN 2)	CID2 At4g14270 dl3175w	143
Glyma.02G261700	8	0	1.24941	1.25059	AT2G40340 | GO:0006355 | GO:0009737 | GO:0010286 | GO:0003677 | GO:0003700 | GO:0005515 | GO:0005634	| regulation of transcription | response to abscisic acid stimulus | heat acclimation | DNA binding | sequence-specific DNA binding transcription factor activity | protein binding | nucleus	AT2G40340	A0A1P8B2A0	A0A1P8B2A0_ARATH	unreviewed	Integrase-type DNA-binding superfamily protein	DREB2C AtERF48 At2g40340 T7M7.18	283
Glyma.02G261800	6	5.59524	0	0	AT5G20420 | GO:0007062 | GO:0007131 | GO:0033044 | GO:0042138 | GO:0045132 | GO:0003676 | GO:0003677 | GO:0004386 | GO:0005524 | GO:0005634	| sister chromatid cohesion | reciprocal meiotic recombination | regulation of chromosome organization | meiotic DNA double-strand break formation | meiotic chromosome segregation | nucleic acid binding | DNA binding | helicase activity | ATP binding | nucleus	AT5G20420	F4K493	CLSY2_ARATH	reviewed	SNF2 domain-containing protein CLASSY 2 (Protein CHROMATIN REMODELING 42)	CLSY2 CHR42 At5g20420 F7C8.10	1261
Glyma.02G264600	3	0	0	2.05133	AT2G40230 | GO:0016740 | GO:0016747 | GO:0005737	| transferase activity | transferase activity | cytoplasm	AT2G40230	Q9XEF2	Q9XEF2_ARATH	unreviewed	HXXXD-type acyl-transferase family protein (Putative anthranilate N-hydroxycinnamoyl/benzoyltransferase)	T07M07.11 At2g40230 T7M7.11 T7M7_11	433
Glyma.02G264700	5	0	0	-1.36477	AT2G40220 | GO:0005983 | GO:0006355 | GO:0006970 | GO:0009414 | GO:0009640 | GO:0009737 | GO:0009738 | GO:0009744 | GO:0009747 | GO:0009749 | GO:0009793 | GO:0009845 | GO:0009909 | GO:0009933 | GO:0010162 | GO:0010182 | GO:0010228 | GO:0010353 | GO:0010449 | GO:0010896 | GO:0016567 | GO:0019915 | GO:0031930 | GO:0032880 | GO:0045893 | GO:0048316 | GO:0048527 | GO:0050826 | GO:0003677 | GO:0003700…	| starch catabolic process | regulation of transcription | response to osmotic stress | response to water deprivation | photomorphogenesis | response to abscisic acid stimulus | abscisic acid mediated signaling pathway | response to sucrose stimulus | hexokinase-dependent signaling | response to glucose stimulus | embryo development ending in seed dormancy | seed germination | regulation of flowe…	AT2G40220	A0MES8	ABI4_ARATH	reviewed	Ethylene-responsive transcription factor ABI4 (ERF ABI4) (Protein ABSCISIC ACID INSENSITIVE 4) (Protein GLUCOSE INSENSITIVE 6) (Protein IMPAIRED SUCROSE INDUCTION 3) (Protein SALOBRENO 5) (Protein SUCROSE UNCOUPLED 6) (Protein SUGAR INSENSITIVE 5)	ABI4 ERF052 GIN6 ISI3 SAN5 SIS5 SUN6 At2g40220 T7M7.16	328
Glyma.02G265700	7	-2.85175	-2.80073	0	NA	NA	NA	NA	NA	NA	NA	NA	NA
Glyma.02G265900	1	0	0	2.68901	AT2G44310 | GO:0008150 | GO:0005509 | GO:0005634 | GO:0005829	| biological_process | calcium ion binding | nucleus | cytosol	AT2G44310	O64866	O64866_ARATH	unreviewed	Calcium-binding EF-hand family protein (Expressed protein)	At2g44310 F4I1.12	142
Glyma.02G266000	3	1.37689	1.2468	1.12155	AT5G35670 | GO:0008150 | GO:0005516 | GO:0005634	| biological_process | calmodulin binding | nucleus	AT5G35670	Q8L8M9	Q8L8M9_ARATH	unreviewed	IQ-domain 33	iqd33 IQ-domain 33 MXH1.1 MXH1_1 At5g35670	442
Glyma.02G269600	5	0	0	1.05984	AT2G33580 | GO:0010200 | GO:0071323 | GO:0008061 | GO:0016301 | GO:0005576 | GO:0005886	| response to chitin | cellular response to chitin | chitin binding | kinase activity | extracellular region | plasma membrane	AT2G33580	O22808	LYK5_ARATH	reviewed	Protein LYK5 (LysM domain receptor-like kinase 5) (LysM-containing receptor-like kinase 5)	LYK5 At2g33580 F4P9.35	664
Glyma.02G270300	2	-1.03995	0	0	AT4G15415 | GO:0006555 | GO:0007165 | GO:0010090 | GO:0031348 | GO:0090342 | GO:0008266 | GO:0008601 | GO:0000159 | GO:0005634	| methionine metabolic process | signal transduction | trichome morphogenesis | negative regulation of defense response | regulation of cell aging | poly(U) RNA binding | protein phosphatase type 2A regulator activity | protein phosphatase type 2A complex | nucleus	AT4G15415	Q0WNY8	Q0WNY8_ARATH	unreviewed	Serine/threonine protein phosphatase 2A regulatory subunit	At4g15415	522
Glyma.02G273000	6	1.10259	0	0	AT5G08420 | GO:0008150 | GO:0003723 | GO:0005634	| biological_process | RNA binding | nucleus	AT5G08420	Q9FT93	Q9FT93_ARATH	unreviewed	KRR1 small subunit processome component (KRR-R motif-containing protein 1)	At5g08420 F8L15.150 F8L15_150	391
Glyma.02G274400	3	0	0	1.76548	AT2G27080 | GO:0008150 | GO:0003674 | GO:0005886 | GO:0009506	| biological_process | molecular_function | plasma membrane | plasmodesma	AT2G27080	Q9ZVD2	NHL13_ARATH	reviewed	NDR1/HIN1-like protein 13	NHL13 At2g27080	260
Glyma.02G274900	4	0	-1.62317	-1.16942	AT2G27040 | GO:0000023 | GO:0000226 | GO:0000278 | GO:0000724 | GO:0000911 | GO:0006260 | GO:0006261 | GO:0006275 | GO:0006306 | GO:0006342 | GO:0006346 | GO:0007267 | GO:0008283 | GO:0009555 | GO:0009616 | GO:0009816 | GO:0009855 | GO:0009909 | GO:0009965 | GO:0010014 | GO:0010073 | GO:0010267 | GO:0016246 | GO:0016444 | GO:0016458 | GO:0016568 | GO:0016569 | GO:0016570 | GO:0016572 | GO:0019252…	| maltose metabolic process | microtubule cytoskeleton organization | mitotic cell cycle | double-strand break repair via homologous recombination | cytokinesis by cell plate formation | DNA replication | DNA-dependent DNA replication | regulation of DNA replication | DNA methylation | chromatin silencing | methylation-dependent chromatin silencing | cell-cell signaling | cell proliferation | pol…	AT2G27040	Q9ZVD5	AGO4_ARATH	reviewed	Protein argonaute 4 (AtAGO4) (Protein OVEREXPRESSOR OF CATIONIC PEROXIDASE 11)	AGO4 OCP11 At2g27040 T20P8.9	924
Glyma.02G277600	4	-2.15994	-2.13814	0	AT2G26760 | GO:0000079 | GO:0010440 | GO:0051726 | GO:0005515 | GO:0016538 | GO:0019901 | GO:0005634	| regulation of cyclin-dependent protein kinase activity | stomatal lineage progression | regulation of cell cycle | protein binding | cyclin-dependent protein kinase regulator activity | protein kinase binding | nucleus	AT2G26760	O48790	CCB14_ARATH	reviewed	Cyclin-B1-4 (G2/mitotic-specific cyclin-B1-4) (CycB1;4)	CYCB1-4 At2g26760 F18A8.13	387
Glyma.02G279000	4	0	-1.44647	-1.05472	AT5G19370 | GO:0016853 | GO:0009507	| isomerase activity | chloroplast	AT5G19370	Q93WI0	STR12_ARATH	reviewed	Rhodanese-like/PpiC domain-containing protein 12, chloroplastic (Sulfurtransferase 12) (AtStr12)	At5g19370 F7K24.120	299
Glyma.02G279400	6	1.48454	0	0	AT5G01430 | GO:0016192 | GO:0003674 | GO:0005886	| vesicle-mediated transport | molecular_function | plasma membrane	AT5G01430	Q9SCL4	Q9SCL4_ARATH	unreviewed	At3g49420 (Got1/Sft2-like vescicle transport protein family)	T9C5.20 T10O8_140 At3g49420 At3g49420/T9C5.20 At5g01430 T10O8.140	140
Glyma.02G279600	3	0	0	1.16707	AT5G13500 | GO:0008150 | GO:0016757 | GO:0005768 | GO:0005794 | GO:0005802	| biological_process | transferase activity | endosome | Golgi apparatus | trans-Golgi network	AT5G13500	Q9FY51	HPAT3_ARATH	reviewed	Hydroxyproline O-arabinosyltransferase 3 (EC 2.4.2.58)	HPAT3 At5g13500 T6I14.30	358
Glyma.02G282000	6	1.01766	0	0	AT2G43020 | GO:0006598 | GO:0009409 | GO:0009414 | GO:0009737 | GO:0055114 | GO:0008131 | GO:0046592	| polyamine catabolic process | response to cold | response to water deprivation | response to abscisic acid stimulus | oxidation-reduction process | primary amine oxidase activity | polyamine oxidase activity	AT2G43020	Q9SKX5	PAO2_ARATH	reviewed	Polyamine oxidase 2 (AtPAO2) (EC 1.5.3.-) (Amine oxidase 1)	PAO2 At2g43020 MFL8.12	490
Glyma.02G283400	7	-2.93511	0	-1.06287	AT5G17230 | GO:0006636 | GO:0006655 | GO:0009058 | GO:0015995 | GO:0016117 | GO:0019288 | GO:0016740 | GO:0016765 | GO:0016767 | GO:0046905 | GO:0009507 | GO:0010287	| unsaturated fatty acid biosynthetic process | phosphatidylglycerol biosynthetic process | biosynthetic process | chlorophyll biosynthetic process | carotenoid biosynthetic process | isopentenyl diphosphate biosynthetic process | transferase activity | transferase activity | geranylgeranyl-diphosphate geranylgeranyltransferase activity | phytoene synthase activity | chloroplast | plastoglobule	AT5G17230	F4KGX7	F4KGX7_ARATH	unreviewed	PHYTOENE SYNTHASE	PSY PHYTOENE SYNTHASE At5g17230	437
Glyma.02G284600	8	1.39012	1.36631	0	AT1G06570 | GO:0009072 | GO:0010189 | GO:0010236 | GO:0016117 | GO:0055114 | GO:0003868 | GO:0016701 | GO:0042802 | GO:0005739 | GO:0005829 | GO:0009507	| aromatic amino acid family metabolic process | vitamin E biosynthetic process | plastoquinone biosynthetic process | carotenoid biosynthetic process | oxidation-reduction process | 4-hydroxyphenylpyruvate dioxygenase activity | oxidoreductase activity | identical protein binding | mitochondrion | cytosol | chloroplast	AT1G06570	F4IDP2	F4IDP2_ARATH	unreviewed	4-hydroxyphenylpyruvate dioxygenase	PDS1 HPD HPPD phytoene desaturation 1 At1g06570 F12K11.9 F12K11_9	418
Glyma.02G285100	3	0	1.5471	0	AT2G42975 | GO:0008150 | GO:0003674 | GO:0009507 | GO:0009535	| biological_process | molecular_function | chloroplast | chloroplast thylakoid membrane	AT2G42975	Q8RXT7	Q8RXT7_ARATH	unreviewed	Myosin-G heavy chain-like protein	At2g42975	187
Glyma.02G285600	3	1.5343	1.7841	0	AT2G42950 | GO:0030001 | GO:0055085 | GO:0046873 | GO:0005886 | GO:0016020	| metal ion transport | transmembrane transport | metal ion transmembrane transporter activity | plasma membrane | membrane	AT2G42950	Q8GY73	Q8GY73_ARATH	unreviewed	At2g42950 (Magnesium transporter CorA-like family protein)	At2g42950 F7D19.5 F7D19_5	501
Glyma.02G287000	7	-1.13722	0	-1.05103	AT1G06530 | GO:0007005 | GO:0005739 | GO:0005774 | GO:0009536 | GO:0031307	| mitochondrion organization | mitochondrion | vacuolar membrane | plastid | integral to mitochondrial outer membrane	AT1G06530	Q9SHJ6	PMD2_ARATH	reviewed	Peroxisomal and mitochondrial division factor 2 (Ubiquitin-interacting factor 7)	PMD2 UBI7 At1g06530 F12K11.14	323
Glyma.02G287800	6	1.2397	0	0	AT5G46160 | GO:0000394 | GO:0006354 | GO:0006412 | GO:0009086 | GO:0003735 | GO:0005840 | GO:0009507 | GO:0015934	| RNA splicing | transcription elongation | translation | methionine biosynthetic process | structural constituent of ribosome | ribosome | chloroplast | large ribosomal subunit	AT5G46160	Q93Z17	HLP_ARATH	reviewed	50S ribosomal protein HLP, mitochondrial (Protein HUELLENLOS PARALOG)	HLP At5g46160 MCL19.22	173
Glyma.02G288700	7	0	0	-1.04525	AT1G06460 | GO:0009408 | GO:0009853 | GO:0019252 | GO:0005777	| response to heat | photorespiration | starch biosynthetic process | peroxisome	AT1G06460	Q208N7	Q208N7_ARATH	unreviewed	Alpha-crystallin domain 32.1 (At1g06460) (Peroxisomal small heat shock protein Acd31.2)	ACD32.1 ACD31.2 ALPHA-CRYSTALLIN DOMAIN 31.2 alpha-crystallin domain 32.1 At1g06460 F12K11.19 F12K11_19	285
Glyma.02G289300	6	1.88512	0	0	AT5G54840 | GO:0007264 | GO:0016192 | GO:0005525 | GO:0005622 | GO:0005634	| small GTPase mediated signal transduction | vesicle-mediated transport | GTP binding | intracellular | nucleus	AT5G54840	A2RVU6	A2RVU6_ARATH	unreviewed	At5g54840 (Ras-related small GTP-binding family protein)	SGP1 ATSGP1 MBG8.10 MBG8_10 At5g54840	215
Glyma.02G289400	3	1.71831	0	0	AT3G47860 | GO:0006979 | GO:0005576 | GO:0009507 | GO:0009535 | GO:0031977	| response to oxidative stress | extracellular region | chloroplast | chloroplast thylakoid membrane | thylakoid lumen	AT3G47860	Q9STS7	CHL_ARATH	reviewed	Chloroplastic lipocalin (AtCHL)	CHL At3g47860 T23J7.190	353
Glyma.02G290300	6	1.126	0	0	AT1G27180 | GO:0006952 | GO:0007165 | GO:0043531 | GO:0005622 | GO:0005737	| defense response | signal transduction | ADP binding | intracellular | cytoplasm	AT1G27180	A0A1P8AUD0	A0A1P8AUD0_ARATH	unreviewed	Disease resistance protein (TIR-NBS-LRR class)	At1g27180 T7N9.24 T7N9_24	1089
Glyma.02G291900	6	1.00091	0	0	AT4G32605 | GO:0005739 | GO:0005759	| mitochondrion | mitochondrial matrix	AT4G32605	Q8L7K1	Q8L7K1_ARATH	unreviewed	AT4G32605 protein (Mitochondrial glycoprotein family protein)	At4g32605 At4g32610	227
Glyma.02G292200	2	-1.41289	-1.18158	0	AT3G20475 | GO:0000710 | GO:0006200 | GO:0006298 | GO:0006302 | GO:0006312 | GO:0007059 | GO:0007062 | GO:0007129 | GO:0007131 | GO:0009691 | GO:0010332 | GO:0032204 | GO:0032504 | GO:0042138 | GO:0043247 | GO:0045132 | GO:0045143 | GO:0051026 | GO:0003684 | GO:0005524 | GO:0008094 | GO:0030983 | GO:0000794 | GO:0000795 | GO:0005634 | GO:0032300	| meiotic mismatch repair | ATP catabolic process | mismatch repair | double-strand break repair | mitotic recombination | chromosome segregation | sister chromatid cohesion | synapsis | reciprocal meiotic recombination | cytokinin biosynthetic process | response to gamma radiation | regulation of telomere maintenance | multicellular organism reproduction | meiotic DNA double-strand break formati…	AT3G20475	A0A1I9LLC6	A0A1I9LLC6_ARATH	unreviewed	MUTS-homologue 5	MSH5 ATMSH5 MUTS-HOMOLOGUE 5 MUTS-homologue 5 At3g20475	768
Glyma.02G294000	9	-3.79279	0	1.32431	AT5G55180 | GO:0005975 | GO:0003824 | GO:0004553 | GO:0043169 | GO:0005886	| carbohydrate metabolic process | catalytic activity | hydrolase activity | cation binding | plasma membrane	AT5G55180	Q0V7P5	Q0V7P5_ARATH	unreviewed	At5g55180 (O-Glycosyl hydrolases family 17 protein)	MCO15.13 MCO15_13 At5g55180	460
Glyma.02G294600	2	-1.17169	0	0	AT4G26780 | GO:0006457 | GO:0006626 | GO:0009220 | GO:0009408 | GO:0010286 | GO:0000774 | GO:0005507 | GO:0042803 | GO:0051087 | GO:0005739 | GO:0009507	| protein folding | protein targeting to mitochondrion | pyrimidine ribonucleotide biosynthetic process | response to heat | heat acclimation | adenyl-nucleotide exchange factor activity | copper ion binding | protein homodimerization activity | chaperone binding | mitochondrion | chloroplast	AT4G26780	Q8LB47	MGE2_ARATH	reviewed	GrpE protein homolog 2, mitochondrial	Mge2 AR192 At4g26780 F10M23.120	327
Glyma.02G295800	2	-1.16284	0	0	AT5G55280 | GO:0006184 | GO:0007017 | GO:0009220 | GO:0009637 | GO:0009658 | GO:0009902 | GO:0010020 | GO:0043572 | GO:0051258 | GO:0003924 | GO:0005198 | GO:0005515 | GO:0005525 | GO:0042802 | GO:0043621 | GO:0005737 | GO:0005874 | GO:0009507 | GO:0009535 | GO:0009570 | GO:0043234	| GTP catabolic process | microtubule-based process | pyrimidine ribonucleotide biosynthetic process | response to blue light | chloroplast organization | chloroplast relocation | chloroplast fission | plastid fission | protein polymerization | GTPase activity | structural molecule activity | protein binding | GTP binding | identical protein binding | protein self-association | cytoplasm | microt…	AT5G55280	Q42545	FTSZ1_ARATH	reviewed	Cell division protein FtsZ homolog 1, chloroplastic (AtFtsZ1) (AtFtsZ1-1) (Chloroplast FtsZ) (CpFtsZ) (Protein ACCUMULATION AND REPLICATION OF CHLOROPLASTS 10) (Protein PLASTID MOVEMENT IMPAIRED4)	FTSZ1 ARC10 FTSZ1-1 PMI4 At5g55280 MCO15.23	433
Glyma.02G297400	7	0	-2.06555	-1.04985	AT4G26640 | GO:0006355 | GO:0009611 | GO:0009616 | GO:0009961 | GO:0010050 | GO:0045893 | GO:0003700 | GO:0043565 | GO:0005634	| regulation of transcription | response to wounding | virus induced gene silencing | response to 1-aminocyclopropane-1-carboxylic acid | vegetative phase change | positive regulation of transcription | sequence-specific DNA binding transcription factor activity | sequence-specific DNA binding | nucleus	AT4G26640	A0A1P8B753	A0A1P8B753_ARATH	unreviewed	WRKY family transcription factor family protein	WRKY20 AtWRKY20 At4g26640 T15N24.90 T15N24_90	381
Glyma.02G297900	4	-2.3908	-1.07561	0	AT5G55580 | GO:0048364 | GO:0048367 | GO:0003674 | GO:0005739 | GO:0009507	| root development | shoot development | molecular_function | mitochondrion | chloroplast	AT5G55580	A0A1P8B9X1	A0A1P8B9X1_ARATH	unreviewed	Mitochondrial transcription termination factor family protein	MDF20.2 MDF20_2 mTERF9 At5g55580	390
Glyma.02G298000	4	0	-1.26672	0	AT2G05160 | GO:0008150 | GO:0000166 | GO:0003676 | GO:0003723 | GO:0008270 | GO:0005634	| biological_process | nucleotide binding | nucleic acid binding | RNA binding | zinc ion binding | nucleus	AT2G05160	A0A1P8AZ14	A0A1P8AZ14_ARATH	unreviewed	CCCH-type zinc fingerfamily protein with RNA-binding domain-containing protein	At2g05160 F5G3.6 F5G3_6	488
Glyma.02G298400	7	-2.07637	-1.74944	0	AT3G13080 | GO:0006810 | GO:0055085 | GO:0000166 | GO:0005524 | GO:0010290 | GO:0015431 | GO:0016887 | GO:0017111 | GO:0042626 | GO:0000325 | GO:0005773 | GO:0005774 | GO:0005886 | GO:0009506 | GO:0016021 | GO:0048046	| transport | transmembrane transport | nucleotide binding | ATP binding | chlorophyll catabolite transmembrane transporter activity | glutathione S-conjugate-exporting ATPase activity | ATPase activity | nucleoside-triphosphatase activity | ATPase activity | plant-type vacuole | vacuole | vacuolar membrane | plasma membrane | plasmodesma | integral to membrane | apoplast	AT3G13080	F4JB38	F4JB38_ARATH	unreviewed	Multidrug resistance-associated protein 3	ABCC3 ATMRP3 ATP-binding cassette C3 MJG19.26 MJG19_26 MULTIDRUG RESISTANCE PROTEIN 3 At3g13080	1120
Glyma.02G298600	2	-1.04993	0	0	AT3G26330 | GO:0055114 | GO:0005506 | GO:0009055 | GO:0016705 | GO:0019825 | GO:0020037 | GO:0005576	| oxidation-reduction process | iron ion binding | electron carrier activity | oxidoreductase activity | oxygen binding | heme binding | extracellular region	AT3G26330	Q9LIP3	C71BY_ARATH	reviewed	Cytochrome P450 71B37 (EC 1.14.-.-)	CYP71B37 At3g26330 F20C19.5	500
Glyma.02G300400	3	0	1.89461	-1.5173	NA	NA	NA	NA	NA	NA	NA	NA	NA
Glyma.02G300800	4	0	-1.88579	-1.61296	NA	NA	NA	NA	NA	NA	NA	NA	NA
Glyma.02G301000	2	-1.09135	-1.10111	0	AT3G13180 | GO:0006355 | GO:0006364 | GO:0006399 | GO:0009658 | GO:0045036 | GO:0003723 | GO:0005737	| regulation of transcription | rRNA processing | tRNA metabolic process | chloroplast organization | protein targeting to chloroplast | RNA binding | cytoplasm	AT3G13180	Q8VYC4	Q8VYC4_ARATH	unreviewed	NOL1/NOP2/sun family protein / antitermination NusB domain-containing protein (Putative sun (Fmu) protein) (Putative sun protein fmu)	At3g13180	523
Glyma.02G301200	7	0	-1.1847	0	AT1G55850 | GO:0000271 | GO:0009832 | GO:0030244 | GO:0046482 | GO:0016757 | GO:0016759 | GO:0016760 | GO:0005783 | GO:0005794 | GO:0005886 | GO:0016020	| polysaccharide biosynthetic process | plant-type cell wall biogenesis | cellulose biosynthetic process | para-aminobenzoic acid metabolic process | transferase activity | cellulose synthase activity | cellulose synthase (UDP-forming) activity | endoplasmic reticulum | Golgi apparatus | plasma membrane | membrane	AT1G55850	Q8VZK9	CSLE1_ARATH	reviewed	Cellulose synthase-like protein E1 (AtCslE1) (EC 2.4.1.-)	CSLE1 At1g55850 F14J16.9	729
Glyma.02G304100	9	0	0	1.41287	AT1G07380 | GO:0008150 | GO:0017040 | GO:0005576 | GO:0005774	| biological_process | ceramidase activity | extracellular region | vacuolar membrane	AT1G07380	A0A1P8APY2	A0A1P8APY2_ARATH	unreviewed	Neutral ceramidase (EC 3.5.1.23)	At1g07380 F22G5.28 F22G5_28	780
Glyma.02G304500	7	0	-2.09247	-1.4557	AT5G48300 | GO:0000023 | GO:0006098 | GO:0009058 | GO:0009637 | GO:0009644 | GO:0009744 | GO:0009793 | GO:0009853 | GO:0010027 | GO:0010114 | GO:0010155 | GO:0010218 | GO:0010228 | GO:0016226 | GO:0019252 | GO:0019288 | GO:0019760 | GO:0019761 | GO:0043085 | GO:0048481 | GO:0048573 | GO:0008878 | GO:0016779 | GO:0009507 | GO:0009570 | GO:0030931 | GO:0048046	| maltose metabolic process | pentose-phosphate shunt | biosynthetic process | response to blue light | response to high light intensity | response to sucrose stimulus | embryo development ending in seed dormancy | photorespiration | thylakoid membrane organization | response to red light | regulation of proton transport | response to far red light | vegetative to reproductive phase transition of…	AT5G48300	P55228	GLGS_ARATH	reviewed	Glucose-1-phosphate adenylyltransferase small subunit, chloroplastic (EC 2.7.7.27) (ADP-glucose pyrophosphorylase) (ADP-glucose synthase) (AGPase B) (Alpha-D-glucose-1-phosphate adenyl transferase)	APS1 ADG1 APS At5g48300 K23F3.2	520
Glyma.02G305600	2	-1.12574	0	0	AT3G07770 | GO:0006457 | GO:0005524 | GO:0051082 | GO:0005618 | GO:0005739 | GO:0009507 | GO:0009570	| protein folding | ATP binding | unfolded protein binding | cell wall | mitochondrion | chloroplast | chloroplast stroma	AT3G07770	F4JFN3	HS906_ARATH	reviewed	Heat shock protein 90-6, mitochondrial (AtHSP90.6) (AtHsp90-6) (Heat shock protein 89-1) (Hsp89-1)	HSP90-6 HSP89-1 At3g07770 F17A17.11 MLP3.22	799
Glyma.02G306200	3	-1.2914	0	0	AT5G48150 | GO:0009640 | GO:0003700 | GO:0004871 | GO:0005634 | GO:0005737	| photomorphogenesis | sequence-specific DNA binding transcription factor activity | signal transducer activity | nucleus | cytoplasm	AT5G48150	Q9LDL7	PAT1_ARATH	reviewed	Scarecrow-like transcription factor PAT1 (GRAS family protein 29) (AtGRAS-29) (Protein PHYTOCHROME A SIGNAL TRANSDUCTION 1)	PAT1 At5g48150 MIF21.4	490
Glyma.02G306300	6	1.65957	0	0	AT2G04880 | GO:0006355 | GO:0009863 | GO:0045893 | GO:0003700 | GO:0008270 | GO:0043565 | GO:0005634	| regulation of transcription | salicylic acid mediated signaling pathway | positive regulation of transcription | sequence-specific DNA binding transcription factor activity | zinc ion binding | sequence-specific DNA binding | nucleus	AT2G04880	C0SV43	C0SV43_ARATH	unreviewed	Uncharacterized protein At2g04880 (Fragment)	At2g04880	463
Glyma.02G307300	9	1.72562	0	1.16102	AT1G59960 | GO:0009651 | GO:0055114 | GO:0016491 | GO:0005829 | GO:0009507	| response to salt stress | oxidation-reduction process | oxidoreductase activity | cytosol | chloroplast	AT1G59960	Q9SXC0	Q9SXC0_ARATH	unreviewed	NAD(P)-linked oxidoreductase superfamily protein (Putative Aldo/keto reductase)	At1g59960 At1g59960/F23H11.27 F23H11.27 F23H11_27	326
Glyma.02G307500	1	-2.60446	-2.49709	0	NA	NA	NA	NA	NA	NA	NA	NA	NA
Glyma.02G308700	1	-1.53615	0	0	AT4G12730 | GO:0006084 | GO:0006816 | GO:0007030 | GO:0009651 | GO:0010583 | GO:0016126 | GO:0016132 | GO:0048767 | GO:0005774 | GO:0005886 | GO:0016020 | GO:0031225 | GO:0046658	| acetyl-CoA metabolic process | calcium ion transport | Golgi organization | response to salt stress | response to cyclopentenone | sterol biosynthetic process | brassinosteroid biosynthetic process | root hair elongation | vacuolar membrane | plasma membrane | membrane | anchored to membrane | anchored to plasma membrane	AT4G12730	Q9SU13	FLA2_ARATH	reviewed	Fasciclin-like arabinogalactan protein 2	FLA2 At4g12730 T20K18.80	403
Glyma.02G309500	7	-1.34116	0	0	AT1G61520 | GO:0009765 | GO:0015979 | GO:0019344 | GO:0016168 | GO:0009507 | GO:0009534 | GO:0009535 | GO:0009579 | GO:0010287 | GO:0016020 | GO:0030076	| photosynthesis | photosynthesis | cysteine biosynthetic process | chlorophyll binding | chloroplast | chloroplast thylakoid | chloroplast thylakoid membrane | thylakoid | plastoglobule | membrane | light-harvesting complex	AT1G61520	Q9SY97	LHCA3_ARATH	reviewed	Photosystem I chlorophyll a/b-binding protein 3-1, chloroplastic (Lhca3*1) (LHCI type III LHCA3)	LHCA3 At1g61520 T25B24.12	273
Glyma.02G309800	2	-3.12917	0	0	AT3G21760 | GO:0008152 | GO:0008194 | GO:0016757 | GO:0016758 | GO:0005575	| metabolic process | UDP-glycosyltransferase activity | transferase activity | transferase activity | cellular_component	AT3G21760	W8PVD4	W8PVD4_ARATH	unreviewed	Glycosyltransferase (EC 2.4.1.-) (Fragment)	AT3G21760	485
Glyma.02G310600	7	-1.10645	0	0	AT2G17110 | GO:0006499 | GO:0005634	| N-terminal protein myristoylation | nucleus	AT2G17110	F4IMF6	F4IMF6_ARATH	unreviewed	DNA-directed RNA polymerase subunit beta, putative (DUF630 and DUF632)	At2g17110 F6P23.12 F6P23_12	733
Glyma.02G311200	1	1.18731	0	0	AT2G17220 | GO:0006468 | GO:0006995 | GO:0009627 | GO:0009697 | GO:0009863 | GO:0010200 | GO:0031347 | GO:0031348 | GO:0045087 | GO:0050832 | GO:0004672 | GO:0004674 | GO:0004713 | GO:0005524 | GO:0016301 | GO:0016772 | GO:0005886 | GO:0009507	| protein phosphorylation | cellular response to nitrogen starvation | systemic acquired resistance | salicylic acid biosynthetic process | salicylic acid mediated signaling pathway | response to chitin | regulation of defense response | negative regulation of defense response | innate immune response | defense response to fungus | protein kinase activity | protein serine/threonine kinase activit…	AT2G17220	Q9SII6	PIX13_ARATH	reviewed	Probable serine/threonine-protein kinase PIX13 (EC 2.7.11.1)	PIX13 KIN3 At2g17220	414
Glyma.03G001400	6	1.34328	0	0	AT2G38610 | GO:0008150 | GO:0003676 | GO:0003723 | GO:0005634 | GO:0005829	| biological_process | nucleic acid binding | RNA binding | nucleus | cytosol	AT2G38610	Q9ZVI3	QKIL3_ARATH	reviewed	KH domain-containing protein At2g38610 (Quaking-like protein 3)	At2g38610 T6A23.19	286
Glyma.03G005200	5	0	0	-1.34782	AT1G33110 | GO:0006855 | GO:0009610 | GO:0019344 | GO:0055085 | GO:0005215 | GO:0015238 | GO:0015297 | GO:0005886 | GO:0016020	| drug transmembrane transport | response to symbiotic fungus | cysteine biosynthetic process | transmembrane transport | transporter activity | drug transmembrane transporter activity | antiporter activity | plasma membrane | membrane	AT1G33110	Q8W488	DTX21_ARATH	reviewed	Protein DETOXIFICATION 21 (AtDTX21) (Multidrug and toxic compound extrusion protein 21) (MATE protein 21)	DTX21 At1g33110 T9L6.1	494
Glyma.03G005800	5	0	0	1.41911	AT1G33110 | GO:0006855 | GO:0009610 | GO:0019344 | GO:0055085 | GO:0005215 | GO:0015238 | GO:0015297 | GO:0005886 | GO:0016020	| drug transmembrane transport | response to symbiotic fungus | cysteine biosynthetic process | transmembrane transport | transporter activity | drug transmembrane transporter activity | antiporter activity | plasma membrane | membrane	AT1G33110	Q8W488	DTX21_ARATH	reviewed	Protein DETOXIFICATION 21 (AtDTX21) (Multidrug and toxic compound extrusion protein 21) (MATE protein 21)	DTX21 At1g33110 T9L6.1	494
Glyma.03G006900	1	2.068	0	1.28504	AT5G17770 | GO:0006499 | GO:0022900 | GO:0042732 | GO:0055114 | GO:0004128 | GO:0016491 | GO:0005737 | GO:0005783 | GO:0005886 | GO:0009505	| N-terminal protein myristoylation | electron transport chain | D-xylose metabolic process | oxidation-reduction process | cytochrome-b5 reductase activity | oxidoreductase activity | cytoplasm | endoplasmic reticulum | plasma membrane | plant-type cell wall	AT5G17770	Q9ZNT1	NB5R1_ARATH	reviewed	NADH--cytochrome b5 reductase 1 (EC 1.6.2.2)	CBR1 CBR At5g17770 MVA3.13	281
Glyma.03G007400	3	1.01475	0	1.14581	AT3G47510 | GO:0008150 | GO:0003674 | GO:0005576	| biological_process | molecular_function | extracellular region	NA	NA	NA	NA	NA	NA	NA
Glyma.03G007500	3	2.89586	1.67065	2.52032	AT1G26780 | GO:0006355 | GO:0010199 | GO:0003677 | GO:0003700 | GO:0005634	| regulation of transcription | organ boundary specification between lateral organs and the meristem | DNA binding | sequence-specific DNA binding transcription factor activity | nucleus	AT1G26780	Q9LQX5	MY117_ARATH	reviewed	Transcription factor MYB117 (MYB-domain transcription factor LOF1) (Myb-related protein 117) (AtMYB117) (Protein CONSTRICTED FRUIT) (Protein LATERAL ORGAN FUSION 1)	MYB117 CTF LOF1 At1g26780 T24P13.16	359
Glyma.03G007600	7	-1.18514	0	-1.49208	AT3G03660 | GO:0006355 | GO:0016114 | GO:0003677 | GO:0003700 | GO:0043565 | GO:0005634	| regulation of transcription | terpenoid biosynthetic process | DNA binding | sequence-specific DNA binding transcription factor activity | sequence-specific DNA binding | nucleus	AT3G03660	A0A1I9LND8	A0A1I9LND8_ARATH	unreviewed	WUSCHEL related homeobox 11	WOX11 WUSCHEL related homeobox 11 At3g03660 T12J13.6 T12J13_6	326
Glyma.03G008400	4	-1.62389	0	0	AT3G57190 | GO:0006415 | GO:0009658 | GO:0009772 | GO:0010190 | GO:0016556 | GO:0043488 | GO:0048255 | GO:0003730 | GO:0003747 | GO:0016149 | GO:0043565 | GO:0005737 | GO:0009507 | GO:0009570	| translational termination | chloroplast organization | photosynthetic electron transport in photosystem II | cytochrome b6f complex assembly | mRNA modification | regulation of mRNA stability | mRNA stabilization | mRNA 3'-UTR binding | translation release factor activity | translation release factor activity | sequence-specific DNA binding | cytoplasm | chloroplast | chloroplast stroma	AT3G57190	F4J264	PRFB3_ARATH	reviewed	Peptide chain release factor PrfB3, chloroplastic (AtPrfB3)	PRFB3 At3g57190 F28O9.40	406
Glyma.03G008800	4	2.07623	-3.53507	-1.0364	AT2G45910 | GO:0006468 | GO:0016567 | GO:0004672 | GO:0004674 | GO:0004842 | GO:0005524 | GO:0016301 | GO:0016772 | GO:0000151 | GO:0005886	| protein phosphorylation | protein ubiquitination | protein kinase activity | protein serine/threonine kinase activity | ubiquitin-protein ligase activity | ATP binding | kinase activity | transferase activity | ubiquitin ligase complex | plasma membrane	AT2G45910	Q8GUH1	PUB33_ARATH	reviewed	U-box domain-containing protein 33 (Plant U-box protein 33) [Includes: E3 ubiquitin ligase (EC 2.3.2.27) (RING-type E3 ubiquitin transferase); Serine/threonine-protein kinase (EC 2.7.11.-)]	PUB33 At2g45910 F4I18.11	834
Glyma.03G010700	6	1.25091	0	0	AT4G20960 | GO:0009231 | GO:0055114 | GO:0003824 | GO:0008270 | GO:0008835 | GO:0016787 | GO:0009507 | GO:0009570	| riboflavin biosynthetic process | oxidation-reduction process | catalytic activity | zinc ion binding | diaminohydroxyphosphoribosylaminopyrimidine deaminase activity | hydrolase activity | chloroplast | chloroplast stroma	AT4G20960	Q8GWP5	RIBD_ARATH	reviewed	Riboflavin biosynthesis protein PYRD, chloroplastic [Includes: Diaminohydroxyphosphoribosylaminopyrimidine deaminase (DRAP deaminase) (EC 3.5.4.26) (Riboflavin-specific deaminase); Inactive 5-amino-6-(5-phosphoribosylamino)uracil reductase (HTP reductase)]	PYRD At4g20960 T13K14.120	426
Glyma.03G011200	1	-2.23633	-1.45568	0	AT2G45850 | GO:0008150 | GO:0010103 | GO:0003677 | GO:0005634	| biological_process | stomatal complex morphogenesis | DNA binding | nucleus	AT2G45850	A0A1P8B2P7	A0A1P8B2P7_ARATH	unreviewed	AT hook motif DNA-binding family protein	AHL9 At2g45850 F4I18.17	278
Glyma.03G013100	2	-1.53022	0	0	AT5G44710 | GO:0000394 | GO:0008150 | GO:0009086 | GO:0016925 | GO:0003674 | GO:0005739	| RNA splicing | biological_process | methionine biosynthetic process | protein sumoylation | molecular_function | mitochondrion	AT5G44710	Q8GXH5	Q8GXH5_ARATH	unreviewed	37S ribosomal protein S27	At5g44710 At5g44710/K23L20_5 K23L20.5 K23L20_5	102
Glyma.03G013600	4	0	-1.62023	0	AT1G01760 | GO:0006396 | GO:0003723 | GO:0004000 | GO:0005634	| RNA processing | RNA binding | adenosine deaminase activity | nucleus	AT1G01760	A0A178W782	A0A178W782_ARATH	unreviewed	Denosine deaminases acting on tRNA	AtTAD1 ortholog of yeast Tad1 TAD1 At1g01760 T1N6.17 T1N6_17	433
Glyma.03G014300	1	0	-2.49652	1.58616	AT3G61220 | GO:0006952 | GO:0008152 | GO:0009744 | GO:0009813 | GO:0010224 | GO:0055114 | GO:0080167 | GO:0000166 | GO:0008106 | GO:0016491 | GO:0047501 | GO:0047504 | GO:0005737 | GO:0005829 | GO:0005886	| defense response | metabolic process | response to sucrose stimulus | flavonoid biosynthetic process | response to UV-B | oxidation-reduction process | response to karrikin | nucleotide binding | alcohol dehydrogenase (NADP+) activity | oxidoreductase activity | (+)-neomenthol dehydrogenase activity | (-)-menthol dehydrogenase activity | cytoplasm | cytosol | plasma membrane	AT3G61220	F4JE70	F4JE70_ARATH	unreviewed	NAD(P)-binding Rossmann-fold superfamily protein	SDR1 reductase 1 short-chain dehydrogenase At3g61220	303
Glyma.03G014500	8	1.10429	0	1.2334	AT1G01800 | GO:0000038 | GO:0008152 | GO:0009409 | GO:0042335 | GO:0000166 | GO:0016491 | GO:0005737 | GO:0009505	| very long-chain fatty acid metabolic process | metabolic process | response to cold | cuticle development | nucleotide binding | oxidoreductase activity | cytoplasm | plant-type cell wall	AT1G01800	A8MQD9	A8MQD9_ARATH	unreviewed	NAD(P)-binding Rossmann-fold superfamily protein	At1g01800 T1N6.22 T1N6_22	260
Glyma.03G017600	6	1.24259	0	0	AT3G61080 | GO:0015996 | GO:0016301 | GO:0016772 | GO:0005739 | GO:0009507	| chlorophyll catabolic process | kinase activity | transferase activity | mitochondrion | chloroplast	AT3G61080	A0A1I9LR17	A0A1I9LR17_ARATH	unreviewed	Protein kinase superfamily protein	At3g61080	352
Glyma.03G017800	4	0	-1.2113	0	AT4G00770 | GO:0008150 | GO:0003674 | GO:0005634	| biological_process | molecular_function | nucleus	AT4G00770	O23099	O23099_ARATH	unreviewed	AT4g00770 protein (A_TM018A10.11 protein)	A_TM018A10.11 At4g00770	201
Glyma.03G019500	3	1.22502	0	0	AT3G11920 | GO:0035556 | GO:0045454 | GO:0048653 | GO:0009055 | GO:0015035 | GO:0005634	| intracellular signal transduction | cell redox homeostasis | anther development | electron carrier activity | protein disulfide oxidoreductase activity | nucleus	AT3G11920	Q9SF07	Q9SF07_ARATH	unreviewed	F26K24.21 protein (Glutaredoxin-like protein)	At3g11920 F26K24.21	630
Glyma.03G021200	5	3.22809	0	0	AT2G45550 | GO:0055114 | GO:0005506 | GO:0009055 | GO:0016705 | GO:0019825 | GO:0020037	| oxidation-reduction process | iron ion binding | electron carrier activity | oxidoreductase activity | oxygen binding | heme binding	AT2G45550	O64635	C76C4_ARATH	reviewed	Cytochrome P450 76C4 (EC 1.14.-.-)	CYP76C4 At2g45550 F17K2.8	511
Glyma.03G022700	1	-3.19374	0	0	AT2G45430 | GO:0000041 | GO:0009640 | GO:0009647 | GO:0010228 | GO:0010359 | GO:0016132 | GO:0003680 | GO:0005634	| transition metal ion transport | photomorphogenesis | skotomorphogenesis | vegetative to reproductive phase transition of meristem | regulation of anion channel activity | brassinosteroid biosynthetic process | AT DNA binding | nucleus	AT2G45430	O22130	AHL22_ARATH	reviewed	AT-hook motif nuclear-localized protein 22	AHL22 At2g45430 F4L23.6	317
Glyma.03G023400	6	1.31251	0	0	AT3G60850 | GO:0008150 | GO:0003674 | GO:0005634	| biological_process | molecular_function | nucleus	AT3G60850	Q9LZX9	Q9LZX9_ARATH	unreviewed	At3g60850	T4C21_260 At3g60850	648
Glyma.03G023900	8	0	1.42599	0	AT3G60810 | GO:0008150 | GO:0003674 | GO:0005575	| biological_process | molecular_function | cellular_component	AT3G60810	C0Z386	C0Z386_ARATH	unreviewed	AT3G60810 protein	At3g60810	93
Glyma.03G028000	1	-2.65328	-5.94165	0	AT4G08870 | GO:0006560 | GO:0006570 | GO:0006591 | GO:0006595 | GO:0009445 | GO:0050832 | GO:0004053 | GO:0008783 | GO:0016813 | GO:0046872 | GO:0050897 | GO:0005739 | GO:0009507	| proline metabolic process | tyrosine metabolic process | ornithine metabolic process | polyamine metabolic process | putrescine metabolic process | defense response to fungus | arginase activity | agmatinase activity | hydrolase activity | metal ion binding | cobalt ion binding | mitochondrion | chloroplast	AT4G08870	Q9ZPF5	ARGI2_ARATH	reviewed	Arginase 2, chloroplastic/mitochondrial (EC 3.5.3.1) (Agmatinase ARGAH2) (EC 3.5.3.11) (Arginine amidohydrolase 2)	ARGAH2 At4g08870 T3H13.10	344
Glyma.03G028900	3	1.41127	2.10666	0	AT3G60730 | GO:0042545 | GO:0004857 | GO:0030599 | GO:0005576 | GO:0005618 | GO:0009505	| cell wall modification | enzyme inhibitor activity | pectinesterase activity | extracellular region | cell wall | plant-type cell wall	AT3G60730	Q84R10	PME36_ARATH	reviewed	Probable pectinesterase/pectinesterase inhibitor 36 [Includes: Pectinesterase inhibitor 36 (Pectin methylesterase inhibitor 36); Pectinesterase 36 (PE 36) (EC 3.1.1.11) (Pectin methylesterase 36) (AtPME36)]	PME36 ARATH36 At3g60730 T4C21.140	519
Glyma.03G029900	6	1.06108	0	0	AT4G31500 | GO:0000096 | GO:0000162 | GO:0006520 | GO:0006546 | GO:0006569 | GO:0006636 | GO:0006733 | GO:0006766 | GO:0008652 | GO:0009072 | GO:0009106 | GO:0009108 | GO:0009117 | GO:0009641 | GO:0009682 | GO:0009684 | GO:0009695 | GO:0009759 | GO:0010114 | GO:0019288 | GO:0019748 | GO:0019761 | GO:0042742 | GO:0044272 | GO:0048830 | GO:0052544 | GO:0055114 | GO:0005506 | GO:0009055 | GO:0016705…	| sulfur amino acid metabolic process | tryptophan biosynthetic process | cellular amino acid metabolic process | glycine catabolic process | tryptophan catabolic process | unsaturated fatty acid biosynthetic process | oxidoreduction coenzyme metabolic process | vitamin metabolic process | cellular amino acid biosynthetic process | aromatic amino acid family metabolic process | lipoate metabolic …	AT4G31500	O65782	C83B1_ARATH	reviewed	Cytochrome P450 83B1 (EC 1.14.14.45) (Protein ALTERED TRYPTOPHAN REGULATION 4) (Protein RED ELONGATED 1) (Protein SUPERROOT 2)	CYP83B1 ATR4 RED1 RNT1 RUNT1 SUR2 At4g31500 F3L17.70	499
Glyma.03G030400	6	1.25367	0	0	AT4G31500 | GO:0000096 | GO:0000162 | GO:0006520 | GO:0006546 | GO:0006569 | GO:0006636 | GO:0006733 | GO:0006766 | GO:0008652 | GO:0009072 | GO:0009106 | GO:0009108 | GO:0009117 | GO:0009641 | GO:0009682 | GO:0009684 | GO:0009695 | GO:0009759 | GO:0010114 | GO:0019288 | GO:0019748 | GO:0019761 | GO:0042742 | GO:0044272 | GO:0048830 | GO:0052544 | GO:0055114 | GO:0005506 | GO:0009055 | GO:0016705…	| sulfur amino acid metabolic process | tryptophan biosynthetic process | cellular amino acid metabolic process | glycine catabolic process | tryptophan catabolic process | unsaturated fatty acid biosynthetic process | oxidoreduction coenzyme metabolic process | vitamin metabolic process | cellular amino acid biosynthetic process | aromatic amino acid family metabolic process | lipoate metabolic …	AT4G31500	O65782	C83B1_ARATH	reviewed	Cytochrome P450 83B1 (EC 1.14.14.45) (Protein ALTERED TRYPTOPHAN REGULATION 4) (Protein RED ELONGATED 1) (Protein SUPERROOT 2)	CYP83B1 ATR4 RED1 RNT1 RUNT1 SUR2 At4g31500 F3L17.70	499
Glyma.03G030900	8	1.06502	1.53574	0	AT4G31500 | GO:0000096 | GO:0000162 | GO:0006520 | GO:0006546 | GO:0006569 | GO:0006636 | GO:0006733 | GO:0006766 | GO:0008652 | GO:0009072 | GO:0009106 | GO:0009108 | GO:0009117 | GO:0009641 | GO:0009682 | GO:0009684 | GO:0009695 | GO:0009759 | GO:0010114 | GO:0019288 | GO:0019748 | GO:0019761 | GO:0042742 | GO:0044272 | GO:0048830 | GO:0052544 | GO:0055114 | GO:0005506 | GO:0009055 | GO:0016705…	| sulfur amino acid metabolic process | tryptophan biosynthetic process | cellular amino acid metabolic process | glycine catabolic process | tryptophan catabolic process | unsaturated fatty acid biosynthetic process | oxidoreduction coenzyme metabolic process | vitamin metabolic process | cellular amino acid biosynthetic process | aromatic amino acid family metabolic process | lipoate metabolic …	AT4G31500	O65782	C83B1_ARATH	reviewed	Cytochrome P450 83B1 (EC 1.14.14.45) (Protein ALTERED TRYPTOPHAN REGULATION 4) (Protein RED ELONGATED 1) (Protein SUPERROOT 2)	CYP83B1 ATR4 RED1 RNT1 RUNT1 SUR2 At4g31500 F3L17.70	499
Glyma.03G034400	2	-1.00083	0	0	AT3G14470 | GO:0006952 | GO:0009627 | GO:0009697 | GO:0005515 | GO:0043531 | GO:0005576	| defense response | systemic acquired resistance | salicylic acid biosynthetic process | protein binding | ADP binding | extracellular region	AT3G14470	Q9LRR4	R13L1_ARATH	reviewed	Putative disease resistance RPP13-like protein 1	RPPL1 At3g14470 MOA2.9	1054
Glyma.03G036000	3	1.20215	1.2377	1.45522	AT5G01850 | GO:0006468 | GO:0004672 | GO:0004674 | GO:0004712 | GO:0005524 | GO:0016301 | GO:0016772 | GO:0005737	| protein phosphorylation | protein kinase activity | protein serine/threonine kinase activity | protein serine/threonine/tyrosine kinase activity | ATP binding | kinase activity | transferase activity | cytoplasm	AT5G01850	A0A1P8BGL4	A0A1P8BGL4_ARATH	unreviewed	Protein kinase superfamily protein	At5g01850 T20L15.120 T20L15_120	357
Glyma.03G036700	5	1.26288	1.43015	2.24364	AT5G01830 | GO:0010200 | GO:0016567 | GO:0004842 | GO:0000151	| response to chitin | protein ubiquitination | ubiquitin-protein ligase activity | ubiquitin ligase complex	AT5G01830	Q9LZW3	PUB16_ARATH	reviewed	U-box domain-containing protein 16 (EC 2.3.2.27) (Plant U-box protein 16) (RING-type E3 ubiquitin transferase PUB16)	PUB16 At5g01830 T20L15_100	674
Glyma.03G037300	2	-2.40621	0	0	AT3G14470 | GO:0006952 | GO:0009627 | GO:0009697 | GO:0005515 | GO:0043531 | GO:0005576	| defense response | systemic acquired resistance | salicylic acid biosynthetic process | protein binding | ADP binding | extracellular region	AT3G14470	Q9LRR4	R13L1_ARATH	reviewed	Putative disease resistance RPP13-like protein 1	RPPL1 At3g14470 MOA2.9	1054
Glyma.03G040400	5	1.30546	0	0	AT2G38540 | GO:0006869 | GO:0005516 | GO:0008289 | GO:0005576 | GO:0005886 | GO:0009505 | GO:0009534 | GO:0048046	| lipid transport | calmodulin binding | lipid binding | extracellular region | plasma membrane | plant-type cell wall | chloroplast thylakoid | apoplast	AT2G38540	Q42589	NLTP1_ARATH	reviewed	Non-specific lipid-transfer protein 1 (LTP 1)	LTP1 At2g38540 T6A23.26	118
Glyma.03G040600	7	-1.64943	-3.45945	0	AT3G08860 | GO:0007568 | GO:0009830 | GO:0043562 | GO:0003824 | GO:0008453 | GO:0008483 | GO:0030170	| aging | cell wall modification involved in abscission | cellular response to nitrogen levels | catalytic activity | alanine-glyoxylate transaminase activity | transaminase activity | pyridoxal phosphate binding	AT3G08860	A0A1I9LPN6	A0A1I9LPN6_ARATH	unreviewed	PYRIMIDINE 4	PYD4 PYRIMIDINE 4 At3g08860	468
Glyma.03G042700	3	0	0	1.40127	AT2G38470 | GO:0000165 | GO:0002679 | GO:0006355 | GO:0006612 | GO:0006944 | GO:0006970 | GO:0009408 | GO:0009409 | GO:0009414 | GO:0009595 | GO:0009651 | GO:0009697 | GO:0009862 | GO:0009863 | GO:0009867 | GO:0010120 | GO:0010200 | GO:0010310 | GO:0010363 | GO:0010508 | GO:0031348 | GO:0034605 | GO:0035556 | GO:0042742 | GO:0043069 | GO:0043900 | GO:0050832 | GO:0070370 | GO:0003700 | GO:0005515…	| MAPKKK cascade | respiratory burst involved in defense response | regulation of transcription | protein targeting to membrane | cellular membrane fusion | response to osmotic stress | response to heat | response to cold | response to water deprivation | detection of biotic stimulus | response to salt stress | salicylic acid biosynthetic process | systemic acquired resistance | salicylic acid me…	AT2G38470	Q8S8P5	WRK33_ARATH	reviewed	Probable WRKY transcription factor 33 (WRKY DNA-binding protein 33)	WRKY33 At2g38470 T19C21.4	519
Glyma.03G043700	2	-2.66902	0	0	AT1G79630 | GO:0006499 | GO:0003824 | GO:0004722 | GO:0005634 | GO:0005737	| N-terminal protein myristoylation | catalytic activity | protein serine/threonine phosphatase activity | nucleus | cytoplasm	AT1G79630	A0A1P8AM60	A0A1P8AM60_ARATH	unreviewed	Protein phosphatase 2C family protein	At1g79630 F20B17.6 F20B17_6	434
Glyma.03G044500	1	0	1.53936	1.70833	AT5G49040 | GO:0006952 | GO:0009807 | GO:0003674 | GO:0009507	| defense response | lignan biosynthetic process | molecular_function | chloroplast	AT5G49040	Q9FI66	DIR3_ARATH	reviewed	Dirigent protein 3 (AtDIR3)	DIR3 At5g49040 K19E20.19	191
Glyma.03G045400	5	0	0	1.15032	AT5G01710 | GO:0006944 | GO:0008152 | GO:0048193 | GO:0008168	| cellular membrane fusion | metabolic process | Golgi vesicle transport | methyltransferase activity	AT5G01710	Q9M005	Q9M005_ARATH	unreviewed	Methyltransferase	At5g01710 F7A7.230 F7A7_230	513
Glyma.03G050000	3	0	0	1.0941	AT3G08890 | GO:0008150 | GO:0003674 | GO:0005575	| biological_process | molecular_function | cellular_component	AT3G08890	Q9SR89	Q9SR89_ARATH	unreviewed	At3g08890 (T16O11.17 protein)	T16O11.17 At3g08890	170
Glyma.03G052400	9	0	0	1.81366	AT1G45616 | GO:0002237 | GO:0006952 | GO:0007165 | GO:0010103 | GO:0048443 | GO:0016020	| response to molecule of bacterial origin | defense response | signal transduction | stomatal complex morphogenesis | stamen development | membrane	AT1G45616	Q9C637	RLP6_ARATH	reviewed	Receptor-like protein 6 (AtRLP6)	RLP6 At1g45616 F2G19.6	994
Glyma.03G055100	1	1.44929	0	4.54506	AT5G01320 | GO:0000287 | GO:0003824 | GO:0004737 | GO:0016740 | GO:0016831 | GO:0030976 | GO:0005575	| magnesium ion binding | catalytic activity | pyruvate decarboxylase activity | transferase activity | carboxy-lyase activity | thiamine pyrophosphate binding | cellular_component	AT5G01320	Q9M040	PDC4_ARATH	reviewed	Pyruvate decarboxylase 4 (AtPDC4) (EC 4.1.1.1)	PDC4 At5g01320 T10O8.30	603
Glyma.03G056000	8	0	1.23088	1.896	AT2G40170 | GO:0009640 | GO:0009737 | GO:0009793 | GO:0009845 | GO:0009909 | GO:0009933 | GO:0010162 | GO:0010182 | GO:0010228 | GO:0016114 | GO:0016567 | GO:0019915 | GO:0048316 | GO:0048700 | GO:0050826 | GO:0003674 | GO:0005737	| photomorphogenesis | response to abscisic acid stimulus | embryo development ending in seed dormancy | seed germination | regulation of flower development | meristem structural organization | seed dormancy | sugar mediated signaling pathway | vegetative to reproductive phase transition of meristem | terpenoid biosynthetic process | protein ubiquitination | lipid storage | seed development | acq…	AT2G40170	C0Z329	C0Z329_ARATH	unreviewed	AT2G40170 protein	At2g40170	63
Glyma.03G056800	1	0	-1.23849	1.93688	AT5G01370 | GO:0010047 | GO:0005515 | GO:0005634	| fruit dehiscence | protein binding | nucleus	AT5G01370	Q9M035	Q9M035_ARATH	unreviewed	ALC-interacting protein 1 (At5g01370)	ACI1 ALC-interacting protein 1 TON1 Recruiting Motif 29 TRM29 At5g01370 T10O8.80 T10O8_80	427
Glyma.03G056900	2	-2.81716	0	0	AT2G38250 | GO:0006355 | GO:0010200 | GO:0003677 | GO:0003700 | GO:0005515 | GO:0005634 | GO:0005730 | GO:0016592	| regulation of transcription | response to chitin | DNA binding | sequence-specific DNA binding transcription factor activity | protein binding | nucleus | nucleolus | mediator complex	AT2G38250	O80450	TGT3B_ARATH	reviewed	Trihelix transcription factor GT-3b (Transcription factor GT-1-like) (Trihelix DNA-binding protein GT-3b)	GT-3B GT1L GT3B At2g38250 F16M14.18	289
Glyma.03G058200	4	-1.09423	0	0	AT5G01470 | GO:0008150 | GO:0003674 | GO:0005737	| biological_process | molecular_function | cytoplasm	AT5G01470	A0A1P8BE87	A0A1P8BE87_ARATH	unreviewed	S-adenosyl-L-methionine-dependent methyltransferases superfamily protein	At5g01470 T10O8.180 T10O8_180	269
Glyma.03G058300	2	-2.07501	-1.25133	0	AT3G51860 | GO:0006793 | GO:0006812 | GO:0006814 | GO:0006816 | GO:0006874 | GO:0006882 | GO:0009624 | GO:0010351 | GO:0030026 | GO:0051592 | GO:0055062 | GO:0055085 | GO:0005515 | GO:0008324 | GO:0015368 | GO:0015369 | GO:0015491 | GO:0005773 | GO:0005774 | GO:0009705 | GO:0016021	| phosphorus metabolic process | cation transport | sodium ion transport | calcium ion transport | cellular calcium ion homeostasis | cellular zinc ion homeostasis | response to nematode | lithium ion transport | cellular manganese ion homeostasis | response to calcium ion | phosphate ion homeostasis | transmembrane transport | protein binding | cation transmembrane transporter activity | calcium…	AT3G51860	A0A1I9LSS9	A0A1I9LSS9_ARATH	unreviewed	Vacuolar cation/proton exchanger	CAX3 ATCAX3 ATHCX1 CALCIUM cation exchanger 3 CAX1-LIKE At3g51860	468
Glyma.03G058500	3	1.48662	0	1.76011	AT3G51860 | GO:0006793 | GO:0006812 | GO:0006814 | GO:0006816 | GO:0006874 | GO:0006882 | GO:0009624 | GO:0010351 | GO:0030026 | GO:0051592 | GO:0055062 | GO:0055085 | GO:0005515 | GO:0008324 | GO:0015368 | GO:0015369 | GO:0015491 | GO:0005773 | GO:0005774 | GO:0009705 | GO:0016021	| phosphorus metabolic process | cation transport | sodium ion transport | calcium ion transport | cellular calcium ion homeostasis | cellular zinc ion homeostasis | response to nematode | lithium ion transport | cellular manganese ion homeostasis | response to calcium ion | phosphate ion homeostasis | transmembrane transport | protein binding | cation transmembrane transporter activity | calcium…	AT3G51860	A0A1I9LSS9	A0A1I9LSS9_ARATH	unreviewed	Vacuolar cation/proton exchanger	CAX3 ATCAX3 ATHCX1 CALCIUM cation exchanger 3 CAX1-LIKE At3g51860	468
Glyma.03G058800	3	2.21411	1.5363	3.29856	NA	NA	NA	NA	NA	NA	NA	NA	NA
Glyma.03G059600	8	0	1.33085	2.52802	AT1G64710 | GO:0009873 | GO:0055114 | GO:0000166 | GO:0008270 | GO:0016491 | GO:0005737	| ethylene mediated signaling pathway | oxidation-reduction process | nucleotide binding | zinc ion binding | oxidoreductase activity | cytoplasm	AT1G64710	A8MR36	A8MR36_ARATH	unreviewed	GroES-like zinc-binding alcohol dehydrogenase family protein	At1g64710 F13O11.3 F13O11_3	357
Glyma.03G062800	6	1.11952	0	0	AT5G01260 | GO:0005975 | GO:0010264 | GO:0003824 | GO:0030246 | GO:2001070 | GO:0005576	| carbohydrate metabolic process | myo-inositol hexakisphosphate biosynthetic process | catalytic activity | carbohydrate binding | | extracellular region	AT5G01260	A0A1P8BC56	A0A1P8BC56_ARATH	unreviewed	Carbohydrate-binding-like fold	At5g01260 F7J8.240 F7J8_240	297
Glyma.03G063600	9	0	1.79015	0	AT2G38120 | GO:0000271 | GO:0001736 | GO:0006865 | GO:0006949 | GO:0007155 | GO:0007389 | GO:0008361 | GO:0009624 | GO:0009723 | GO:0009733 | GO:0009825 | GO:0009926 | GO:0009932 | GO:0009958 | GO:0010015 | GO:0010090 | GO:0010218 | GO:0010311 | GO:0010817 | GO:0040007 | GO:0043481 | GO:0045010 | GO:0048765 | GO:0048767 | GO:0048829 | GO:0071555 | GO:0005215 | GO:0010011 | GO:0010328 | GO:0015171…	| polysaccharide biosynthetic process | establishment of planar polarity | amino acid transport | syncytium formation | cell adhesion | pattern specification process | regulation of cell size | response to nematode | response to ethylene stimulus | response to auxin stimulus | multidimensional cell growth | auxin polar transport | cell tip growth | positive gravitropism | root morphogenesis | tri…	AT2G38120	A0A1P8B1Q8	A0A1P8B1Q8_ARATH	unreviewed	Transmembrane amino acid transporter family protein	AUX1 AtAUX1 AUXIN RESISTANT 1 MAP1 MODIFIER OF ARF7 NPH4 PHENOTYPES 1 PIR1 WAV5 WAVY ROOTS 5 At2g38120 F16M14.5 F16M14_5	409
Glyma.03G070200	2	-1.33606	0	0	AT1G55510 | GO:0008152 | GO:0003824 | GO:0003863 | GO:0005739	| metabolic process | catalytic activity | 3-methyl-2-oxobutanoate dehydrogenase (2-methylpropanoyl-transferring) activity | mitochondrion	AT1G55510	Q9SAV3	ODBB1_ARATH	reviewed	2-oxoisovalerate dehydrogenase subunit beta 1, mitochondrial (EC 1.2.4.4) (Branched-chain alpha-keto acid dehydrogenase E1 component beta chain) (BCKDE1B) (BCKDH E1-beta)	BCDH BETA1 At1g55510 T5A14.9	352
Glyma.03G070800	4	0	-1.42878	0	NA	NA	NA	NA	NA	NA	NA	NA	NA
Glyma.03G074000	9	0	1.75193	2.08421	AT3G54040 | GO:0000041 | GO:0008150 | GO:0003674 | GO:0009507	| transition metal ion transport | biological_process | molecular_function | chloroplast	AT3G54040	A0A1I9LQ94	A0A1I9LQ94_ARATH	unreviewed	PAR1 protein	At3g54040	239
Glyma.03G074900	3	0	0	1.86935	AT2G37980 | GO:0008150 | GO:0016757 | GO:0005794	| biological_process | transferase activity | Golgi apparatus	AT2G37980	Q9SH89	OFT19_ARATH	reviewed	O-fucosyltransferase 19 (O-FucT-19) (EC 2.4.1.-) (O-fucosyltransferase family protein)	OFUT19 At2g37980 T8P21.11	638
Glyma.03G078200	7	-1.45478	0	0	AT5G01210 | GO:0016740 | GO:0016747 | GO:0005737	| transferase activity | transferase activity | cytoplasm	AT5G01210	Q9LFB5	Q9LFB5_ARATH	unreviewed	AT5g01210/F7J8_190 (Anthranilate N-benzoyltransferase-like protein) (HXXXD-type acyl-transferase family protein)	At5g01210 F7J8.190 F7J8_190	475
Glyma.03G079200	3	0	0	1.38381	AT3G25030 | GO:0005516 | GO:0008270 | GO:0005634	| calmodulin binding | zinc ion binding | nucleus	AT3G25030	A0A1I9LSG2	A0A1I9LSG2_ARATH	unreviewed	RING/U-box superfamily protein	At3g25030	210
Glyma.03G079800	4	-2.9497	-1.27657	0	AT2G29050 | GO:0006508 | GO:0004252 | GO:0005794 | GO:0005886 | GO:0016021	| proteolysis | serine-type endopeptidase activity | Golgi apparatus | plasma membrane | integral to membrane	AT2G29050	Q0WQX7	RBL1_ARATH	reviewed	RHOMBOID-like protein 1 (AtRBL1) (EC 3.4.21.-)	RBL1 At2g29050 T9I4.13	389
Glyma.03G082900	4	1.03579	-1.72937	0	AT5G02440 | GO:0008150 | GO:0003674 | GO:0005739	| biological_process | molecular_function | mitochondrion	AT5G02440	Q9LZ58	Q9LZ58_ARATH	unreviewed	60S ribosomal protein L36 (At5g02440)	At5g02440 T22P11.30 T22P11_30	176
Glyma.03G084000	2	-1.37537	0	0	AT3G25070 | GO:0002237 | GO:0006468 | GO:0009617 | GO:0009626 | GO:0009816 | GO:0010204 | GO:0034051 | GO:0045087 | GO:0005515 | GO:0005634 | GO:0005886 | GO:0016020 | GO:0019897	| response to molecule of bacterial origin | protein phosphorylation | response to bacterium | plant-type hypersensitive response | defense response to bacterium | defense response signaling pathway | negative regulation of plant-type hypersensitive response | innate immune response | protein binding | nucleus | plasma membrane | membrane | extrinsic to plasma membrane	AT3G25070	Q8GYN5	RIN4_ARATH	reviewed	RPM1-interacting protein 4	RIN4 At3g25070 MJL12_1	211
Glyma.03G085700	4	-1.13567	-1.27656	0	AT4G13020 | GO:0006468 | GO:0045727 | GO:0004672 | GO:0004674 | GO:0004713 | GO:0005524 | GO:0016301 | GO:0016772 | GO:0005634	| protein phosphorylation | positive regulation of translation | protein kinase activity | protein serine/threonine kinase activity | protein tyrosine kinase activity | ATP binding | kinase activity | transferase activity | nucleus	AT4G13020	A0A1P8B7T8	A0A1P8B7T8_ARATH	unreviewed	Protein kinase superfamily protein	MHK PROTEIN KINASE At4g13020 F25G13.110 F25G13_110	373
Glyma.03G085900	4	0	-1.05822	0	AT3G07310 | GO:0008150 | GO:0009740 | GO:0010162 | GO:0003674 | GO:0009507	| biological_process | gibberellic acid mediated signaling pathway | seed dormancy | molecular_function | chloroplast	AT3G07310	A0A1I9LQH8	A0A1I9LQH8_ARATH	unreviewed	Phosphoserine aminotransferase, putative (DUF760)	At3g07310 T1B9.2	264
Glyma.03G086000	7	-1.11679	0	0	AT1G63440 | GO:0006754 | GO:0006812 | GO:0008152 | GO:0010043 | GO:0010273 | GO:0030001 | GO:0046034 | GO:0046688 | GO:0000166 | GO:0003824 | GO:0005524 | GO:0015662 | GO:0043682 | GO:0046872 | GO:0005886 | GO:0016020 | GO:0016021	| ATP biosynthetic process | cation transport | metabolic process | response to zinc ion | detoxification of copper ion | metal ion transport | ATP metabolic process | response to copper ion | nucleotide binding | catalytic activity | ATP binding | ATPase activity | copper-transporting ATPase activity | metal ion binding | plasma membrane | membrane | integral to membrane	AT1G63440	B5AXI7	B5AXI7_ARATH	unreviewed	Heavy metal P-type ATPase	HMA5 At1g63440	995
Glyma.03G088900	4	0	-1.0175	0	AT3G07390 | GO:0006007 | GO:0009733 | GO:0010102 | GO:0030198 | GO:0005201 | GO:0005576 | GO:0005886 | GO:0031225 | GO:0046658	| glucose catabolic process | response to auxin stimulus | lateral root morphogenesis | extracellular matrix organization | extracellular matrix structural constituent | extracellular region | plasma membrane | anchored to membrane | anchored to plasma membrane	AT3G07390	Q94BT2	AIR12_ARATH	reviewed	Auxin-induced in root cultures protein 12	AIR12 At3g07390 F21O3_10	252
Glyma.03G096300	2	-1.20747	0	0	AT5G48385 | GO:0008150 | GO:0003674 | GO:0005634	| biological_process | molecular_function | nucleus	AT5G48385	Q67ZB3	FRL3_ARATH	reviewed	FRIGIDA-like protein 3	FRL3 At5g48385 MJE7.2	558
Glyma.03G098300	4	-1.86843	-1.3963	0	AT1G64850 | GO:0008150 | GO:0005509 | GO:0009536	| biological_process | calcium ion binding | plastid	AT1G64850	Q9XIR0	Q9XIR0_ARATH	unreviewed	At1g64850/F13O11_15 (Calcium-binding EF hand family protein) (F13O11.15 protein)	At1g64850 F13O11.15 F13O11_15	162
Glyma.03G102800	3	0	0	1.40087	AT3G60190 | GO:0000165 | GO:0006612 | GO:0009595 | GO:0009697 | GO:0009862 | GO:0009867 | GO:0010200 | GO:0010310 | GO:0010363 | GO:0016192 | GO:0031348 | GO:0042742 | GO:0043900 | GO:0046686 | GO:0050832 | GO:0003924 | GO:0005525 | GO:0005737 | GO:0005739 | GO:0005773 | GO:0005774 | GO:0005886 | GO:0009506	| MAPKKK cascade | protein targeting to membrane | detection of biotic stimulus | salicylic acid biosynthetic process | systemic acquired resistance | jasmonic acid mediated signaling pathway | response to chitin | regulation of hydrogen peroxide metabolic process | regulation of plant-type hypersensitive response | vesicle-mediated transport | negative regulation of defense response | defense re…	AT3G60190	Q9FNX5	DRP1E_ARATH	reviewed	Dynamin-related protein 1E (Dynamin-like protein 4) (Dynamin-like protein DLP2) (Dynamin-like protein E)	DRP1E ADL1E ADL4 DLP2 At3g60190 T2O9.170	624
Glyma.03G104200	4	-1.1134	-1.94653	0	AT5G59540 | GO:0010167 | GO:0015706 | GO:0055114 | GO:0016491 | GO:0016706 | GO:0005737	| response to nitrate | nitrate transport | oxidation-reduction process | oxidoreductase activity | oxidoreductase activity | cytoplasm	AT5G59540	Q9LTH7	ACH12_ARATH	reviewed	1-aminocyclopropane-1-carboxylate oxidase homolog 12 (EC 1.14.-.-)	At5g59540 F2O15.6	366
Glyma.03G104300	1	0	-3.1614	0	AT1G06620 | GO:0009414 | GO:0009611 | GO:0009867 | GO:0042538 | GO:0055114 | GO:0016491 | GO:0016706 | GO:0005737	| response to water deprivation | response to wounding | jasmonic acid mediated signaling pathway | hyperosmotic salinity response | oxidation-reduction process | oxidoreductase activity | oxidoreductase activity | cytoplasm	AT1G06620	A0A1P8AM08	A0A1P8AM08_ARATH	unreviewed	2-oxoglutarate (2OG) and Fe(II)-dependent oxygenase superfamily protein	At1g06620 F12K11.24 F12K11_24	284
Glyma.03G104400	6	2.16817	0	0	AT2G05170 | GO:0006816 | GO:0006886 | GO:0007030 | GO:0007033 | GO:0009651 | GO:0016192 | GO:0005215 | GO:0008270 | GO:0005634 | GO:0009705	| calcium ion transport | intracellular protein transport | Golgi organization | vacuole organization | response to salt stress | vesicle-mediated transport | transporter activity | zinc ion binding | nucleus | plant-type vacuole membrane	AT2G05170	Q9SJ40	VPS11_ARATH	reviewed	Vacuolar protein-sorting-associated protein 11 homolog (AtVPS11)	VPS11 At2g05170 F5G3.7	932
Glyma.03G105400	6	1.97023	0	0	AT2G44670 | GO:0008150 | GO:0003674 | GO:0005575	| biological_process | molecular_function | cellular_component	AT2G44670	O80506	FLZ3_ARATH	reviewed	FCS-Like Zinc finger 3	FLZ3 DUF581-9 At2g44670 F16B22.16	93
Glyma.03G105700	4	5.69241	-2.61737	-1.78145	AT4G37850 | GO:0006355 | GO:0003677 | GO:0003700 | GO:0005634	| regulation of transcription | DNA binding | sequence-specific DNA binding transcription factor activity | nucleus	AT4G37850	Q9T072	BH025_ARATH	reviewed	Transcription factor bHLH25 (Basic helix-loop-helix protein 25) (AtbHLH25) (bHLH 25) (Transcription factor EN 29) (bHLH transcription factor bHLH025)	BHLH25 EN29 At4g37850 T28I19.130	328
Glyma.03G106500	2	-1.27786	0	0	AT3G60240 | GO:0000226 | GO:0000911 | GO:0009615 | GO:0009630 | GO:0009737 | GO:0016070 | GO:0003743 | GO:0005576 | GO:0005737	| microtubule cytoskeleton organization | cytokinesis by cell plate formation | response to virus | gravitropism | response to abscisic acid stimulus | RNA metabolic process | translation initiation factor activity | extracellular region | cytoplasm	AT3G60240	A8MR97	A8MR97_ARATH	unreviewed	Eukaryotic translation initiation factor 4G	EIF4G CUCUMOVIRUS MULTIPLICATION 2 CUM2 At3g60240	1723
Glyma.03G109300	2	-1.92865	0	1.15962	AT4G16970 | GO:0006468 | GO:0045727 | GO:0046777 | GO:0004672 | GO:0004674 | GO:0005524 | GO:0016301 | GO:0016772 | GO:0005634	| protein phosphorylation | positive regulation of translation | protein autophosphorylation | protein kinase activity | protein serine/threonine kinase activity | ATP binding | kinase activity | transferase activity | nucleus	AT4G16970	Q0WPK0	Q0WPK0_ARATH	unreviewed	Kinase like protein (Protein kinase superfamily protein)	At4g16970 Dl4515c FCAALL.319	889
Glyma.03G109900	1	-4.72909	0	2.04649	AT2G32300 | GO:0048765 | GO:0048767 | GO:0005507 | GO:0009055 | GO:0005886 | GO:0031225	| root hair cell differentiation | root hair elongation | copper ion binding | electron carrier activity | plasma membrane | anchored to membrane	AT2G32300	A0A1P8B2P6	A0A1P8B2P6_ARATH	unreviewed	Uclacyanin 1	UCC1 uclacyanin 1 At2g32300	291
Glyma.03G110500	4	0	-1.102	0	AT3G48110 | GO:0006426 | GO:0009658 | GO:0009793 | GO:0045995 | GO:0048481 | GO:0000166 | GO:0004820 | GO:0005524 | GO:0005737 | GO:0005739 | GO:0009507 | GO:0009570	| glycyl-tRNA aminoacylation | chloroplast organization | embryo development ending in seed dormancy | regulation of embryonic development | ovule development | nucleotide binding | glycine-tRNA ligase activity | ATP binding | cytoplasm | mitochondrion | chloroplast | chloroplast stroma	AT3G48110	Q8L785	SYGM2_ARATH	reviewed	Glycine--tRNA ligase, chloroplastic/mitochondrial 2 (EC 6.1.1.14) (Glycyl-tRNA synthetase 2) (GlyRS-2) (Protein EMBRYO-DEFECTIVE-DEVELOPMENT 1)	EDD1 At3g48110 T17F15.20	1067
Glyma.03G112100	3	0	0	1.7087	AT5G47220 | GO:0002679 | GO:0006355 | GO:0009693 | GO:0009723 | GO:0009737 | GO:0009864 | GO:0009873 | GO:0010200 | GO:0035556 | GO:0045893 | GO:0003677 | GO:0003700 | GO:0005634	| respiratory burst involved in defense response | regulation of transcription | ethylene biosynthetic process | response to ethylene stimulus | response to abscisic acid stimulus | induced systemic resistance | ethylene mediated signaling pathway | response to chitin | intracellular signal transduction | positive regulation of transcription | DNA binding | sequence-specific DNA binding transcrip…	AT2G44840	Q8L9K1	ERF99_ARATH	reviewed	Ethylene-responsive transcription factor 13 (AtERF13) (Ethylene-responsive element-binding factor 13) (EREBP-13)	ERF13 ERF-13 ERF099 At2g44840 T13E15.15	226
Glyma.03G113500	4	-1.67563	0	0	AT1G10095 | GO:0018342 | GO:0008318 | GO:0005634	| protein prenylation | protein prenyltransferase activity | nucleus	AT1G10095	A0A1P8AV10	A0A1P8AV10_ARATH	unreviewed	Protein prenylyltransferase superfamily protein	At1g10095	303
Glyma.03G114100	7	0	-1.1069	0	AT3G60370 | GO:0006364 | GO:0006457 | GO:0009902 | GO:0010027 | GO:0010207 | GO:0018208 | GO:0019761 | GO:0035304 | GO:0042793 | GO:0045893 | GO:0003755 | GO:0005528 | GO:0016491 | GO:0005576 | GO:0009507 | GO:0009543 | GO:0009579 | GO:0016020 | GO:0031977	| rRNA processing | protein folding | chloroplast relocation | thylakoid membrane organization | photosystem II assembly | peptidyl-proline modification | glucosinolate biosynthetic process | regulation of protein dephosphorylation | transcription from plastid promoter | positive regulation of transcription | peptidyl-prolyl cis-trans isomerase activity | FK506 binding | oxidoreductase activity |…	AT3G60370	A0A1I9LRJ6	A0A1I9LRJ6_ARATH	unreviewed	Peptidylprolyl isomerase (EC 5.2.1.8)	At3g60370	271
Glyma.03G114600	1	3.26079	-1.20004	1.00336	AT4G05180 | GO:0009853 | GO:0015979 | GO:0018119 | GO:0030003 | GO:0070838 | GO:0005509 | GO:0009507 | GO:0009523 | GO:0009534 | GO:0009535 | GO:0009543 | GO:0009570 | GO:0009579 | GO:0009654 | GO:0019898 | GO:0030095 | GO:0031977 | GO:0048046	| photorespiration | photosynthesis | peptidyl-cysteine S-nitrosylation | cellular cation homeostasis | divalent metal ion transport | calcium ion binding | chloroplast | photosystem II | chloroplast thylakoid | chloroplast thylakoid membrane | chloroplast thylakoid lumen | chloroplast stroma | thylakoid | oxygen evolving complex | extrinsic to membrane | chloroplast photosystem II | thylakoid lu…	AT4G05180	Q41932	PSBQ2_ARATH	reviewed	Oxygen-evolving enhancer protein 3-2, chloroplastic (OEE3) (16 kDa subunit of oxygen evolving system of photosystem II) (OEC 16 kDa subunit)	PSBQ2 PSBQB At4g05180 C17L7.100	230
Glyma.03G115300	1	0	0	1.06879	AT1G11680 | GO:0000394 | GO:0009086 | GO:0009793 | GO:0016126 | GO:0019745 | GO:0055114 | GO:0004497 | GO:0005506 | GO:0008398 | GO:0009055 | GO:0016705 | GO:0019825 | GO:0020037 | GO:0005576 | GO:0005783 | GO:0005794 | GO:0005886	| RNA splicing | methionine biosynthetic process | embryo development ending in seed dormancy | sterol biosynthetic process | pentacyclic triterpenoid biosynthetic process | oxidation-reduction process | monooxygenase activity | iron ion binding | sterol 14-demethylase activity | electron carrier activity | oxidoreductase activity | oxygen binding | heme binding | extracellular region | endoplasm…	AT1G11680	Q9SAA9	CP511_ARATH	reviewed	Sterol 14-demethylase (EC 1.14.14.154) (Cytochrome P450 51A2) (Cytochrome P450 51G1) (AtCYP51) (Obtusifoliol 14-demethylase) (Protein EMBRYO DEFECTIVE 1738)	CYP51G1 CYP51A2 EMB1738 At1g11680 F25C20.17	488
Glyma.03G117800	3	1.46559	1.11127	1.9256	AT3G60520 | GO:0008150 | GO:0005575	| biological_process | cellular_component	AT3G60520	A0A1I9LS63	A0A1I9LS63_ARATH	unreviewed	Zinc ion-binding protein	At3g60520	118
Glyma.03G119500	1	0	-1.05532	0	AT3G56940 | GO:0006364 | GO:0006636 | GO:0009416 | GO:0009657 | GO:0009658 | GO:0010027 | GO:0010207 | GO:0015994 | GO:0015995 | GO:0019216 | GO:0019288 | GO:0019344 | GO:0031408 | GO:1901401 | GO:0003677 | GO:0016491 | GO:0046872 | GO:0046914 | GO:0048529 | GO:0009507 | GO:0009534 | GO:0009535 | GO:0009706 | GO:0009941	| rRNA processing | unsaturated fatty acid biosynthetic process | response to light stimulus | plastid organization | chloroplast organization | thylakoid membrane organization | photosystem II assembly | chlorophyll metabolic process | chlorophyll biosynthetic process | regulation of lipid metabolic process | isopentenyl diphosphate biosynthetic process | cysteine biosynthetic process | oxylipin…	AT3G56940	Q9M591	CRD1_ARATH	reviewed	Magnesium-protoporphyrin IX monomethyl ester [oxidative] cyclase, chloroplastic (Mg-protoporphyrin IX monomethyl ester oxidative cyclase) (EC 1.14.13.81) (Copper response defect 1 protein) (Dicarboxylate diiron protein) (AtZIP) (MPE-cyclase)	CRD1 ACSF AT103 CHL27 ZIP At3g56940 F24I3.20	409
Glyma.03G119900	2	-1.47447	0	0	AT1G73100 | GO:0034968 | GO:0040029 | GO:0008270 | GO:0018024 | GO:0042054 | GO:0042393 | GO:0005634 | GO:0005694	| histone lysine methylation | regulation of gene expression | zinc ion binding | histone-lysine N-methyltransferase activity | histone methyltransferase activity | histone binding | nucleus | chromosome	AT1G73100	Q9C5P4	SUVH3_ARATH	reviewed	Histone-lysine N-methyltransferase, H3 lysine-9 specific SUVH3 (EC 2.1.1.43) (Histone H3-K9 methyltransferase 3) (H3-K9-HMTase 3) (Protein SET DOMAIN GROUP 19) (Suppressor of variegation 3-9 homolog protein 3) (Su(var)3-9 homolog protein 3)	SUVH3 SDG19 SET19 At1g73100 F3N23.30	669
Glyma.03G120700	5	0	0	1.54053	AT2G41010 | GO:0009414 | GO:0009651 | GO:0010337 | GO:0005516 | GO:0005634	| response to water deprivation | response to salt stress | regulation of salicylic acid metabolic process | calmodulin binding | nucleus	AT2G41010	O80683	CAB25_ARATH	reviewed	Calmodulin-binding protein 25 (AtCAMBP25) (VQ motif-containing protein 15) (AtVQ15)	CAMBP25 VQ15 At2g41010	238
Glyma.03G120900	6	1.06925	0	0	AT3G12390 | GO:0006606 | GO:0009651 | GO:0005634 | GO:0005829 | GO:0009506 | GO:0022626	| protein import into nucleus | response to salt stress | nucleus | cytosol | plasmodesma | cytosolic ribosome	AT3G12390	Q9LHG9	NACA1_ARATH	reviewed	Nascent polypeptide-associated complex subunit alpha-like protein 1 (NAC-alpha-like protein 1) (Alpha-NAC-like protein 1)	At3g12390 T2E22.29	203
Glyma.03G122900	1	-4.04192	0	-1.26467	AT1G68570 | GO:0006857 | GO:0005215 | GO:0005886 | GO:0016020	| oligopeptide transport | transporter activity | plasma membrane | membrane	AT1G68570	A0A1P8AQH5	A0A1P8AQH5_ARATH	unreviewed	Major facilitator superfamily protein	AtNPF3.1 NPF3.1 NRT1 PTR family 3.1 At1g68570 F24J5.19 F24J5_19	566
Glyma.03G123100	4	-4.89187	-2.47682	0	AT3G56650 | GO:0009965 | GO:0010027 | GO:0015979 | GO:0030154 | GO:0005509 | GO:0005515 | GO:0009507 | GO:0009523 | GO:0009534 | GO:0009543 | GO:0009570 | GO:0009579 | GO:0009654 | GO:0019898 | GO:0031977	| leaf morphogenesis | thylakoid membrane organization | photosynthesis | cell differentiation | calcium ion binding | protein binding | chloroplast | photosystem II | chloroplast thylakoid | chloroplast thylakoid lumen | chloroplast stroma | thylakoid | oxygen evolving complex | extrinsic to membrane | thylakoid lumen	AT3G56650	Q9LXX5	PPD6_ARATH	reviewed	PsbP domain-containing protein 6, chloroplastic (OEC23-like protein 1)	PPD6 At3g56650 T5P19.300	262
Glyma.03G123700	2	-1.41545	0	0	NA	NA	NA	NA	NA	NA	NA	NA	NA
Glyma.03G124300	6	4.26924	0	0	AT2G40820 | GO:0008150 | GO:0003674 | GO:0005634 | GO:0005886	| biological_process | molecular_function | nucleus | plasma membrane	AT2G40820	A0A178VY54	A0A178VY54_ARATH	unreviewed	Stomatal closure actin-binding-like protein	At2g40820 T20B5.2 T20B5_2	517
Glyma.03G124700	5	0	0	1.00968	AT5G05140 | GO:0006351 | GO:0006355 | GO:0009611 | GO:0009620 | GO:0009695 | GO:0009753 | GO:0010200 | GO:0003677 | GO:0005634 | GO:0016021	| transcription | regulation of transcription | response to wounding | response to fungus | jasmonic acid biosynthetic process | response to jasmonic acid stimulus | response to chitin | DNA binding | nucleus | integral to membrane	AT5G05140	Q9FHK9	MD26B_ARATH	reviewed	Probable mediator of RNA polymerase II transcription subunit 26b	MED26B MED26_2 At5g05140 K2A11.1	436
Glyma.03G125800	2	-1.20093	-1.03851	0	AT1G14980 | GO:0006457 | GO:0009408 | GO:0009644 | GO:0034976 | GO:0042542 | GO:0005507 | GO:0005524 | GO:0051087 | GO:0005737 | GO:0005739	| protein folding | response to heat | response to high light intensity | response to endoplasmic reticulum stress | response to hydrogen peroxide | copper ion binding | ATP binding | chaperone binding | cytoplasm | mitochondrion	AT1G14980	A0A1P8AUX7	A0A1P8AUX7_ARATH	unreviewed	Chaperonin 10	CPN10 chaperonin 10 MITOCHONDRIAL CHAPERONIN 10 At1g14980 T15D22.2 T15D22_2	82
Glyma.03G126600	7	-2.98393	0	0	AT2G32560 | GO:0008150 | GO:0003674 | GO:0005576	| biological_process | molecular_function | extracellular region	AT2G32560	Q8RY82	FB121_ARATH	reviewed	F-box protein At2g32560	At2g32560 T26B15.12	371
Glyma.03G127300	2	-1.16987	0	0	AT5G04130 | GO:0006200 | GO:0006259 | GO:0006261 | GO:0006265 | GO:0007059 | GO:0003677 | GO:0003916 | GO:0003918 | GO:0005524 | GO:0008094 | GO:0005694 | GO:0005739 | GO:0009330	| ATP catabolic process | DNA metabolic process | DNA-dependent DNA replication | DNA topological change | chromosome segregation | DNA binding | DNA topoisomerase activity | DNA topoisomerase (ATP-hydrolyzing) activity | ATP binding | DNA-dependent ATPase activity | chromosome | mitochondrion | DNA topoisomerase complex (ATP-hydrolyzing)	AT5G04130	Q94BZ7	GYRBM_ARATH	reviewed	DNA gyrase subunit B, mitochondrial (EC 5.6.2.2)	GYRBM At5g04130 F21E1_50	732
Glyma.03G129200	3	0	0	1.35279	AT5G58860 | GO:0000041 | GO:0006631 | GO:0010345 | GO:0055114 | GO:0005506 | GO:0009055 | GO:0016705 | GO:0018685 | GO:0019825 | GO:0020037 | GO:0005773	| transition metal ion transport | fatty acid metabolic process | suberin biosynthetic process | oxidation-reduction process | iron ion binding | electron carrier activity | oxidoreductase activity | alkane 1-monooxygenase activity | oxygen binding | heme binding | vacuole	AT5G58860	P48422	C86A1_ARATH	reviewed	Cytochrome P450 86A1 (EC 1.14.14.80) (CYPLXXXVI) (P450-dependent fatty acid omega-hydroxylase) (Protein HYDROXYLASE OF ROOT SUBERIZED TISSUE)	CYP86A1 CYP86 HORST At5g58860 K19M22.6	513
Glyma.03G130100	8	1.66849	1.01687	0	AT3G57030 | GO:0009058 | GO:0009821 | GO:0016844 | GO:0005783 | GO:0005886 | GO:0009505 | GO:0009506 | GO:0009507	| biosynthetic process | alkaloid biosynthetic process | strictosidine synthase activity | endoplasmic reticulum | plasma membrane | plant-type cell wall | plasmodesma | chloroplast	AT3G57030	Q4V3D9	SSL10_ARATH	reviewed	Protein STRICTOSIDINE SYNTHASE-LIKE 10 (AtSSL10) (Strictosidine synthase 8) (AtSS8)	SSL10 SS8 At3g57030 F24I3.110	374
Glyma.03G130300	6	1.37679	0	0	AT2G41250 | GO:0008152 | GO:0046685 | GO:0048573 | GO:0003824 | GO:0008967 | GO:0016787	| metabolic process | response to arsenic-containing substance | photoperiodism | catalytic activity | phosphoglycolate phosphatase activity | hydrolase activity	AT2G41250	Q9ZVB6	Q9ZVB6_ARATH	unreviewed	Haloacid dehalogenase-like hydrolase (HAD) superfamily protein	At2g41250 F13H10.20 F13H10_20	290
Glyma.03G130800	1	2.17711	0	0	AT3G10190 | GO:0008150 | GO:0005509 | GO:0005886	| biological_process | calcium ion binding | plasma membrane	AT3G10190	Q9SS31	CML36_ARATH	reviewed	Probable calcium-binding protein CML36 (Calmodulin-like protein 36)	CML36 At3g10190 F14P13.21	209
Glyma.03G130900	2	-1.51814	0	0	AT5G04040 | GO:0006629 | GO:0006635 | GO:0008152 | GO:0016558 | GO:0019433 | GO:0044265 | GO:0004806 | GO:0005525 | GO:0012511	| lipid metabolic process | fatty acid beta-oxidation | metabolic process | protein import into peroxisome matrix | triglyceride catabolic process | cellular macromolecule catabolic process | triglyceride lipase activity | GTP binding | monolayer-surrounded lipid storage body	AT5G04040	Q9LZA6	SDP1_ARATH	reviewed	Triacylglycerol lipase SDP1 (EC 3.1.1.3) (Protein SUGAR-DEPENDENT 1)	SDP1 At5g04040 F8F6.10 F8F6.250	825
Glyma.03G131100	7	0	-1.24314	0	AT4G33030 | GO:0009247 | GO:0016036 | GO:0019375 | GO:0044237 | GO:0046506 | GO:0000166 | GO:0003824 | GO:0008146 | GO:0008270 | GO:0046507 | GO:0050662 | GO:0009507	| glycolipid biosynthetic process | cellular response to phosphate starvation | galactolipid biosynthetic process | cellular metabolic process | sulfolipid biosynthetic process | nucleotide binding | catalytic activity | sulfotransferase activity | zinc ion binding | UDPsulfoquinovose synthase activity | coenzyme binding | chloroplast	AT4G33030	A0A0B4UMN9	A0A0B4UMN9_ARATH	unreviewed	SQD1 (Fragment)	SQD1 AT4G33030	132
Glyma.03G132600	3	2.10889	0	1.21632	AT3G57270 | GO:0005975 | GO:0003824 | GO:0004553 | GO:0043169 | GO:0005576	| carbohydrate metabolic process | catalytic activity | hydrolase activity | cation binding | extracellular region	AT3G57270	Q9M2M0	BG1_ARATH	reviewed	Probable glucan endo-1,3-beta-glucosidase BG1 (EC 3.2.1.39) (Beta-1,3-glucanase 1) (AtBG1)	BG1 At3g57270 F28O9.120	340
Glyma.03G133400	8	1.00039	0	0	AT5G04000 | GO:0008150 | GO:0003674 | GO:0005634	| biological_process | molecular_function | nucleus	AT5G04000	F4KI39	F4KI39_ARATH	unreviewed	Uncharacterized protein	At5g04000 F8F6.210 F8F6_210	118
Glyma.03G134100	2	-3.19812	0	0	AT5G04160 | GO:0006863 | GO:0008514	| purine base transport | organic anion transmembrane transporter activity	AT5G04160	Q9FYE5	UUAT1_ARATH	reviewed	UDP-URONIC ACID TRANSPORTER 1	UUAT1 At5g04160 F21E1.80	309
Glyma.03G134800	5	2.53469	1.03094	2.13504	AT2G41640 | GO:0010200 | GO:0016757 | GO:0005576	| response to chitin | transferase activity | extracellular region	AT2G41640	F4IKY7	F4IKY7_ARATH	unreviewed	Glycosyltransferase family 61 protein	At2g41640 T32G6.16 T32G6_16	492
Glyma.03G136200	4	-1.50633	-1.29306	0	AT2G41720 | GO:0009793 | GO:0005739 | GO:0009507	| embryo development ending in seed dormancy | mitochondrion | chloroplast	AT2G41720	A0A178VWE4	A0A178VWE4_ARATH	unreviewed	Tetratricopeptide repeat (TPR)-like superfamily protein	EMB2654 EMBRYO DEFECTIVE 2654 At2g41720 T11A7.18 T11A7_18	815
Glyma.03G136500	4	0	-1.35859	0	AT2G41740 | GO:0006598 | GO:0007010 | GO:0009698 | GO:0042398 | GO:0048523 | GO:0051017 | GO:0003779 | GO:0005515 | GO:0005737	| polyamine catabolic process | cytoskeleton organization | phenylpropanoid metabolic process | cellular modified amino acid biosynthetic process | negative regulation of cellular process | actin filament bundle assembly | actin binding | protein binding | cytoplasm	AT2G41740	O81644	VILI2_ARATH	reviewed	Villin-2	VLN2 At2g41740 T11A7.16	976
Glyma.03G137100	2	-1.1352	0	0	AT2G41790 | GO:0006508 | GO:0003824 | GO:0004222 | GO:0008270 | GO:0046872 | GO:0005737	| proteolysis | catalytic activity | metalloendopeptidase activity | zinc ion binding | metal ion binding | cytoplasm	AT2G41790	O22941	IDE1_ARATH	reviewed	Insulin-degrading enzyme-like 1, peroxisomal (EC 3.4.24.-) (Insulysin-like 1) (Peroxisomal M16 protease) (Zinc-metallopeptidase)	PXM16 At2g41790 T11A7.11	970
Glyma.03G137900	7	0	0	-1.05814	AT3G57520 | GO:0006979 | GO:0034484 | GO:0080167 | GO:0004553 | GO:0052692 | GO:0005737 | GO:0009506	| response to oxidative stress | raffinose catabolic process | response to karrikin | hydrolase activity | raffinose alpha-galactosidase activity | cytoplasm | plasmodesma	AT3G57520	F4J3E6	F4J3E6_ARATH	unreviewed	Seed imbibition 2	SIP2 AtSIP2 raffinose synthase 2 RS2 seed imbibition 2 At3g57520	565
Glyma.03G140600	3	1.53881	1.00304	0	NA	NA	NA	NA	NA	NA	NA	NA	NA
Glyma.03G143200	2	-2.5164	0	0	AT3G57930 | GO:0008150 | GO:0003674 | GO:0005634	| biological_process | molecular_function | nucleus	AT3G57930	Q9M2Q5	Q9M2Q5_ARATH	unreviewed	Rho GTPase-activating gacO-like protein	T10K17.140 At3g57930	141
Glyma.03G143300	2	-2.02376	0	0	NA	NA	NA	NA	NA	NA	NA	NA	NA
Glyma.03G143700	1	1.62634	0	1.76395	AT5G06900 | GO:0055114 | GO:0005506 | GO:0009055 | GO:0016705 | GO:0019825 | GO:0020037	| oxidation-reduction process | iron ion binding | electron carrier activity | oxidoreductase activity | oxygen binding | heme binding	AT5G06900	Q9FL56	Q9FL56_ARATH	unreviewed	Cytochrome P450 (Cytochrome P450, family 93, subfamily D, polypeptide 1)	CYP93D1 ''cytochrome P450 cytochrome P450 family 93 MOJ9.6 MOJ9_6 polypeptide 1 polypeptide 1'' subfamily D At5g06900	507
Glyma.03G144500	5	1.08922	0	0	AT3G12120 | GO:0006629 | GO:0055114 | GO:0016717 | GO:0016720 | GO:0045485 | GO:0005634 | GO:0005783	| lipid metabolic process | oxidation-reduction process | oxidoreductase activity | delta12-fatty acid dehydrogenase activity | omega-6 fatty acid desaturase activity | nucleus | endoplasmic reticulum	AT3G12120	P46313	FAD6E_ARATH	reviewed	Delta(12)-fatty-acid desaturase (EC 1.14.19.22) (EC 1.14.19.6) (Omega-6 fatty acid desaturase, endoplasmic reticulum)	FAD2 At3g12120 T21B14.6 T21B14_107 T23B7.6	383
Glyma.03G144600	6	1.12184	0	0	AT2G42120 | GO:0006260 | GO:0006261 | GO:0006306 | GO:0006346 | GO:0007020 | GO:0008283 | GO:0009560 | GO:0009909 | GO:0016458 | GO:0016570 | GO:0031047 | GO:0031048 | GO:0034968 | GO:0048449 | GO:0051567 | GO:0003677 | GO:0003887 | GO:0005634	| DNA replication | DNA-dependent DNA replication | DNA methylation | methylation-dependent chromatin silencing | microtubule nucleation | cell proliferation | embryo sac egg cell differentiation | regulation of flower development | gene silencing | histone modification | gene silencing by RNA | chromatin silencing by small RNA | histone lysine methylation | floral organ formation | histone H3-K9…	AT2G42120	O48520	DPOD2_ARATH	reviewed	DNA polymerase delta small subunit (EC 2.7.7.7)	POLD2 At2g42120 T24P15.3	440
Glyma.03G145700	7	-1.03126	0	0	AT3G58030 | GO:0008270 | GO:0005634	| zinc ion binding | nucleus	AT3G58030	Q8RXF2	Q8RXF2_ARATH	unreviewed	At3g58030 (RING/U-box superfamily protein)	At3g58030	436
Glyma.03G145900	3	0	0	2.06507	AT5G06700 | GO:0009827 | GO:0009834 | GO:0030244 | GO:0045489 | GO:0003674 | GO:0005634 | GO:0005768 | GO:0005794 | GO:0005802	| plant-type cell wall modification | secondary cell wall biogenesis | cellulose biosynthetic process | pectin biosynthetic process | molecular_function | nucleus | endosome | Golgi apparatus | trans-Golgi network	AT5G06700	Q9FG35	TBR_ARATH	reviewed	Protein trichome birefringence	TBR At5g06700 MPH15.5	608
Glyma.03G147700	1	0	2.06954	1.03813	AT5G42500 | GO:0006952 | GO:0003674 | GO:0005576	| defense response | molecular_function | extracellular region	AT5G42500	Q9FIG7	DIR2_ARATH	reviewed	Dirigent protein 2 (AtDIR2)	DIR2 At5g42500 MDH9.20	185
Glyma.03G147900	1	-1.20936	1.20008	2.14076	AT3G13650 | GO:0006598 | GO:0006952 | GO:0009698 | GO:0009807 | GO:0042398 | GO:0003674 | GO:0005576	| polyamine catabolic process | defense response | phenylpropanoid metabolic process | lignan biosynthetic process | cellular modified amino acid biosynthetic process | molecular_function | extracellular region	AT3G13650	Q9LID5	DIR7_ARATH	reviewed	Dirigent protein 7 (AtDIR7)	DIR7 At3g13650 MMM17.4	186
Glyma.03G148300	5	1.09562	0	1.21479	AT3G63010 | GO:0000165 | GO:0000303 | GO:0006612 | GO:0007154 | GO:0007165 | GO:0008152 | GO:0008219 | GO:0009409 | GO:0009414 | GO:0009723 | GO:0009733 | GO:0009737 | GO:0009738 | GO:0009739 | GO:0009740 | GO:0009753 | GO:0009755 | GO:0009845 | GO:0009862 | GO:0009863 | GO:0009867 | GO:0009873 | GO:0009939 | GO:0010162 | GO:0010325 | GO:0010363 | GO:0010476 | GO:0030968 | GO:0031348 | GO:0042538…	| MAPKKK cascade | response to superoxide | protein targeting to membrane | cell communication | signal transduction | metabolic process | cell death | response to cold | response to water deprivation | response to ethylene stimulus | response to auxin stimulus | response to abscisic acid stimulus | abscisic acid mediated signaling pathway | response to gibberellin stimulus | gibberellic acid med…	AT3G63010	Q9LYC1	GID1B_ARATH	reviewed	Gibberellin receptor GID1B (EC 3.-.-.-) (AtCXE14) (Carboxylesterase 14) (GID1-like protein 2) (Protein GA INSENSITIVE DWARF 1B) (AtGID1B)	GID1B CXE14 GID1L2 At3g63010 T20O10.110	358
Glyma.03G149400	9	0	1.04241	4.25755	AT5G13320 | GO:0005737	| cytoplasm	AT5G13320	A0A1P8B9P8	A0A1P8B9P8_ARATH	unreviewed	Auxin-responsive GH3 family protein	PBS3 AtGH3.12 AVRPPHB SUSCEPTIBLE 3 GDG1 GH3-LIKE DEFENSE GENE 1 GH3.12 GRETCHEN HAGEN 3.12 HOPW1-1-INTERACTING 3 WIN3 At5g13320 T22N19.5	590
Glyma.03G149800	4	0	-1.34131	0	AT4G13110 | GO:0008150 | GO:0003674 | GO:0009507	| biological_process | molecular_function | chloroplast	AT1G03350	Q9ZVT6	Q9ZVT6_ARATH	unreviewed	BSD domain-containing protein (F15K9.5 protein)	At1g03350 F15K9.5 F15K9_5	470
Glyma.03G150600	2	-1.36481	0	0	AT4G02930 | GO:0006414 | GO:0009220 | GO:0046686 | GO:0003746 | GO:0003924 | GO:0005524 | GO:0005525 | GO:0008270 | GO:0050897 | GO:0005618 | GO:0005622 | GO:0005739	| translational elongation | pyrimidine ribonucleotide biosynthetic process | response to cadmium ion | translation elongation factor activity | GTPase activity | ATP binding | GTP binding | zinc ion binding | cobalt ion binding | cell wall | intracellular | mitochondrion	AT4G02930	Q9ZT91	EFTM_ARATH	reviewed	Elongation factor Tu, mitochondrial	TUFA At4g02930 T4I9.19 T5J8.25	454
Glyma.03G151200	4	-2.38904	-1.40424	0	AT1G03310 | GO:0000023 | GO:0005975 | GO:0010021 | GO:0019252 | GO:0019761 | GO:0043085 | GO:0003824 | GO:0004553 | GO:0004556 | GO:0019156 | GO:0043169 | GO:0009507	| maltose metabolic process | carbohydrate metabolic process | amylopectin biosynthetic process | starch biosynthetic process | glucosinolate biosynthetic process | positive regulation of catalytic activity | catalytic activity | hydrolase activity | alpha-amylase activity | isoamylase activity | cation binding | chloroplast	AT1G03310	Q8L735	ISOA2_ARATH	reviewed	Isoamylase 2, chloroplastic (AtISA2) (Protein DEBRANCHING ENZYME 1)	ISA2 DBE1 At1g03310 F15K9.9	882
Glyma.03G152100	7	-1.02063	0	0	AT4G02840 | GO:0001510 | GO:0003674 | GO:0005634 | GO:0005730 | GO:0005732 | GO:0005774 | GO:0016020	| RNA methylation | molecular_function | nucleus | nucleolus | small nucleolar ribonucleoprotein complex | vacuolar membrane | membrane	AT4G02840	Q9SY09	SMD1B_ARATH	reviewed	Small nuclear ribonucleoprotein SmD1b (AtSmD1-b)	SMD1B At4g02840 T5J8.16	116
Glyma.03G153100	4	-1.65588	-1.25676	0	AT2G31530 | GO:0006354 | GO:0009220 | GO:0009306 | GO:0009793 | GO:0015031 | GO:0015450 | GO:0005886 | GO:0009526 | GO:0016020	| transcription elongation | pyrimidine ribonucleotide biosynthetic process | protein secretion | embryo development ending in seed dormancy | protein transport | P-P-bond-hydrolysis-driven protein transmembrane transporter activity | plasma membrane | plastid envelope | membrane	AT2G31530	F4IQV7	SCY2_ARATH	reviewed	Preprotein translocase subunit SCY2, chloroplastic (Protein EMBRYO DEFECTIVE 2289)	SCY2 EMB2289 At2g31530 T9H9.5	575
Glyma.03G153800	7	0	-1.0324	0	AT3G63120 | GO:0000079 | GO:0010440 | GO:0051726 | GO:0004693 | GO:0019901 | GO:0005634	| regulation of cyclin-dependent protein kinase activity | stomatal lineage progression | regulation of cell cycle | cyclin-dependent protein kinase activity | protein kinase binding | nucleus	AT3G63120	Q8LB60	CCU31_ARATH	reviewed	Cyclin-U3-1 (CycU3;1) (Cyclin-P1.1) (CycP1;1)	CYCU3-1 At3g63120 T20O10.220	221
Glyma.03G153900	4	-1.31282	0	0	AT4G02790 | GO:0000023 | GO:0006655 | GO:0008150 | GO:0009902 | GO:0010027 | GO:0019252 | GO:0019288 | GO:0034660 | GO:0005525	| maltose metabolic process | phosphatidylglycerol biosynthetic process | biological_process | chloroplast relocation | thylakoid membrane organization | starch biosynthetic process | isopentenyl diphosphate biosynthetic process | ncRNA metabolic process | GTP binding	AT4G02790	Q8H1F6	DGP3_ARATH	reviewed	DAR GTPase 3, chloroplastic (Protein EMBRYO DEFECTIVE 3129)	DGP3 EMB3129 At4g02790 T5J8.11	372
Glyma.03G155300	3	0	0	1.33324	AT2G36470 | GO:0000165 | GO:0001666 | GO:0006355 | GO:0006612 | GO:0008150 | GO:0009617 | GO:0009697 | GO:0009862 | GO:0009867 | GO:0010310 | GO:0010363 | GO:0031347 | GO:0031348 | GO:0035304 | GO:0042742 | GO:0045088 | GO:0050832 | GO:0003674 | GO:0005634	| MAPKKK cascade | response to hypoxia | regulation of transcription | protein targeting to membrane | biological_process | response to bacterium | salicylic acid biosynthetic process | systemic acquired resistance | jasmonic acid mediated signaling pathway | regulation of hydrogen peroxide metabolic process | regulation of plant-type hypersensitive response | regulation of defense response | neg…	AT5G28150	Q8RX84	Q8RX84_ARATH	unreviewed	AT5g28150/T24G3_80	At5g28150 T24G3.80 T24G3_80	289
Glyma.03G155800	9	0	0	2.48681	AT3G63210 | GO:0009737 | GO:0010162 | GO:0003674 | GO:0005634	| response to abscisic acid stimulus | seed dormancy | molecular_function | nucleus	AT3G63210	Q8LGS1	MARD1_ARATH	reviewed	Protein MARD1 (FCS-Like Zinc finger 9) (Mediator of ABA-regulated dormancy1) (Senescence-associated protein SAG102)	MARD1 DUF581-19 FLZ9 SAG102 At3g63210 F16M2.6	263
Glyma.03G156800	4	0	-2.15186	0	AT3G63280 | GO:0006468 | GO:0004672 | GO:0004674 | GO:0005524 | GO:0016301 | GO:0016772 | GO:0005886	| protein phosphorylation | protein kinase activity | protein serine/threonine kinase activity | ATP binding | kinase activity | transferase activity | plasma membrane	AT3G63280	Q8RXT4	NEK4_ARATH	reviewed	Serine/threonine-protein kinase Nek4 (EC 2.7.11.1) (NimA-related protein kinase 4) (AtNek4)	NEK4 At3g63280 F16M2.130	555
Glyma.03G157300	8	1.59535	1.81511	1.36315	AT3G22830 | GO:0006355 | GO:0009407 | GO:0003677 | GO:0003700 | GO:0043565 | GO:0005634	| regulation of transcription | toxin catabolic process | DNA binding | sequence-specific DNA binding transcription factor activity | sequence-specific DNA binding | nucleus	AT3G22830	Q9LUH8	HFA6B_ARATH	reviewed	Heat stress transcription factor A-6b (AtHsfA6b) (AtHsf-07)	HSFA6b HSF07 At3g22830 MWI23.20	406
Glyma.03G157700	3	0	0	1.25888	AT3G63380 | GO:0002679 | GO:0006754 | GO:0006812 | GO:0006816 | GO:0006882 | GO:0008152 | GO:0009624 | GO:0010200 | GO:0030968 | GO:0070588 | GO:0000166 | GO:0003824 | GO:0005388 | GO:0005516 | GO:0005524 | GO:0015662 | GO:0046872 | GO:0016020	| respiratory burst involved in defense response | ATP biosynthetic process | cation transport | calcium ion transport | cellular zinc ion homeostasis | metabolic process | response to nematode | response to chitin | endoplasmic reticulum unfolded protein response | calcium ion transmembrane transport | nucleotide binding | catalytic activity | calcium-transporting ATPase activity | calmodulin bi…	AT3G63380	Q9LY77	ACA12_ARATH	reviewed	Calcium-transporting ATPase 12, plasma membrane-type (EC 7.2.2.10) (Ca(2+)-ATPase isoform 12)	ACA12 At3g63380 MAA21_10	1033
Glyma.03G158200	8	0	1.03291	0	AT3G51510 | GO:0000023 | GO:0008150 | GO:0019252 | GO:0043085 | GO:0003674 | GO:0009507 | GO:0009535	| maltose metabolic process | biological_process | starch biosynthetic process | positive regulation of catalytic activity | molecular_function | chloroplast | chloroplast thylakoid membrane	AT3G51510	Q9SCZ8	Q9SCZ8_ARATH	unreviewed	AT3g51510/F26O13_150 (Transmembrane protein)	F26O13.150 At3g51510	181
Glyma.03G158900	2	-1.15118	0	0	AT3G54650 | GO:0006261 | GO:0006511 | GO:0009555 | GO:0009790 | GO:0031146 | GO:0048316 | GO:0055047 | GO:0004842 | GO:0005515 | GO:0001673 | GO:0009507 | GO:0019005	| DNA-dependent DNA replication | ubiquitin-dependent protein catabolic process | pollen development | embryo development | SCF-dependent proteasomal ubiquitin-dependent protein catabolic process | seed development | generative cell mitosis | ubiquitin-protein ligase activity | protein binding | male germ cell nucleus | chloroplast | SCF ubiquitin ligase complex	AT3G54650	Q8W104	FBL17_ARATH	reviewed	F-box/LRR-repeat protein 17 (F-box-like protein 17)	FBL17 At3g54650 T5N23.10	593
Glyma.03G159500	4	-2.18143	-1.03125	0	AT2G30580 | GO:0009414 | GO:0016567 | GO:0051865 | GO:0004842 | GO:0005515 | GO:0008270 | GO:0005634	| response to water deprivation | protein ubiquitination | protein autoubiquitination | ubiquitin-protein ligase activity | protein binding | zinc ion binding | nucleus	AT2G30580	A0A1P8AY60	A0A1P8AY60_ARATH	unreviewed	DREB2A-interacting protein 2	DRIP2 BMI1A DREB2A-interacting protein 2 At2g30580 T6B20.7 T6B20_7	337
Glyma.03G160600	6	1.74278	1.13977	0	AT4G03030 | GO:0008150 | GO:0003674 | GO:0009507	| biological_process | molecular_function | chloroplast	AT4G03030	Q0V7S6	FK125_ARATH	reviewed	F-box/kelch-repeat protein OR23	OR23 At4g03030 T4I9.9	442
Glyma.03G161600	3	0	0	1.10334	AT4G14420 | GO:0006457 | GO:0009408 | GO:0009627 | GO:0009644 | GO:0034976 | GO:0042542 | GO:0005783 | GO:0005794	| protein folding | response to heat | systemic acquired resistance | response to high light intensity | response to endoplasmic reticulum stress | response to hydrogen peroxide | endoplasmic reticulum | Golgi apparatus	AT4G14420	O23298	O23298_ARATH	unreviewed	AT4g14420/dl3250c (Elicitor like protein) (HR-like lesion-inducing protein-like protein)	dl3250c At4g14420 Dl3250c FCAALL.105	158
Glyma.03G161700	9	0	1.28309	1.92236	NA	NA	NA	NA	NA	NA	NA	NA	NA
Glyma.03G162900	6	1.35152	0	0	AT2G31200 | GO:0008150 | GO:0003779 | GO:0005622 | GO:0005737	| biological_process | actin binding | intracellular | cytoplasm	AT2G31200	Q9ZSK2	ADF6_ARATH	reviewed	Actin-depolymerizing factor 6 (ADF-6) (AtADF6)	ADF6 At2g31200 F16D14.4	146
Glyma.03G163800	7	-1.08816	-1.17744	-1.48443	AT1G06190 | GO:0009737 | GO:0009793 | GO:0010239 | GO:0016226 | GO:0042793 | GO:0045893 | GO:1901259 | GO:0005515 | GO:0019843 | GO:0043621 | GO:0005634 | GO:0009507	| response to abscisic acid stimulus | embryo development ending in seed dormancy | chloroplast mRNA processing | iron-sulfur cluster assembly | transcription from plastid promoter | positive regulation of transcription | | protein binding | rRNA binding | protein self-association | nucleus | chloroplast	AT1G06190	A0A1P8AM09	A0A1P8AM09_ARATH	unreviewed	Rho termination factor	RHON1 Rho-N 1 At1g06190 F9P14.5 F9P14_5	299
Glyma.03G164000	2	-4.60934	0	0	AT2G31160 | GO:0007389 | GO:0008150 | GO:0009855 | GO:0009944 | GO:0010014 | GO:0010075 | GO:0048438 | GO:0048439 | GO:0003674 | GO:0005634	| pattern specification process | biological_process | determination of bilateral symmetry | polarity specification of adaxial/abaxial axis | meristem initiation | regulation of meristem growth | floral whorl development | flower morphogenesis | molecular_function | nucleus	AT2G31160	O82268	LSH3_ARATH	reviewed	Protein LIGHT-DEPENDENT SHORT HYPOCOTYLS 3 (Protein ORGAN BOUNDARY 1)	LSH3 OBO1 At2g31160 T16B12.3	219
Glyma.03G164300	4	0	-1.16907	0	AT1G04430 | GO:0000271 | GO:0009825 | GO:0009932 | GO:0010817 | GO:0043481 | GO:0048767 | GO:0071555 | GO:0008168 | GO:0005768 | GO:0005774 | GO:0005794 | GO:0005802	| polysaccharide biosynthetic process | multidimensional cell growth | cell tip growth | regulation of hormone levels | anthocyanin accumulation in tissues in response to UV light | root hair elongation | cell wall organization | methyltransferase activity | endosome | vacuolar membrane | Golgi apparatus | trans-Golgi network	AT1G04430	Q940J9	PMT8_ARATH	reviewed	Probable methyltransferase PMT8 (EC 2.1.1.-)	At1g04430 F19P19.11	623
Glyma.03G167200	8	0	1.01489	0	AT4G17940 | GO:0008150 | GO:0009507	| biological_process | chloroplast	AT4G17940	O49693	O49693_ARATH	unreviewed	Uncharacterized protein AT4g17940	At4g17940	248
Glyma.03G168000	9	-2.08826	1.34629	2.58389	AT1G15520 | GO:0000165 | GO:0006612 | GO:0006855 | GO:0007165 | GO:0009414 | GO:0009595 | GO:0009697 | GO:0009723 | GO:0009733 | GO:0009737 | GO:0009738 | GO:0009751 | GO:0009753 | GO:0009862 | GO:0009867 | GO:0010193 | GO:0010200 | GO:0010310 | GO:0010363 | GO:0015692 | GO:0031348 | GO:0042538 | GO:0042742 | GO:0043069 | GO:0043900 | GO:0046865 | GO:0050832 | GO:0080168 | GO:0000166 | GO:0005524…	| MAPKKK cascade | protein targeting to membrane | drug transmembrane transport | signal transduction | response to water deprivation | detection of biotic stimulus | salicylic acid biosynthetic process | response to ethylene stimulus | response to auxin stimulus | response to abscisic acid stimulus | abscisic acid mediated signaling pathway | response to salicylic acid stimulus | response to jas…	AT1G15520	A0A1P8AW07	A0A1P8AW07_ARATH	unreviewed	Pleiotropic drug resistance 12	ABCG40 ATABCG40 ATP-binding cassette G40 ATPDR12 PDR12 PLEIOTROPIC DRUG RESISTANCE 12 pleiotropic drug resistance 12 At1g15520 T16N11.3 T16N11_3	1292
Glyma.03G168500	1	3.10997	-2.00157	0	AT2G20310 | GO:0009626 | GO:0042742 | GO:0003674 | GO:0005634	| plant-type hypersensitive response | defense response to bacterium | molecular_function | nucleus	AT4G28690	Q08AA3	Q08AA3_ARATH	unreviewed	At4g28690	At4g28690	448
Glyma.03G168600	4	-1.56016	-2.76073	0	AT2G20320 | GO:0006865 | GO:0008150 | GO:0009691 | GO:0003674 | GO:0005634	| amino acid transport | biological_process | cytokinin biosynthetic process | molecular_function | nucleus	AT2G20320	F4IUH2	F4IUH2_ARATH	unreviewed	DENN (AEX-3) domain-containing protein	At2g20320 F11A3.13 F11A3_13	1029
Glyma.03G168900	3	0	0	1.71352	AT3G04300 | GO:0008150 | GO:0003674 | GO:0009507	| biological_process | molecular_function | chloroplast	AT3G04300	Q9M8Y6	Q9M8Y6_ARATH	unreviewed	At3g04300 (RmlC-like cupins superfamily protein) (T6K12.8 protein)	At3g04300 T6K12.8 T6K12_8	96
Glyma.03G169600	3	2.32776	1.9487	0	AT4G28720 | GO:0009742 | GO:0009851 | GO:0055114 | GO:0004497 | GO:0004499 | GO:0016491 | GO:0050660 | GO:0050661	| brassinosteroid mediated signaling pathway | auxin biosynthetic process | oxidation-reduction process | monooxygenase activity | flavin-containing monooxygenase activity | oxidoreductase activity | flavin adenine dinucleotide binding | NADP binding	AT4G28720	Q9SVU0	YUC8_ARATH	reviewed	Probable indole-3-pyruvate monooxygenase YUCCA8 (EC 1.14.13.168) (Flavin-containing monooxygenase YUCCA8)	YUC8 BAS3 YUCCA8 At4g28720 F16A16.170	426
Glyma.03G171500	3	0	0	1.28783	AT3G53720 | GO:0006623 | GO:0006812 | GO:0006885 | GO:0030007 | GO:0030104 | GO:0035725 | GO:0055085 | GO:0005451 | GO:0015299 | GO:0015385 | GO:0005783 | GO:0009507 | GO:0012505 | GO:0016021	| protein targeting to vacuole | cation transport | regulation of pH | cellular potassium ion homeostasis | water homeostasis | sodium ion transmembrane transport | transmembrane transport | monovalent cation:hydrogen antiporter activity | solute:hydrogen antiporter activity | sodium:hydrogen antiporter activity | endoplasmic reticulum | chloroplast | endomembrane system | integral to membrane	AT3G53720	A0A1I9LL89	A0A1I9LL89_ARATH	unreviewed	Cation/H+ exchanger 20	CHX20 ATCHX20 cation H+ exchanger 20 At3g53720	769
Glyma.03G171800	8	0	1.10417	0	AT2G37550 | GO:0006007 | GO:0032312 | GO:0003677 | GO:0008060 | GO:0008270 | GO:0005634 | GO:0005794 | GO:0005829	| glucose catabolic process | regulation of ARF GTPase activity | DNA binding | ARF GTPase activator activity | zinc ion binding | nucleus | Golgi apparatus | cytosol	AT2G37550	O80925	AGD7_ARATH	reviewed	ADP-ribosylation factor GTPase-activating protein AGD7 (ARF GAP AGD7) (Protein ARF-GAP DOMAIN 7) (AtAGD7) (Protein PDE1 SUPPRESSOR 1)	AGD7 ASP1 At2g37550 F13M22.5	456
Glyma.03G172900	4	1.63462	-1.74583	-1.1677	AT2G37460 | GO:0019761 | GO:0005737 | GO:0016020	| glucosinolate biosynthetic process | cytoplasm | membrane	AT2G37460	Q9ZUS1	WTR13_ARATH	reviewed	WAT1-related protein At2g37460	At2g37460 F3G5.25	380
Glyma.03G173300	9	1.61756	1.39938	2.53592	AT2G37430 | GO:0002679 | GO:0006355 | GO:0009693 | GO:0010200 | GO:0035556 | GO:0003676 | GO:0003700 | GO:0008270 | GO:0005634	| respiratory burst involved in defense response | regulation of transcription | ethylene biosynthetic process | response to chitin | intracellular signal transduction | nucleic acid binding | sequence-specific DNA binding transcription factor activity | zinc ion binding | nucleus	AT2G37430	Q9SLD4	ZAT11_ARATH	reviewed	Zinc finger protein ZAT11	ZAT11 At2g37430 F3G5.22	178
Glyma.03G174500	5	0	0	1.14492	AT1G07710 | GO:0008150 | GO:0005575	| biological_process | cellular_component	AT1G07710	Q9LQP7	Q9LQP7_ARATH	unreviewed	Ankyrin repeat family protein (F24B9.19 protein)	At1g07710 F24B9.19 F24B9_19	543
Glyma.03G176800	6	1.30753	0	0	AT2G37250 | GO:0006139 | GO:0006354 | GO:0008652 | GO:0046939 | GO:0048364 | GO:0048367 | GO:0004017 | GO:0005524 | GO:0016776 | GO:0019201 | GO:0019205 | GO:0005634 | GO:0005737 | GO:0005739 | GO:0009507 | GO:0009570	| nucleobase | transcription elongation | cellular amino acid biosynthetic process | nucleotide phosphorylation | root development | shoot development | adenylate kinase activity | ATP binding | phosphotransferase activity | nucleotide kinase activity | nucleobase | nucleus | cytoplasm | mitochondrion | chloroplast | chloroplast stroma	AT2G37250	Q9ZUU1	KAD1_ARATH	reviewed	Adenylate kinase 1, chloroplastic (AK 1) (AtPADK1) (EC 2.7.4.3) (ATP-AMP transphosphorylase 1) (ATP:AMP phosphotransferase) (Adenylate monophosphate kinase 1) (AMK1)	ADK At2g37250 F3G5.4	284
Glyma.03G177700	8	0	1.11819	0	AT2G37060 | GO:0006355 | GO:0003677 | GO:0003700 | GO:0043565 | GO:0005622 | GO:0005634	| regulation of transcription | DNA binding | sequence-specific DNA binding transcription factor activity | sequence-specific DNA binding | intracellular | nucleus	AT2G37060	B9DGN8	B9DGN8_ARATH	unreviewed	AT2G37060 protein (Fragment)	At2g37060	130
Glyma.03G178900	4	-1.01041	-1.49067	0	AT3G25940 | GO:0006351 | GO:0006354 | GO:0006355 | GO:0003676 | GO:0003677 | GO:0003700 | GO:0008270 | GO:0005634	| transcription | transcription elongation | regulation of transcription | nucleic acid binding | DNA binding | sequence-specific DNA binding transcription factor activity | zinc ion binding | nucleus	AT3G25940	Q9LU97	Q9LU97_ARATH	unreviewed	DNA-directed RNA polymerase subunit	At3g25940	119
Glyma.03G179500	4	0	-1.19879	0	AT3G09740 | GO:0006605 | GO:0006612 | GO:0006886 | GO:0005484 | GO:0008565 | GO:0005634 | GO:0005783 | GO:0005886 | GO:0009506 | GO:0016021	| protein targeting | protein targeting to membrane | intracellular protein transport | SNAP receptor activity | protein transporter activity | nucleus | endoplasmic reticulum | plasma membrane | plasmodesma | integral to membrane	AT3G09740	Q9SF29	SYP71_ARATH	reviewed	Syntaxin-71 (AtSYP71)	SYP71 At3g09740 F11F8_33	266
Glyma.03G180300	8	0	1.09214	0	AT3G53400 | GO:0008150 | GO:0003674 | GO:0005576	| biological_process | molecular_function | extracellular region	AT3G53400	Q9LFH7	Q9LFH7_ARATH	unreviewed	Peptide upstream protein	F4P12_100 At3g53400	466
Glyma.03G180600	4	0	-1.08721	0	AT1G16670 | GO:0006468 | GO:0009627 | GO:0009697 | GO:0009863 | GO:0030968 | GO:0031348 | GO:0045087 | GO:0046777 | GO:0004672 | GO:0004674 | GO:0005524 | GO:0016301 | GO:0016772 | GO:0005886	| protein phosphorylation | systemic acquired resistance | salicylic acid biosynthetic process | salicylic acid mediated signaling pathway | endoplasmic reticulum unfolded protein response | negative regulation of defense response | innate immune response | protein autophosphorylation | protein kinase activity | protein serine/threonine kinase activity | ATP binding | kinase activity | transferas…	AT1G16670	Q93YN1	CRPK1_ARATH	reviewed	Cold-responsive protein kinase 1 (EC 2.7.11.1)	CRPK1 At1g16670 F19K19.4	390
Glyma.03G181000	3	1.54442	2.33611	1.78147	NA	NA	NA	NA	NA	NA	NA	NA	NA
Glyma.03G183400	6	1.04473	0	0	AT3G46100 | GO:0006418 | GO:0006427 | GO:0000166 | GO:0004812 | GO:0004821 | GO:0005524 | GO:0005737 | GO:0005739 | GO:0009507	| tRNA aminoacylation for protein translation | histidyl-tRNA aminoacylation | nucleotide binding | aminoacyl-tRNA ligase activity | histidine-tRNA ligase activity | ATP binding | cytoplasm | mitochondrion | chloroplast	AT3G46100	O82413	SYHM_ARATH	reviewed	Histidine--tRNA ligase, chloroplastic/mitochondrial (EC 6.1.1.21) (Histidyl-tRNA synthetase) (HisRS) (Histidyl-tRNA synthetase 1) (AtHRS1)	At3g46100 F12M12_70	486
Glyma.03G183500	3	0	1.60994	0	AT5G03760 | GO:0006816 | GO:0007030 | GO:0009294 | GO:0009617 | GO:0009651 | GO:0009736 | GO:0042546 | GO:0016757 | GO:0051753 | GO:0005794	| calcium ion transport | Golgi organization | DNA mediated transformation | response to bacterium | response to salt stress | cytokinin mediated signaling pathway | cell wall biogenesis | transferase activity | mannan synthase activity | Golgi apparatus	AT5G03760	W8Q6G5	W8Q6G5_ARATH	unreviewed	Glycosyltransferase (Fragment)	AT5G03760	533
Glyma.03G184100	6	1.48945	1.6791	0	AT3G53220 | GO:0006662 | GO:0045454 | GO:0009055 | GO:0015035 | GO:0005737	| glycerol ether metabolic process | cell redox homeostasis | electron carrier activity | protein disulfide oxidoreductase activity | cytoplasm	AT3G53220	Q8LCH9	TRL33_ARATH	reviewed	Thioredoxin-like 3-3	At3g53220 T4D2.150	126
Glyma.03G185300	4	0	-1.16704	0	AT2G36835 | GO:0008150 | GO:0003674 | GO:0009941	| biological_process | molecular_function | chloroplast envelope	AT2G36835	Q8W455	Q8W455_ARATH	unreviewed	Expressed protein	At2g36835 At2g36835/T1J8.24	124
Glyma.03G185900	7	-1.46367	0	0	AT2G36830 | GO:0006096 | GO:0006598 | GO:0006810 | GO:0006816 | GO:0006833 | GO:0006972 | GO:0007030 | GO:0009266 | GO:0009269 | GO:0009409 | GO:0009651 | GO:0009698 | GO:0009737 | GO:0009740 | GO:0015840 | GO:0042398 | GO:0046686 | GO:0055085 | GO:0080170 | GO:0005215 | GO:0015204 | GO:0015250 | GO:0000326 | GO:0005737 | GO:0005773 | GO:0005774 | GO:0009705 | GO:0009941 | GO:0016020 | GO:0016021…	| glycolysis | polyamine catabolic process | transport | calcium ion transport | water transport | hyperosmotic response | Golgi organization | response to temperature stimulus | response to desiccation | response to cold | response to salt stress | phenylpropanoid metabolic process | response to abscisic acid stimulus | gibberellic acid mediated signaling pathway | urea transport | cellular modi…	AT2G36830	P25818	TIP11_ARATH	reviewed	Aquaporin TIP1-1 (Aquaporin TIP) (Gamma-tonoplast intrinsic protein) (Gamma-TIP) (Tonoplast intrinsic protein 1-1) (AtTIP1;1) (Tonoplast intrinsic protein, root-specific RB7)	TIP1-1 AQP.1 At2g36830 T1J8.1	251
Glyma.03G187700	3	0	1.05341	1.15854	AT2G36750 | GO:0008152 | GO:0010224 | GO:0008194 | GO:0016757 | GO:0016758 | GO:0035251 | GO:0050403 | GO:0050502 | GO:0009507	| metabolic process | response to UV-B | UDP-glycosyltransferase activity | transferase activity | transferase activity | UDP-glucosyltransferase activity | trans-zeatin O-beta-D-glucosyltransferase activity | cis-zeatin O-beta-D-glucosyltransferase activity | chloroplast	AT2G36750	Q9ZQ99	U73C1_ARATH	reviewed	UDP-glycosyltransferase 73C1 (EC 2.4.1.-) (Cytokinin-O-glucosyltransferase 1) (Zeatin O-glucosyltransferase 1) (AtZOG1)	UGT73C1 ZOG1 At2g36750 F13K3.15	491
Glyma.03G188100	6	1.06938	0	0	AT2G36680 | GO:0000813 | GO:0005634	| ESCRT I complex | nucleus	AT2G36680	C0Z2E3	C0Z2E3_ARATH	unreviewed	AT2G36680 protein	At2g36680	114
Glyma.03G189100	8	0	1.4223	1.96418	AT5G03795 | GO:0005794 | GO:0016020	| Golgi apparatus | membrane	AT5G03795	Q9FFN2	GLYT3_ARATH	reviewed	Probable glycosyltransferase At5g03795 (EC 2.4.-.-)	At5g03795 MED24	518
Glyma.03G189600	5	3.80926	1.60766	2.93949	AT3G10040 | GO:0001666 | GO:0006355 | GO:0009855 | GO:0009862 | GO:0009944 | GO:0010014 | GO:0010075 | GO:0010310 | GO:0003700 | GO:0005886	| response to hypoxia | regulation of transcription | determination of bilateral symmetry | systemic acquired resistance | polarity specification of adaxial/abaxial axis | meristem initiation | regulation of meristem growth | regulation of hydrogen peroxide metabolic process | sequence-specific DNA binding transcription factor activity | plasma membrane	AT3G10040	Q8RWY5	Q8RWY5_ARATH	unreviewed	Sequence-specific DNA binding transcription factor	HRA1 HYPOXIA RESPONSE ATTENUATOR1 At3g10040	431
Glyma.03G189700	1	-2.81219	0	-1.59802	AT3G52990 | GO:0006096 | GO:0046686 | GO:0000287 | GO:0003824 | GO:0004743 | GO:0030955 | GO:0005737 | GO:0005829 | GO:0016020	| glycolysis | response to cadmium ion | magnesium ion binding | catalytic activity | pyruvate kinase activity | potassium ion binding | cytoplasm | cytosol | membrane	AT3G52990	A8MR07	A8MR07_ARATH	unreviewed	Pyruvate kinase (EC 2.7.1.40)	At3g52990	474
Glyma.03G189900	1	0	0	-2.49844	AT3G52970 | GO:0055114 | GO:0005506 | GO:0009055 | GO:0016705 | GO:0019825 | GO:0020037	| oxidation-reduction process | iron ion binding | electron carrier activity | oxidoreductase activity | oxygen binding | heme binding	AT3G52970	F4J864	F4J864_ARATH	unreviewed	Cytochrome P450, family 76, subfamily G, polypeptide 1	CYP76G1 ''cytochrome P450 cytochrome P450 family 76 polypeptide 1 polypeptide 1'' subfamily G At3g52970	516
Glyma.03G190100	8	0	1.52307	1.6402	AT3G10020 | GO:0006979 | GO:0009061 | GO:0003674 | GO:0005634	| response to oxidative stress | anaerobic respiration | molecular_function | nucleus	AT3G10020	B3H7G1	B3H7G1_ARATH	unreviewed	Plant/protein	At3g10020	142
Glyma.03G190400	4	-1.89584	-1.10199	-1.96292	AT3G52960 | GO:0018119 | GO:0042742 | GO:0016209 | GO:0016491 | GO:0009505 | GO:0009507 | GO:0009536 | GO:0009570 | GO:0009579 | GO:0009941	| peptidyl-cysteine S-nitrosylation | defense response to bacterium | antioxidant activity | oxidoreductase activity | plant-type cell wall | chloroplast | plastid | chloroplast stroma | thylakoid | chloroplast envelope	AT3G52960	Q949U7	PRX2E_ARATH	reviewed	Peroxiredoxin-2E, chloroplastic (EC 1.11.1.15) (Peroxiredoxin IIE) (Thioredoxin peroxidase 2E)	PRXIIE At3g52960 F8J2_130	234
Glyma.03G190900	2	-1.21749	0	0	AT1G31660 | GO:0006364 | GO:0009165 | GO:0009220 | GO:0009553 | GO:0009555 | GO:0003674 | GO:0005634	| rRNA processing | nucleotide biosynthetic process | pyrimidine ribonucleotide biosynthetic process | embryo sac development | pollen development | molecular_function | nucleus	AT1G31660	Q8RWS4	Q8RWS4_ARATH	unreviewed	Bystin-like protein (Putative bystin)	atENP1 ENP1 Essential Nuclear Protein 1 At1g31660 F27M3.14 F27M3_14	444
Glyma.03G191300	7	-1.81481	0	0	AT5G03700 | GO:0006857 | GO:0048544 | GO:0030246 | GO:0005768 | GO:0005794 | GO:0005802 | GO:0005886	| oligopeptide transport | recognition of pollen | carbohydrate binding | endosome | Golgi apparatus | trans-Golgi network | plasma membrane	AT5G03700	Q9LZR8	Y5370_ARATH	reviewed	PAN domain-containing protein At5g03700	At5g03700 F17C15.120	482
Glyma.03G193800	7	-2.00691	0	0	AT2G36310 | GO:0006152 | GO:0006218 | GO:0016787 | GO:0045437 | GO:0047622 | GO:0047724 | GO:0072585 | GO:0005737 | GO:0005829	| purine nucleoside catabolic process | uridine catabolic process | hydrolase activity | uridine nucleosidase activity | adenosine nucleosidase activity | inosine nucleosidase activity | xanthosine nucleotidase activity | cytoplasm | cytosol	AT2G36310	Q9SJM7	URH1_ARATH	reviewed	Uridine nucleosidase 1 (EC 3.2.2.3) (Uridine ribohydrolase 1)	URH1 At2g36310 F2H17.8	336
Glyma.03G195200	2	-1.29548	-1.3855	0	AT2G36250 | GO:0006184 | GO:0010020 | GO:0051258 | GO:0003924 | GO:0005198 | GO:0005515 | GO:0005525 | GO:0043621 | GO:0005737 | GO:0009507 | GO:0009534 | GO:0009570 | GO:0043234	| GTP catabolic process | chloroplast fission | protein polymerization | GTPase activity | structural molecule activity | protein binding | GTP binding | protein self-association | cytoplasm | chloroplast | chloroplast thylakoid | chloroplast stroma | protein complex	AT2G36250	A0A1P8AXD8	A0A1P8AXD8_ARATH	unreviewed	Tubulin/FtsZ family protein	FTSZ2-1 ATFTSZ2-1 FTSZ At2g36250 F2H17.14 F2H17_14	397
Glyma.03G195900	6	1.62922	0	0	AT5G15770 | GO:0006044 | GO:0008152 | GO:0004343 | GO:0008080 | GO:0005783 | GO:0005794	| N-acetylglucosamine metabolic process | metabolic process | glucosamine 6-phosphate N-acetyltransferase activity | N-acetyltransferase activity | endoplasmic reticulum | Golgi apparatus	AT5G15770	Q9LFU9	GNA1_ARATH	reviewed	Glucosamine 6-phosphate N-acetyltransferase (EC 2.3.1.4) (Glucose-6-phosphate acetyltransferase 1) (AtGNA1) (Phosphoglucosamine acetylase) (Phosphoglucosamine transacetylase) (Protein LIGNESCENS)	GNA1 At5g15770 F14F8.150	149
Glyma.03G196300	5	0	0	1.33857	AT3G10120 | GO:0008150 | GO:0003674 | GO:0005634	| biological_process | molecular_function | nucleus	AT3G10120	Q8GY70	Q8GY70_ARATH	unreviewed	At3g10120	At3g10120 At3g10120/T22K18_5	173
Glyma.03G196500	1	1.66975	2.14702	2.39548	AT3G52710 | GO:0008150 | GO:0009693 | GO:0003674 | GO:0005634 | GO:0005886	| biological_process | ethylene biosynthetic process | molecular_function | nucleus | plasma membrane	AT3G52710	Q9LXJ3	Q9LXJ3_ARATH	unreviewed	Uncharacterized protein At3g52710 (Uncharacterized protein F3C22_110)	F3C22_110 At3g52710	289
Glyma.03G198600	3	-1.20624	1.41349	2.85082	AT2G27310 | GO:0002679 | GO:0008150 | GO:0009414 | GO:0009693 | GO:0009723 | GO:0009737 | GO:0009738 | GO:0009873 | GO:0010200 | GO:0010286 | GO:0035556 | GO:0042538 | GO:0003674	| respiratory burst involved in defense response | biological_process | response to water deprivation | ethylene biosynthetic process | response to ethylene stimulus | response to abscisic acid stimulus | abscisic acid mediated signaling pathway | ethylene mediated signaling pathway | response to chitin | heat acclimation | intracellular signal transduction | hyperosmotic salinity response | mole…	AT2G27310	Q9XIN8	FB119_ARATH	reviewed	F-box protein At2g27310	At2g27310 F12K2.11	337
Glyma.03G198800	6	1.69015	0	0	AT5G06240 | GO:0009793 | GO:0003674 | GO:0005575	| embryo development ending in seed dormancy | molecular_function | cellular_component	AT5G06240	Q9FFZ3	Q9FFZ3_ARATH	unreviewed	Embryo defective 2735	emb2735 embryo defective 2735 MBL20.12 MBL20_12 At5g06240	162
Glyma.03G199800	2	-2.0038	0	0	AT3G11600 | GO:0080167 | GO:0003674 | GO:0005634	| response to karrikin | molecular_function | nucleus	AT3G11600	Q9SRN4	Q9SRN4_ARATH	unreviewed	E3 ubiquitin-protein ligase (T19F11.1 protein)	T19F11.1 At3g11600 At3g11600/T19F11_1 F24K9.6	117
Glyma.03G200100	3	-2.06616	0	1.03594	AT5G04820 | GO:0045892 | GO:0005634	| negative regulation of transcription | nucleus	AT5G04820	Q9FMC8	OPF13_ARATH	reviewed	Transcription repressor OFP13 (Ovate family protein 13) (AtOFP13)	OFP13 At5g04820 MUK11.14	260
Glyma.03G200500	2	-1.23718	0	0	AT3G52520 | GO:0008150 | GO:0003674 | GO:0005739	| biological_process | molecular_function | mitochondrion	AT3G52520	Q9SVD3	Q9SVD3_ARATH	unreviewed	At3g52520	F22O6_100 At3g52520	133
Glyma.03G200600	4	0	-1.14659	0	AT5G06290 | GO:0000165 | GO:0006098 | GO:0006612 | GO:0006833 | GO:0009409 | GO:0009595 | GO:0009651 | GO:0009697 | GO:0009750 | GO:0009814 | GO:0009862 | GO:0009867 | GO:0010027 | GO:0010200 | GO:0010310 | GO:0010363 | GO:0019684 | GO:0019761 | GO:0031348 | GO:0042742 | GO:0043900 | GO:0050832 | GO:0055114 | GO:0016209 | GO:0016491 | GO:0051920 | GO:0005739 | GO:0009507 | GO:0009570 | GO:0010319…	| MAPKKK cascade | pentose-phosphate shunt | protein targeting to membrane | water transport | response to cold | detection of biotic stimulus | response to salt stress | salicylic acid biosynthetic process | response to fructose stimulus | defense response | systemic acquired resistance | jasmonic acid mediated signaling pathway | thylakoid membrane organization | response to chitin | regulation…	AT5G06290	Q9C5R8	BAS1B_ARATH	reviewed	2-Cys peroxiredoxin BAS1-like, chloroplastic (2-Cys Prx B) (2-Cys peroxiredoxin B) (EC 1.11.1.15) (Thiol-specific antioxidant protein B)	At5g06290 MHF15.19	273
Glyma.03G201000	9	0	1.02968	2.25633	AT2G35980 | GO:0000165 | GO:0002679 | GO:0006612 | GO:0006944 | GO:0009862 | GO:0009867 | GO:0010150 | GO:0010200 | GO:0010310 | GO:0010363 | GO:0031348 | GO:0042742 | GO:0043069 | GO:0050832 | GO:0051607 | GO:0051707 | GO:0003674 | GO:0005739 | GO:0009507	| MAPKKK cascade | respiratory burst involved in defense response | protein targeting to membrane | cellular membrane fusion | systemic acquired resistance | jasmonic acid mediated signaling pathway | leaf senescence | response to chitin | regulation of hydrogen peroxide metabolic process | regulation of plant-type hypersensitive response | negative regulation of defense response | defense respon…	AT2G35980	Q9SJ52	NHL10_ARATH	reviewed	NDR1/HIN1-like protein 10 (AtNHL10) (Protein YELLOW-LEAF-SPECIFIC GENE 9)	NHL10 YLS9 At2g35980 F11F19.11	227
Glyma.03G201300	9	2.15532	2.32296	2.89302	AT2G35980 | GO:0000165 | GO:0002679 | GO:0006612 | GO:0006944 | GO:0009862 | GO:0009867 | GO:0010150 | GO:0010200 | GO:0010310 | GO:0010363 | GO:0031348 | GO:0042742 | GO:0043069 | GO:0050832 | GO:0051607 | GO:0051707 | GO:0003674 | GO:0005739 | GO:0009507	| MAPKKK cascade | respiratory burst involved in defense response | protein targeting to membrane | cellular membrane fusion | systemic acquired resistance | jasmonic acid mediated signaling pathway | leaf senescence | response to chitin | regulation of hydrogen peroxide metabolic process | regulation of plant-type hypersensitive response | negative regulation of defense response | defense respon…	AT2G35980	Q9SJ52	NHL10_ARATH	reviewed	NDR1/HIN1-like protein 10 (AtNHL10) (Protein YELLOW-LEAF-SPECIFIC GENE 9)	NHL10 YLS9 At2g35980 F11F19.11	227
Glyma.03G201500	9	0	2.45645	2.42611	AT2G35980 | GO:0000165 | GO:0002679 | GO:0006612 | GO:0006944 | GO:0009862 | GO:0009867 | GO:0010150 | GO:0010200 | GO:0010310 | GO:0010363 | GO:0031348 | GO:0042742 | GO:0043069 | GO:0050832 | GO:0051607 | GO:0051707 | GO:0003674 | GO:0005739 | GO:0009507	| MAPKKK cascade | respiratory burst involved in defense response | protein targeting to membrane | cellular membrane fusion | systemic acquired resistance | jasmonic acid mediated signaling pathway | leaf senescence | response to chitin | regulation of hydrogen peroxide metabolic process | regulation of plant-type hypersensitive response | negative regulation of defense response | defense respon…	AT2G35980	Q9SJ52	NHL10_ARATH	reviewed	NDR1/HIN1-like protein 10 (AtNHL10) (Protein YELLOW-LEAF-SPECIFIC GENE 9)	NHL10 YLS9 At2g35980 F11F19.11	227
Glyma.03G201600	3	0	1.21018	1.07675	AT3G11660 | GO:0051607 | GO:0003674 | GO:0005886	| defense response to virus | molecular_function | plasma membrane	AT3G11660	Q9SRN0	NHL1_ARATH	reviewed	NDR1/HIN1-like protein 1	NHL1 At3g11660 T19F11.6	209
Glyma.03G204300	3	0	0	1.42252	AT2G35860 | GO:0007155 | GO:0005576	| cell adhesion | extracellular region	AT2G35860	Q8RWC5	FLA16_ARATH	reviewed	Fasciclin-like arabinogalactan protein 16	FLA16 At2g35860 F11F19.23	445
Glyma.03G205300	2	-1.24387	0	0	AT5G06560 | GO:0008150 | GO:0003674 | GO:0005634	| biological_process | molecular_function | nucleus	AT5G06560	Q9FG14	MYOB7_ARATH	reviewed	Myosin-binding protein 7	MYOB7 At5g06560 F15M7.9	518
Glyma.03G206500	5	1.96727	0	1.02652	AT3G11950 | GO:0016117 | GO:0004659 | GO:0008270 | GO:0005737 | GO:0009507 | GO:0009941	| carotenoid biosynthetic process | prenyltransferase activity | zinc ion binding | cytoplasm | chloroplast | chloroplast envelope	AT3G11950	Q9SF04	Q9SF04_ARATH	unreviewed	F26K24.24 protein (TRAF-like superfamily protein)	F26K24.24 At3g11950	572
Glyma.03G208500	3	1.27756	0	0	AT4G03110 | GO:0000398 | GO:0009626 | GO:0080151 | GO:0000166 | GO:0003676 | GO:0003723 | GO:0005737	| nuclear mRNA splicing | plant-type hypersensitive response | positive regulation of salicylic acid mediated signaling pathway | nucleotide binding | nucleic acid binding | RNA binding | cytoplasm	AT4G03110	Q8LFS6	BRN1L_ARATH	reviewed	RNA-binding protein BRN1 (Protein BRUNO-LIKE 1) (AtBRN1) (Protein RNA-BINDING PROTEIN-DEFENSE RELATED 1) (AtRBP-DR1)	BRN1 RBP-DR1 At4g03110 F4C21.3 T4I9.1	441
Glyma.03G212900	4	-1.88061	-1.41581	0	AT1G02910 | GO:0010027 | GO:0010270 | GO:0009507	| thylakoid membrane organization | photosystem II oxygen evolving complex assembly | chloroplast	AT1G02910	A0A1P8ANG6	A0A1P8ANG6_ARATH	unreviewed	Tetratricopeptide repeat (TPR)-containing protein	LPA1 LOW PSII ACCUMULATION1 At1g02910 F22D16.9 F22D16_9	370
Glyma.03G213400	3	1.41109	1.65457	1.00709	AT3G62720 | GO:0000271 | GO:0009612 | GO:0009969 | GO:0010200 | GO:0010411 | GO:0048767 | GO:0005515 | GO:0016740 | GO:0016757 | GO:0033843 | GO:0035252 | GO:0005768 | GO:0005794 | GO:0005802 | GO:0016021	| polysaccharide biosynthetic process | response to mechanical stimulus | xyloglucan biosynthetic process | response to chitin | xyloglucan metabolic process | root hair elongation | protein binding | transferase activity | transferase activity | xyloglucan 6-xylosyltransferase activity | UDP-xylosyltransferase activity | endosome | Golgi apparatus | trans-Golgi network | integral to membrane	AT3G62720	Q9LZJ3	XXT1_ARATH	reviewed	Xyloglucan 6-xylosyltransferase 1 (AtXT1) (EC 2.4.2.39)	XXT1 XT1 At3g62720 F26K9_150	460
Glyma.03G213500	6	1.08356	0	0	AT2G44750 | GO:0006772 | GO:0009229 | GO:0004788 | GO:0005524 | GO:0005737 | GO:0005829	| thiamine metabolic process | thiamine diphosphate biosynthetic process | thiamine diphosphokinase activity | ATP binding | cytoplasm | cytosol	AT2G44750	C0Z2Y6	C0Z2Y6_ARATH	unreviewed	AT2G44750 protein	At2g44750	180
Glyma.03G214100	3	0	0	1.79858	AT1G02860 | GO:0006817 | GO:0009626 | GO:0009627 | GO:0009697 | GO:0009751 | GO:0010167 | GO:0010337 | GO:0016036 | GO:0042742 | GO:0080021 | GO:0004842 | GO:0008270 | GO:0005634	| phosphate transport | plant-type hypersensitive response | systemic acquired resistance | salicylic acid biosynthetic process | response to salicylic acid stimulus | response to nitrate | regulation of salicylic acid metabolic process | cellular response to phosphate starvation | defense response to bacterium | response to benzoic acid stimulus | ubiquitin-protein ligase activity | zinc ion bin…	AT1G02860	Q9SRX9	BAH1_ARATH	reviewed	E3 ubiquitin-protein ligase BAH1 (EC 2.3.2.27) (Protein BENZOIC ACID HYPERSENSITIVE 1) (Protein NITROGEN LIMITATION ADAPTATION) (RING-type E3 ubiquitin transferase BAH1)	BAH1 NLA At1g02860 F22D16.14	335
Glyma.03G215200	6	2.59773	0	0	AT4G02350 | GO:0000902 | GO:0006623 | GO:0006904 | GO:0007033 | GO:0009846 | GO:0009860 | GO:0016049 | GO:0048193 | GO:0003674 | GO:0000145 | GO:0005829 | GO:0005886 | GO:0009506 | GO:0016020	| cell morphogenesis | protein targeting to vacuole | vesicle docking involved in exocytosis | vacuole organization | pollen germination | pollen tube growth | cell growth | Golgi vesicle transport | molecular_function | exocyst | cytosol | plasma membrane | plasmodesma | membrane	AT4G02350	F4JHH5	SC15B_ARATH	reviewed	Exocyst complex component SEC15B (AtSec15b)	SEC15B At4g02350 T14P8.16	787
Glyma.03G215800	9	0	1.17887	2.54037	AT4G02330 | GO:0009409 | GO:0009741 | GO:0015824 | GO:0042545 | GO:0004857 | GO:0030599 | GO:0005576 | GO:0005618	| response to cold | response to brassinosteroid stimulus | proline transport | cell wall modification | enzyme inhibitor activity | pectinesterase activity | extracellular region | cell wall	AT4G02330	Q8RXK7	PME41_ARATH	reviewed	Probable pectinesterase/pectinesterase inhibitor 41 [Includes: Pectinesterase inhibitor 41 (Pectin methylesterase inhibitor 41); Pectinesterase 41 (PE 41) (EC 3.1.1.11) (AtPMEpcrB) (Pectin methylesterase 41) (AtPME41)]	PME41 ARATH41 At4g02330 T14P8.14	573
Glyma.03G216000	9	-2.48271	1.65546	1.81872	AT1G02810 | GO:0042545 | GO:0004857 | GO:0030599 | GO:0005576 | GO:0005618 | GO:0009505	| cell wall modification | enzyme inhibitor activity | pectinesterase activity | extracellular region | cell wall | plant-type cell wall	AT1G02810	Q9SRX4	PME7_ARATH	reviewed	Probable pectinesterase/pectinesterase inhibitor 7 [Includes: Pectinesterase inhibitor 7 (Pectin methylesterase inhibitor 7); Pectinesterase 7 (PE 7) (EC 3.1.1.11) (Pectin methylesterase 1) (AtPME1) (Pectin methylesterase 7)]	PME7 ARATH1 At1g02810 F22D16.20	579
Glyma.03G216300	5	1.98183	0	1.73434	AT4G02280 | GO:0001666 | GO:0005982 | GO:0005985 | GO:0005986 | GO:0009414 | GO:0010431 | GO:0010555 | GO:0019375 | GO:0008194 | GO:0016157 | GO:0016757 | GO:0009507	| response to hypoxia | starch metabolic process | sucrose metabolic process | sucrose biosynthetic process | response to water deprivation | seed maturation | response to mannitol stimulus | galactolipid biosynthetic process | UDP-glycosyltransferase activity | sucrose synthase activity | transferase activity | chloroplast	AT4G02280	W8Q6L8	W8Q6L8_ARATH	unreviewed	Sucrose synthase (EC 2.4.1.13) (Fragment)	AT4G02280	809
Glyma.03G217700	9	0	1.11727	1.16055	AT2G47485 | GO:0005739	| mitochondrion	AT2G47485	Q6DBG0	Q6DBG0_ARATH	unreviewed	At2g47485	At2g47485	141
Glyma.03G218600	1	-1.5503	1.16454	0	AT4G02100 | GO:0006457 | GO:0031072 | GO:0005634	| protein folding | heat shock protein binding | nucleus	AT4G02100	Q84VX5	Q84VX5_ARATH	unreviewed	At4g02100 (Heat shock protein DnaJ with tetratricopeptide repeat-containing protein)	At4g02100 T10M13.11 T10M13_11	546
Glyma.03G219200	3	-1.19895	0	1.37079	AT4G02060 | GO:0006260 | GO:0006268 | GO:0006270 | GO:0006306 | GO:0006342 | GO:0008283 | GO:0010182 | GO:0051567 | GO:0000166 | GO:0003677 | GO:0005515 | GO:0005524 | GO:0008094 | GO:0017111 | GO:0000790 | GO:0005634 | GO:0005737	| DNA replication | DNA unwinding involved in replication | DNA-dependent DNA replication initiation | DNA methylation | chromatin silencing | cell proliferation | sugar mediated signaling pathway | histone H3-K9 methylation | nucleotide binding | DNA binding | protein binding | ATP binding | DNA-dependent ATPase activity | nucleoside-triphosphatase activity | nuclear chromatin | nucleus | cytopl…	AT4G02060	P43299	MCM7_ARATH	reviewed	DNA replication licensing factor MCM7 (EC 3.6.4.12) (Minichromosome maintenance protein 7) (AtMCM7) (Protein PROLIFERA)	MCM7 PRL At4g02060 AGAA.2 T10M13.7	716
Glyma.03G219900	9	1.12212	0	2.32317	AT5G17490 | GO:0009686 | GO:0009694 | GO:0009723 | GO:0009737 | GO:0009739 | GO:0009740 | GO:0009753 | GO:0009845 | GO:0009863 | GO:0009867 | GO:0010162 | GO:0010325 | GO:0042538 | GO:0048444 | GO:0003700 | GO:0005634	| gibberellin biosynthetic process | jasmonic acid metabolic process | response to ethylene stimulus | response to abscisic acid stimulus | response to gibberellin stimulus | gibberellic acid mediated signaling pathway | response to jasmonic acid stimulus | seed germination | salicylic acid mediated signaling pathway | jasmonic acid mediated signaling pathway | seed dormancy | raffinose family ol…	AT5G17490	Q9LF53	RGL3_ARATH	reviewed	DELLA protein RGL3 (GRAS family protein 27) (AtGRAS-27) (RGA-like protein 3)	RGL3 At5g17490 K3M16.60	523
Glyma.03G220500	3	0	0	1.06499	AT4G02010 | GO:0006468 | GO:0004672 | GO:0004674 | GO:0005524 | GO:0016301 | GO:0016772 | GO:0005886	| protein phosphorylation | protein kinase activity | protein serine/threonine kinase activity | ATP binding | kinase activity | transferase activity | plasma membrane	AT4G02010	O04245	O04245_ARATH	unreviewed	Putative NAK-like ser/thr protein kinase	T10M13.2 At4g02010	707
Glyma.03G220800	3	0	0	1.03608	AT2G47260 | GO:0006355 | GO:0009624 | GO:0009733 | GO:0003700 | GO:0043565 | GO:0005634	| regulation of transcription | response to nematode | response to auxin stimulus | sequence-specific DNA binding transcription factor activity | sequence-specific DNA binding | nucleus	AT2G47260	O22900	WRK23_ARATH	reviewed	WRKY transcription factor 23 (WRKY DNA-binding protein 23)	WRKY23 At2g47260 T8I13.10	337
Glyma.03G221400	1	3.24817	1.0276	1.42036	AT2G47240 | GO:0001676 | GO:0006631 | GO:0006633 | GO:0009627 | GO:0010025 | GO:0010103 | GO:0010143 | GO:0034976 | GO:0003824 | GO:0004467 | GO:0031957 | GO:0005634 | GO:0005783	| long-chain fatty acid metabolic process | fatty acid metabolic process | fatty acid biosynthetic process | systemic acquired resistance | wax biosynthetic process | stomatal complex morphogenesis | cutin biosynthetic process | response to endoplasmic reticulum stress | catalytic activity | long-chain fatty acid-CoA ligase activity | very long-chain fatty acid-CoA ligase activity | nucleus | end…	AT2G47240	A0A1P8B2B8	A0A1P8B2B8_ARATH	unreviewed	AMP-dependent synthetase and ligase family protein	LACS1 CER8 ECERIFERUM 8 LONG-CHAIN ACYL-COA SYNTHASE 1 At2g47240 T8I13.8	601
Glyma.03G221700	9	0	0	3.11247	AT2G47190 | GO:0007165 | GO:0009409 | GO:0009414 | GO:0009611 | GO:0009651 | GO:0009723 | GO:0009733 | GO:0009737 | GO:0009738 | GO:0009751 | GO:0009753 | GO:0010260 | GO:0016036 | GO:0042538 | GO:0045893 | GO:0046686 | GO:0001046 | GO:0003677 | GO:0003700 | GO:0005516 | GO:0005634	| signal transduction | response to cold | response to water deprivation | response to wounding | response to salt stress | response to ethylene stimulus | response to auxin stimulus | response to abscisic acid stimulus | abscisic acid mediated signaling pathway | response to salicylic acid stimulus | response to jasmonic acid stimulus | organ senescence | cellular response to phosphate starvatio…	AT2G47190	Q39028	Q39028_ARATH	unreviewed	ATMYB2 (At2g47190) (MYB transcription factor) (MYB transcription factor (Atmyb2)) (MYB transcription factor Atmyb2) (Myb domain protein 2)	Atmyb2 ATMYB2 MYB DOMAIN PROTEIN 2 myb domain protein 2 MYB2 At2g47190 T8I13.3	273
Glyma.03G222000	8	1.38963	1.96106	1.97335	AT2G47180 | GO:0006012 | GO:0006979 | GO:0009408 | GO:0009409 | GO:0009414 | GO:0009644 | GO:0009651 | GO:0009737 | GO:0016051 | GO:0042542 | GO:0016758 | GO:0047216 | GO:0005575	| galactose metabolic process | response to oxidative stress | response to heat | response to cold | response to water deprivation | response to high light intensity | response to salt stress | response to abscisic acid stimulus | carbohydrate biosynthetic process | response to hydrogen peroxide | transferase activity | inositol 3-alpha-galactosyltransferase activity | cellular_component	AT2G47180	O22893	GOLS1_ARATH	reviewed	Galactinol synthase 1 (AtGolS1) (GolS-1) (EC 2.4.1.123)	GOLS1 At2g47180 T3D7 T8I13	344
Glyma.03G223000	5	0	0	1.66057	AT1G02500 | GO:0006094 | GO:0006096 | GO:0006556 | GO:0006598 | GO:0006833 | GO:0006972 | GO:0007030 | GO:0007033 | GO:0009266 | GO:0009611 | GO:0009651 | GO:0009693 | GO:0009698 | GO:0009805 | GO:0019344 | GO:0042398 | GO:0046686 | GO:0071281 | GO:0004478 | GO:0005524 | GO:0005618 | GO:0005737 | GO:0005829 | GO:0005886 | GO:0016020	| gluconeogenesis | glycolysis | S-adenosylmethionine biosynthetic process | polyamine catabolic process | water transport | hyperosmotic response | Golgi organization | vacuole organization | response to temperature stimulus | response to wounding | response to salt stress | ethylene biosynthetic process | phenylpropanoid metabolic process | coumarin biosynthetic process | cysteine biosynthetic …	AT4G01850	B9DHQ7	B9DHQ7_ARATH	unreviewed	S-adenosylmethionine synthase (EC 2.5.1.6) (Fragment)	At4g01850	306
Glyma.03G223500	4	0	-1.09083	0	AT2G47020 | GO:0006415 | GO:0003747 | GO:0016149 | GO:0005737 | GO:0009507	| translational termination | translation release factor activity | translation release factor activity | cytoplasm | chloroplast	AT2G47020	A0A1P8AYP4	A0A1P8AYP4_ARATH	unreviewed	Peptide chain release factor 1	At2g47020 F14M4.15	330
Glyma.03G224400	7	-2.98723	0	0	AT4G01810 | GO:0006886 | GO:0006888 | GO:0008270 | GO:0005829 | GO:0030127	| intracellular protein transport | ER to Golgi vesicle-mediated transport | zinc ion binding | cytosol | COPII vesicle coat	AT4G01810	Q67ZK9	Q67ZK9_ARATH	unreviewed	Protein transport protein SEC23 (Fragment)	At4g01810	45
Glyma.03G224700	9	2.04908	1.28325	1.94604	AT4G04450 | GO:0006355 | GO:0045892 | GO:0003700 | GO:0043565 | GO:0005634	| regulation of transcription | negative regulation of transcription | sequence-specific DNA binding transcription factor activity | sequence-specific DNA binding | nucleus	AT4G04450	A0A1P8B5W9	A0A1P8B5W9_ARATH	unreviewed	WRKY family transcription factor	WRKY42 AtWRKY42 At4g04450 T26N6.6 T26N6_6	434
Glyma.03G225300	5	1.1696	0	1.57254	AT3G62070 | GO:0008150 | GO:0003674 | GO:0005575	| biological_process | molecular_function | cellular_component	AT3G62070	Q9M1R7	Q9M1R7_ARATH	unreviewed	At3g62070	T17J13.30 At3g62070	228
Glyma.03G226800	8	1.76582	2.10472	1.55073	AT3G14610 | GO:0055114 | GO:0005506 | GO:0009055 | GO:0016705 | GO:0019825 | GO:0020037 | GO:0005783	| oxidation-reduction process | iron ion binding | electron carrier activity | oxidoreductase activity | oxygen binding | heme binding | endoplasmic reticulum	AT3G14610	Q9LUD3	Q9LUD3_ARATH	unreviewed	Cytochrome P450 (Cytochrome P450, family 72, subfamily A, polypeptide 7)	CYP72A7 ''cytochrome P450 cytochrome P450 family 72 polypeptide 7 polypeptide 7'' subfamily A At3g14610 At3g14610/MIE1.11	512
Glyma.03G227600	3	1.69762	0	1.39899	AT5G26670 | GO:0004091 | GO:0005576	| carboxylesterase activity | extracellular region	AT5G26670	Q66GM8	PAE10_ARATH	reviewed	Pectin acetylesterase 10 (EC 3.1.1.-)	PAE10 At5g26670 F21E10.11	416
Glyma.03G228500	6	1.62017	0	0	AT3G62200 | GO:0008150 | GO:0003674 | GO:0005634	| biological_process | molecular_function | nucleus	AT3G62200	Q9M1Q4	Q9M1Q4_ARATH	unreviewed	Putative endonuclease or glycosyl hydrolase	T17J13.160 At3g62200	673
Glyma.03G229800	8	2.09966	2.72419	1.8702	AT1G56600 | GO:0006012 | GO:0006979 | GO:0009409 | GO:0009414 | GO:0009651 | GO:0009737 | GO:0016051 | GO:0016757 | GO:0016758 | GO:0047216 | GO:0005634	| galactose metabolic process | response to oxidative stress | response to cold | response to water deprivation | response to salt stress | response to abscisic acid stimulus | carbohydrate biosynthetic process | transferase activity | transferase activity | inositol 3-alpha-galactosyltransferase activity | nucleus	AT1G56600	Q9FXB2	GOLS2_ARATH	reviewed	Galactinol synthase 2 (AtGolS2) (GolS-2) (EC 2.4.1.123)	GOLS2 At1g56600 F25P12.95	335
Glyma.03G230800	7	-1.30113	0	-1.50405	AT1G09250 | GO:0003700 | GO:0005634	| sequence-specific DNA binding transcription factor activity | nucleus	AT1G09250	O80482	BH149_ARATH	reviewed	Transcription factor bHLH149 (ATBS1 interacting factor 4) (Basic helix-loop-helix protein 149) (AtbHLH149) (bHLH 149) (Transcription factor EN 144) (bHLH transcription factor bHLH149)	BHLH149 AIF4 EN144 At1g09250 T12M4.4	207
Glyma.03G231500	7	-1.6798	0	0	AT1G56350 | GO:0006415 | GO:0009640 | GO:0009793 | GO:0009845 | GO:0009909 | GO:0009933 | GO:0010162 | GO:0010182 | GO:0010228 | GO:0016567 | GO:0019915 | GO:0048825 | GO:0050826 | GO:0051301 | GO:0003747 | GO:0016149 | GO:0005737 | GO:0009507	| translational termination | photomorphogenesis | embryo development ending in seed dormancy | seed germination | regulation of flower development | meristem structural organization | seed dormancy | sugar mediated signaling pathway | vegetative to reproductive phase transition of meristem | protein ubiquitination | lipid storage | cotyledon development | response to freezing | cell division | t…	AT1G56350	F4I532	PRFB2_ARATH	reviewed	Peptide chain release factor PrfB2, chloroplastic (AtPrfB2)	PRFB2 At1g56350 F13N6.6 F14G9.3	482
Glyma.03G231900	6	1.29246	0	0	AT3G05760 | GO:0008150 | GO:0003676 | GO:0008270 | GO:0005622 | GO:0005634	| biological_process | nucleic acid binding | zinc ion binding | intracellular | nucleus	AT3G05760	F4J8I3	F4J8I3_ARATH	unreviewed	C2H2 and C2HC zinc fingers superfamily protein	At3g05760 F10A16.5 F10A16_5	153
Glyma.03G232400	9	0	1.30224	2.21458	AT5G57580 | GO:0006487 | GO:0008150 | GO:0005516 | GO:0005634	| protein N-linked glycosylation | biological_process | calmodulin binding | nucleus	AT5G57580	Q9FKL6	CB60B_ARATH	reviewed	Calmodulin-binding protein 60 B	CBP60B At5g57580 MUA2.16	647
Glyma.03G232500	3	0	0	1.27576	AT5G57580 | GO:0006487 | GO:0008150 | GO:0005516 | GO:0005634	| protein N-linked glycosylation | biological_process | calmodulin binding | nucleus	AT5G57580	Q9FKL6	CB60B_ARATH	reviewed	Calmodulin-binding protein 60 B	CBP60B At5g57580 MUA2.16	647
Glyma.03G233800	1	5.19216	1.24752	1.55775	AT1G09155 | GO:0030246 | GO:0005634	| carbohydrate binding | nucleus	AT1G09155	O80494	P2B15_ARATH	reviewed	F-box protein PP2-B15 (Protein PHLOEM PROTEIN 2-LIKE B15) (AtPP2-B15)	PP2B15 At1g09155 T12M4.17	289
Glyma.03G234500	8	2.33197	3.1326	3.22845	AT3G05600 | GO:0003824 | GO:0004301 | GO:0005737	| catalytic activity | epoxide hydrolase activity | cytoplasm	AT3G05600	A0A1I9LQ19	A0A1I9LQ19_ARATH	unreviewed	Alpha/beta-Hydrolases superfamily protein	At3g05600 F18C1.13 F18C1_13	243
Glyma.03G234800	3	0	0	1.12732	AT1G56220 | GO:0009741 | GO:0032880 | GO:0003674 | GO:0005634	| response to brassinosteroid stimulus | regulation of protein localization | molecular_function | nucleus	AT1G56220	A0A1P8ASR5	A0A1P8ASR5_ARATH	unreviewed	Dormancy/auxin associated family protein	At1g56220 F14G9.17 F14G9_17	162
Glyma.03G236300	1	0	0	1.61815	AT1G09090 | GO:0006826 | GO:0006952 | GO:0009408 | GO:0009845 | GO:0010106 | GO:0010167 | GO:0015706 | GO:0055114 | GO:0004601 | GO:0005506 | GO:0005509 | GO:0009055 | GO:0016174 | GO:0016491 | GO:0050660 | GO:0050664 | GO:0005886 | GO:0016020 | GO:0016021	| iron ion transport | defense response | response to heat | seed germination | cellular response to iron ion starvation | response to nitrate | nitrate transport | oxidation-reduction process | peroxidase activity | iron ion binding | calcium ion binding | electron carrier activity | NAD(P)H oxidase activity | oxidoreductase activity | flavin adenine dinucleotide binding | oxidoreductase activit…	AT1G09090	F4HZD8	F4HZD8_ARATH	unreviewed	Respiratory burst oxidase-like protein	RBOHB ATRBOHB ATRBOHB-BETA At1g09090 F7G19.4 F7G19_4	622
Glyma.03G236900	5	0	0	1.09587	AT1G09020 | GO:0042149 | GO:0046777 | GO:0004674 | GO:0005515 | GO:0030295 | GO:0005634	| cellular response to glucose starvation | protein autophosphorylation | protein serine/threonine kinase activity | protein binding | protein kinase activator activity | nucleus	AT1G09020	Q944A6	SNF4_ARATH	reviewed	Sucrose nonfermenting 4-like protein (SNF4) (CBS domain-containing protein CBSCBS3) (SNF1-related protein kinase regulatory subunit betagamma) (AKIN subunit betagamma) (AKINbetagamma)	SNF4 CBSCBS3 At1g09020 F7G19.11	487
Glyma.03G239600	2	-2.24723	0	0	AT5G27430 | GO:0006465 | GO:0008233 | GO:0005576 | GO:0005618 | GO:0005787 | GO:0016021	| signal peptide processing | peptidase activity | extracellular region | cell wall | signal peptidase complex | integral to membrane	AT5G27430	Q53YF3	SPC3B_ARATH	reviewed	Signal peptidase complex subunit 3B (EC 3.4.-.-) (Microsomal signal peptidase 22 kDa subunit) (SPC22) (SPase 22 kDa subunit)	At5g27430 F21A20.140	167
Glyma.03G239900	3	0	1.21988	2.2153	AT3G05200 | GO:0002679 | GO:0009814 | GO:0009816 | GO:0010200 | GO:0016567 | GO:0035556 | GO:0004842 | GO:0008270 | GO:0005576 | GO:0005886	| respiratory burst involved in defense response | defense response | defense response to bacterium | response to chitin | protein ubiquitination | intracellular signal transduction | ubiquitin-protein ligase activity | zinc ion binding | extracellular region | plasma membrane	AT3G05200	Q8RXX9	ATL6_ARATH	reviewed	E3 ubiquitin-protein ligase ATL6 (EC 2.3.2.27) (RING-H2 finger protein ATL6) (RING-type E3 ubiquitin transferase ATL6)	ATL6 At3g05200 T12H1.17	398
Glyma.03G240800	6	3.52148	0	0	AT3G05170 | GO:0008152 | GO:0003824 | GO:0005634	| metabolic process | catalytic activity | nucleus	AT3G05170	Q9MAA2	AT74_ARATH	reviewed	Phosphoglycerate mutase-like protein AT74 (At-74)	At3g05170 T12H1.14	316
Glyma.03G241900	2	-1.67854	-1.01124	-1.02079	AT5G27290 | GO:0030003 | GO:0070838 | GO:0009507	| cellular cation homeostasis | divalent metal ion transport | chloroplast	AT5G27290	F4K2V8	F4K2V8_ARATH	unreviewed	Stress regulated protein	At5g27290 F21A20.3	262
Glyma.03G244000	6	1.26521	0	0	AT3G04950		AT3G04950	Q681W7	Q681W7_ARATH	unreviewed	SEC-C motif protein	At3g04950 T9J14.10 T9J14_10	231
Glyma.03G244600	5	2.70015	0	0	AT5G17540 | GO:0016747 | GO:0005737	| transferase activity | cytoplasm	AT5G17540	Q9LF70	Q9LF70_ARATH	unreviewed	At5g17540 (HXXXD-type acyl-transferase family protein)	At5g17540 K10A8.20 K10A8_20	461
Glyma.03G247000	2	-1.15899	0	0	AT5G28840 | GO:0009225 | GO:0019853 | GO:0044237 | GO:0000166 | GO:0003824 | GO:0047918 | GO:0050662 | GO:0051287 | GO:0005737 | GO:0005829	| nucleotide-sugar metabolic process | L-ascorbic acid biosynthetic process | cellular metabolic process | nucleotide binding | catalytic activity | GDP-mannose 3 | coenzyme binding | NAD binding | cytoplasm | cytosol	AT5G28840	Q0WWW3	Q0WWW3_ARATH	unreviewed	GDP-mannose 3',5'-epimerase	At5g28840	377
Glyma.03G248000	6	1.01002	0	0	AT3G04630 | GO:0010015 | GO:0010031 | GO:0003674 | GO:0005634 | GO:0005737	| root morphogenesis | circumnutation | molecular_function | nucleus | cytoplasm	AT3G04630	Q8GYX9	WDL1_ARATH	reviewed	Protein WVD2-like 1 (AtWDL1)	WDL1 At3g04630 F7O18.11	286
Glyma.03G248300	3	1.2097	0	0	AT1G64260 | GO:0008150 | GO:0008270 | GO:0005575	| biological_process | zinc ion binding | cellular_component	AT1G06740	Q9M9Y2	Q9M9Y2_ARATH	unreviewed	At1g06740 (F4H5.17 protein) (MuDR family transposase) (MudrA-like protein)	MUG3 MUSTANG 3 At1g06740 F4H5.17 F4H5_17	726
Glyma.03G248600	6	1.02797	0	0	AT1G60690 | GO:0004033 | GO:0005737 | GO:0005886 | GO:0009941	| aldo-keto reductase (NADP) activity | cytoplasm | plasma membrane | chloroplast envelope	AT1G60690	O22707	ALKR3_ARATH	reviewed	Probable aldo-keto reductase 3 (EC 1.1.1.-)	At1g60690 F8A5.21	345
Glyma.03G251400	1	-2.0204	0	-2.18022	AT3G04530 | GO:0006468 | GO:0016036 | GO:0019375 | GO:0045892 | GO:0004672 | GO:0004674 | GO:0004713 | GO:0005524 | GO:0016301 | GO:0016772 | GO:0005634	| protein phosphorylation | cellular response to phosphate starvation | galactolipid biosynthetic process | negative regulation of transcription | protein kinase activity | protein serine/threonine kinase activity | protein tyrosine kinase activity | ATP binding | kinase activity | transferase activity | nucleus	AT3G04530	Q93VK0	PPCK2_ARATH	reviewed	Phosphoenolpyruvate carboxylase kinase 2 (AtPPCK2) (EC 2.7.11.1)	PPCK2 At3g04530 T27C4.19	278
Glyma.03G251600	4	0	-2.29551	0	AT3G56070 | GO:0001510 | GO:0006364 | GO:0006457 | GO:0007165 | GO:0046686 | GO:0003755 | GO:0016018 | GO:0005737 | GO:0005739 | GO:0005794 | GO:0005829	| RNA methylation | rRNA processing | protein folding | signal transduction | response to cadmium ion | peptidyl-prolyl cis-trans isomerase activity | cyclosporin A binding | cytoplasm | mitochondrion | Golgi apparatus | cytosol	AT3G56070	Q38867	CP19C_ARATH	reviewed	Peptidyl-prolyl cis-trans isomerase CYP19-3 (PPIase CYP19-3) (EC 5.2.1.8) (Cyclophilin of 19 kDa 3) (Cyclophilin-4) (Rotamase cyclophilin-2)	CYP19-3 CYP4 ROC2 At3g56070 F18O21.30	176
Glyma.03G252000	6	1.40067	0	0	AT1G71270 | GO:0009860 | GO:0019953 | GO:0003674 | GO:0000139 | GO:0005794 | GO:0012505	| pollen tube growth | sexual reproduction | molecular_function | Golgi membrane | Golgi apparatus | endomembrane system	AT1G71270	Q94KD3	VP52A_ARATH	reviewed	Vacuolar protein sorting-associated protein 52 A (AtVPS52) (ARE1-like protein POK) (Protein POKY POLLEN TUBE) (Protein T-DNA TRANSMISSION DEFECT 8)	VPS52 POK TTD8 At1g71270 F3I17.8	707
Glyma.03G253500	2	-2.04485	0	0	AT1G08550 | GO:0000096 | GO:0006098 | GO:0006364 | GO:0006546 | GO:0006631 | GO:0006636 | GO:0006655 | GO:0006733 | GO:0006766 | GO:0008652 | GO:0009072 | GO:0009106 | GO:0009108 | GO:0009117 | GO:0009408 | GO:0009416 | GO:0009695 | GO:0009965 | GO:0010028 | GO:0015994 | GO:0015995 | GO:0016117 | GO:0016122 | GO:0019216 | GO:0019288 | GO:0019748 | GO:0030154 | GO:0031408 | GO:0044272 | GO:0045893…	| sulfur amino acid metabolic process | pentose-phosphate shunt | rRNA processing | glycine catabolic process | fatty acid metabolic process | unsaturated fatty acid biosynthetic process | phosphatidylglycerol biosynthetic process | oxidoreduction coenzyme metabolic process | vitamin metabolic process | cellular amino acid biosynthetic process | aromatic amino acid family metabolic process | lipo…	AT1G08550	B9DGR5	B9DGR5_ARATH	unreviewed	AT1G08550 protein	At1g08550	462
Glyma.03G253600	2	-1.70191	0	0	AT1G56720 | GO:0006468 | GO:0046777 | GO:0004672 | GO:0004674 | GO:0005524 | GO:0016301 | GO:0016772 | GO:0005886	| protein phosphorylation | protein autophosphorylation | protein kinase activity | protein serine/threonine kinase activity | ATP binding | kinase activity | transferase activity | plasma membrane	AT1G56720	Q7Y229	Q7Y229_ARATH	unreviewed	At1g56720 (Protein kinase superfamily protein)	At1g56720 F25P12.84 F25P12_84	492
Glyma.03G255100	5	1.82401	0	1.04145	AT3G61610 | GO:0005975 | GO:0006012 | GO:0006499 | GO:0003824 | GO:0004034 | GO:0016853 | GO:0030246 | GO:0005634	| carbohydrate metabolic process | galactose metabolic process | N-terminal protein myristoylation | catalytic activity | aldose 1-epimerase activity | isomerase activity | carbohydrate binding | nucleus	AT3G61610	A0A1I9LRU2	A0A1I9LRU2_ARATH	unreviewed	Glucose-6-phosphate 1-epimerase (EC 5.1.3.15)	At3g61610 F15G16.1	311
Glyma.03G256500	5	0	0	1.00429	AT4G01070 | GO:0006612 | GO:0006805 | GO:0008152 | GO:0009611 | GO:0009636 | GO:0009651 | GO:0009805 | GO:0009963 | GO:0010363 | GO:0042178 | GO:0008194 | GO:0016757 | GO:0016758 | GO:0035251 | GO:0005634	| protein targeting to membrane | xenobiotic metabolic process | metabolic process | response to wounding | response to toxin | response to salt stress | coumarin biosynthetic process | positive regulation of flavonoid biosynthetic process | regulation of plant-type hypersensitive response | xenobiotic catabolic process | UDP-glycosyltransferase activity | transferase activity | transferase activ…	AT4G01070	Q9M156	U72B1_ARATH	reviewed	UDP-glycosyltransferase 72B1 (EC 2.4.1.-) (Arbutin synthase) (Probable hydroquinone glucosyltransferase) (EC 2.4.1.218)	UGT72B1 At4g01070 F2N1.15	480
Glyma.03G257000	3	1.8712	2.2201	0	AT5G53130 | GO:0006811 | GO:0006813 | GO:0006816 | GO:0055085 | GO:0005216 | GO:0005221 | GO:0005242 | GO:0005261 | GO:0005516 | GO:0030551 | GO:0005886 | GO:0016020	| ion transport | potassium ion transport | calcium ion transport | transmembrane transport | ion channel activity | intracellular cyclic nucleotide activated cation channel activity | inward rectifier potassium channel activity | cation channel activity | calmodulin binding | cyclic nucleotide binding | plasma membrane | membrane	AT5G53130	O65717	CNGC1_ARATH	reviewed	Cyclic nucleotide-gated ion channel 1 (AtCNGC1) (Cyclic nucleotide- and calmodulin-regulated ion channel 1)	CNGC1 At5g53130 MFH8.6	716
Glyma.03G258600	6	1.03788	0	0	AT2G46550 | GO:0008150 | GO:0003674	| biological_process | molecular_function	AT2G46550	A0A1P8B1K1	A0A1P8B1K1_ARATH	unreviewed	Transmembrane protein	At2g46550 F13A10.8	329
Glyma.03G258900	6	2.00971	1.35068	0	AT1G01225 | GO:0010089 | GO:0044036 | GO:0005634	| xylem development | cell wall macromolecule metabolic process | nucleus	AT1G01225	Q29PY0	Q29PY0_ARATH	unreviewed	At1g01225 (NC domain-containing protein-like protein)	At1g01225	260
Glyma.03G259000	6	1.29082	0	0	AT1G01220 | GO:0008152 | GO:0030244 | GO:0042352 | GO:0048193 | GO:0004335 | GO:0005524 | GO:0016301 | GO:0016772 | GO:0016773 | GO:0047341 | GO:0050201 | GO:0005737	| metabolic process | cellulose biosynthetic process | GDP-L-fucose salvage | Golgi vesicle transport | galactokinase activity | ATP binding | kinase activity | transferase activity | phosphotransferase activity | fucose-1-phosphate guanylyltransferase activity | fucokinase activity | cytoplasm	AT1G01220	A0A178W6Y3	A0A178W6Y3_ARATH	unreviewed	L-fucokinase/GDP-L-fucose pyrophosphorylase	FKGP AtFKGP GDP-L-fucose pyrophosphorylase L-fucokinase At1g01220 F6F3.3 F6F3_3	948
Glyma.03G259500	4	-2.23814	-1.6462	0	AT2G46630 | GO:0005634	| nucleus	AT2G46630	Q9ZNU3	Q9ZNU3_ARATH	unreviewed	Putative extensin (Serine/arginine repetitive matrix protein)	At2g46630 T3A4.1	394
Glyma.03G261400	8	0	1.29888	1.22647	AT4G01410 | GO:0008150 | GO:0003674 | GO:0005886 | GO:0009506	| biological_process | molecular_function | plasma membrane | plasmodesma	AT4G01410	Q9M132	Q9M132_ARATH	unreviewed	At4g01410 (Late embryogenesis abundant (LEA) hydroxyproline-rich glycoprotein family) (Putative hypoersensitive response protein)	At4g01410 At4g01410/F3D13_5 F3D13.5 F3D13_5	227
Glyma.03G262300	7	-1.79947	0	0	AT3G61470 | GO:0009765 | GO:0009768 | GO:0015979 | GO:0016168 | GO:0009507 | GO:0009534 | GO:0009535 | GO:0009579 | GO:0009782 | GO:0016020 | GO:0030076	| photosynthesis | photosynthesis | photosynthesis | chlorophyll binding | chloroplast | chloroplast thylakoid | chloroplast thylakoid membrane | thylakoid | photosystem I antenna complex | membrane | light-harvesting complex	AT3G61470	Q9SYW8	LHCA2_ARATH	reviewed	Photosystem I chlorophyll a/b-binding protein 2, chloroplastic (Lhca2) (LHCI type III LHCA2)	LHCA2 At3g61470 F2A19.70	257
Glyma.03G262700	2	-3.23034	0	0	AT1G53730 | GO:0006468 | GO:0007169 | GO:0004672 | GO:0004674 | GO:0004713 | GO:0005524 | GO:0016772 | GO:0005576 | GO:0005886	| protein phosphorylation | transmembrane receptor protein tyrosine kinase signaling pathway | protein kinase activity | protein serine/threonine kinase activity | protein tyrosine kinase activity | ATP binding | transferase activity | extracellular region | plasma membrane	AT1G53730	A8MQH3	A8MQH3_ARATH	unreviewed	STRUBBELIG-receptor family 6	SRF6 STRUBBELIG-receptor family 6 At1g53730 F22G10.31 F22G10_31	720
Glyma.03G263200	2	-1.19751	0	0	AT1G72320 | GO:0009744 | GO:0009749 | GO:0010252 | GO:0003723 | GO:0005730 | GO:0009507	| response to sucrose stimulus | response to glucose stimulus | auxin homeostasis | RNA binding | nucleolus | chloroplast	AT1G72320	Q9C552	PUM23_ARATH	reviewed	Pumilio homolog 23 (APUM-23) (AtPUM23)	APUM23 At1g72320 T10D10.21 T9N14.7	753
[truncated: 4,977 more rows]

## Sheet: MRP Class
Supplementary Table 1b | Log2 fold change for differentially expressed genes between 2mlpa and 2MWT, 2MWT-L, and 2MWT-N at each stage. Fold change of 0 indicate that the comparison is not statistically significant.
[truncated: 431 more rows]

## Sheet: Mips-MRP Class
Supplementary Table 1c | Log2 fold change for differentially expressed genes between 3mlpa and 3MWT at each stage. Fold change of 0 indicate that the comparison is not statistically significant.
[truncated: 4,513 more rows]
