# Supplementary material for: Network Inference of Transcriptional Regulation in Germinating Low Phytic Acid Soybean Seeds
Source: Front Plant Sci. 2021 Aug 31;12:708286. doi: 10.3389/fpls.2021.708286 (PMC8438133; doi:10.3389/fpls.2021.708286)
Supplement: Supplementary file 2 [file Table_2.XLSX]

## Sheet: Mips Class
Supplementary Table 2a | Gene Ontology Enrichment Analysis (GO terms with padj <.05 only)
GO_ID: Gene Ontology ID
D1, D2: Number of differentially expressed genes found in GO category; number of differentially expressed genes not found in GO category
G1, G2: Number of annotated genes in genome; expected expression
pval: P-values from Fisher's exact test
padj: Adjusted p-values from Benjamini-Hochberg method
GO_Term: description of gene ontology term
Module_Assignment	GO_id	D1	D2	G1	G2	pval	padj	GO_Term	Ontology_Domain
1	GO:0003680	2	517	4	0.0650297	0.000503798	0.028183	AT DNA binding	molecular_function
1	GO:0003942	2	517	6	0.0975445	0.0012329	0.0404055	N-acetyl-gamma-glutamyl-phosphate reductase activity	molecular_function
1	GO:0004073	2	517	2	0.0325148	8.57824e-05	0.00906434	aspartate-semialdehyde dehydrogenase activity	molecular_function
1	GO:0004451	2	517	3	0.0487722	0.000254607	0.0197949	isocitrate lyase activity	molecular_function
1	GO:0004553	19	500	546	8.87655	0.000563926	0.0297941	hydrolase activity, hydrolyzing O-glycosyl compounds	molecular_function
1	GO:0006073	9	510	67	1.09139	8.51771e-07	0.000202509	cellular glucan metabolic process	biological_process
1	GO:0006754	7	512	101	1.64523	0.000835932	0.034564	ATP biosynthetic process	biological_process
1	GO:0008553	3	516	16	0.260119	0.000656656	0.0315363	proton-exporting ATPase activity, phosphorylative mechanism	molecular_function
1	GO:0009097	2	517	4	0.0651575	0.00100702	0.0354694	isoleucine biosynthetic process	biological_process
1	GO:0009643	3	516	11	0.179183	0.000411516	0.0277143	photosynthetic acclimation	biological_process
1	GO:0015120	3	516	18	0.292633	0.000934318	0.0354694	phosphoglycerate transmembrane transporter activity	molecular_function
1	GO:0015145	3	516	20	0.325148	0.00127462	0.0404055	monosaccharide transmembrane transporter activity	molecular_function
1	GO:0015297	8	511	153	2.48738	0.00113811	0.0386551	antiporter activity	molecular_function
1	GO:0016762	9	510	76	1.23556	1.22229e-06	0.000232479	xyloglucan:xyloglucosyl transferase activity	molecular_function
1	GO:0016798	9	510	129	2.09721	8.28361e-05	0.00906434	hydrolase activity, acting on glycosyl bonds	molecular_function
1	GO:0035436	3	516	14	0.228051	0.000875753	0.0347017	triose phosphate transmembrane transport	biological_process
1	GO:0042128	4	515	26	0.423524	0.000495874	0.028183	nitrate assimilation	biological_process
1	GO:0050691	3	516	13	0.211762	0.000696385	0.0315363	regulation of defense response to virus by host	biological_process
1	GO:0071917	3	516	14	0.227604	0.000437133	0.0277143	triose-phosphate transmembrane transporter activity	molecular_function
1	GO:0080126	2	517	2	0.0325788	0.000171476	0.0153806	ovary septum development	biological_process
1	GO:0080139	2	517	5	0.0812871	0.000830745	0.034564	borate efflux transmembrane transporter activity	molecular_function
1	GO:0090353	3	516	12	0.195089	0.000270592	0.0197949	polygalacturonase inhibitor activity	molecular_function
1	GO:2000379	2	517	4	0.0651575	0.00100702	0.0354694	positive regulation of reactive oxygen species metabolic process	biological_process
2	GO:0000188	3	890	10	0.227284	0.000815023	0.0312765	inactivation of MAPK activity	biological_process
2	GO:0000740	2	891	4	0.0909136	0.0020021	0.0439031	nuclear membrane fusion	biological_process
2	GO:0000741	8	885	72	1.63644	0.000139149	0.0168117	karyogamy	biological_process
2	GO:0000918	2	891	4	0.0909136	0.0020021	0.0439031	division septum site selection	biological_process
2	GO:0003727	4	889	20	0.424131	0.000210769	0.0215687	single-stranded RNA binding	molecular_function
2	GO:0003916	3	890	15	0.318099	0.00103323	0.0342922	DNA topoisomerase activity	molecular_function
2	GO:0003992	2	891	2	0.0424131	0.000131972	0.0168117	N2-acetyl-L-ornithine:2-oxoglutarate 5-aminotransferase activity	molecular_function
2	GO:0004146	2	891	4	0.0848263	0.000770102	0.0312765	dihydrofolate reductase activity	molecular_function
2	GO:0004799	2	891	4	0.0848263	0.000770102	0.0312765	thymidylate synthase activity	molecular_function
2	GO:0004852	2	891	2	0.0424131	0.000131972	0.0168117	uroporphyrinogen-III synthase activity	molecular_function
2	GO:0005487	2	891	6	0.127239	0.0018726	0.0439031	NA	NA
2	GO:0006200	8	885	106	2.40921	0.00180955	0.0439031	obsolete ATP catabolic process	biological_process
2	GO:0006231	2	891	4	0.0909136	0.0020021	0.0439031	dTMP biosynthetic process	biological_process
2	GO:0006261	14	879	234	5.31844	0.000592862	0.0280013	DNA-dependent DNA replication	biological_process
2	GO:0006270	13	880	159	3.61381	4.37842e-05	0.0107534	DNA replication initiation	biological_process
2	GO:0006290	2	891	3	0.0681852	0.00101607	0.0342922	pyrimidine dimer repair	biological_process
2	GO:0006364	25	868	532	12.0915	0.000380042	0.0255588	rRNA processing	biological_process
2	GO:0006399	8	885	82	1.86373	0.000340846	0.0255588	tRNA metabolic process	biological_process
2	GO:0006465	4	889	22	0.500025	0.000900326	0.0325176	signal peptide processing	biological_process
2	GO:0006545	2	891	4	0.0909136	0.0020021	0.0439031	glycine biosynthetic process	biological_process
2	GO:0006780	2	891	2	0.0454568	0.000343779	0.0255588	uroporphyrinogen III biosynthetic process	biological_process
2	GO:0007059	8	885	84	1.90919	0.000400967	0.0255588	chromosome segregation	biological_process
2	GO:0008094	9	884	62	1.31481	1.62613e-06	0.000880556	DNA-dependent ATPase activity	molecular_function
2	GO:0008168	18	875	337	7.14661	8.97227e-05	0.0168117	methyltransferase activity	molecular_function
2	GO:0008276	5	888	18	0.381718	8.04213e-06	0.00246894	protein methyltransferase activity	molecular_function
2	GO:0009165	13	880	201	4.56841	0.000437081	0.0255588	nucleotide biosynthetic process	biological_process
2	GO:0009220	31	862	315	7.15944	5.71266e-12	7.01515e-09	pyrimidine ribonucleotide biosynthetic process	biological_process
2	GO:0009560	15	878	289	6.56851	0.00161458	0.0439031	embryo sac egg cell differentiation	biological_process
2	GO:0009658	16	877	316	7.18217	0.00207951	0.0448008	chloroplast organization	biological_process
2	GO:0009974	2	891	2	0.0424131	0.000131972	0.0168117	zeinoxanthin epsilon hydroxylase activity	molecular_function
2	GO:0010020	5	888	44	1.00005	0.00198951	0.0439031	chloroplast fission	biological_process
2	GO:0010198	2	891	4	0.0909136	0.0020021	0.0439031	synergid death	biological_process
2	GO:0010222	2	891	2	0.0454568	0.000343779	0.0255588	stem vascular tissue pattern formation	biological_process
2	GO:0010292	2	891	6	0.127239	0.0018726	0.0439031	GTP:GDP antiporter activity	molecular_function
2	GO:0010405	2	891	4	0.0909136	0.0020021	0.0439031	arabinogalactan protein metabolic process	biological_process
2	GO:0017056	2	891	3	0.0636197	0.000390441	0.0255588	structural constituent of nuclear pore	molecular_function
2	GO:0018258	2	891	4	0.0909136	0.0020021	0.0439031	protein O-linked glycosylation via hydroxyproline	biological_process
2	GO:0019433	2	891	4	0.0909136	0.0020021	0.0439031	triglyceride catabolic process	biological_process
2	GO:0030899	2	891	4	0.0848263	0.000770102	0.0312765	calcium-dependent ATPase activity	molecular_function
2	GO:0031087	4	889	21	0.477296	0.000749772	0.0312765	deadenylation-independent decapping of nuclear-transcribed mRNA	biological_process
2	GO:0032204	8	885	105	2.38648	0.00170566	0.0439031	regulation of telomere maintenance	biological_process
2	GO:0033549	3	890	12	0.254479	0.00052337	0.0270753	MAP kinase phosphatase activity	molecular_function
2	GO:0034968	15	878	258	5.86393	0.000529159	0.0270753	histone lysine methylation	biological_process
2	GO:0043247	8	885	105	2.38648	0.00170566	0.0439031	telomere maintenance in response to DNA damage	biological_process
2	GO:0043405	3	890	10	0.227284	0.000815023	0.0312765	regulation of MAP kinase activity	biological_process
2	GO:0043621	7	886	84	1.78135	0.000568888	0.0279438	protein self-association	molecular_function
2	GO:0048653	11	882	173	3.93201	0.00126873	0.0391811	anther development	biological_process
2	GO:0051085	2	891	4	0.0909136	0.0020021	0.0439031	chaperone cofactor-dependent protein refolding	biological_process
2	GO:0051726	18	875	345	7.8413	0.000890266	0.0325176	regulation of cell cycle	biological_process
3	GO:0000165	27	775	575	12.4712	0.000132535	0.00808465	MAPK cascade	biological_process
3	GO:0000169	2	800	2	0.0433782	0.000302818	0.0142738	activation of MAPK activity involved in osmosensory signaling pathway	biological_process
3	GO:0002679	36	766	420	9.10942	1.89981e-12	9.85054e-10	respiratory burst involved in defense response	biological_process
3	GO:0004012	4	798	32	0.663936	0.00128568	0.0370347	NA	NA
3	GO:0004475	2	800	4	0.082992	0.000797492	0.0250606	mannose-1-phosphate guanylyltransferase activity	molecular_function
3	GO:0005516	21	781	483	10.0213	0.000534104	0.0213471	calmodulin binding	molecular_function
3	GO:0006268	4	798	22	0.47716	0.000734049	0.0237878	DNA unwinding involved in DNA replication	biological_process
3	GO:0006612	48	754	1020	22.1229	3.61575e-07	7.49906e-05	protein targeting to membrane	biological_process
3	GO:0006792	2	800	4	0.0867564	0.00176592	0.0416196	regulation of sulfur utilization	biological_process
3	GO:0009611	45	757	1031	22.3615	6.73307e-06	0.000634745	response to wounding	biological_process
3	GO:0009624	12	790	221	4.79329	0.00198811	0.0457546	response to nematode	biological_process
3	GO:0009625	8	794	83	1.80019	0.000264359	0.013707	response to insect	biological_process
3	GO:0009693	19	783	270	5.85605	4.5068e-06	0.000519284	ethylene biosynthetic process	biological_process
3	GO:0009697	28	774	653	14.163	0.000369154	0.0159505	salicylic acid biosynthetic process	biological_process
3	GO:0009738	28	774	634	13.7509	0.000281899	0.0139204	abscisic acid-activated signaling pathway	biological_process
3	GO:0009862	27	775	688	14.9221	0.00206564	0.0457546	systemic acquired resistance, salicylic acid mediated signaling pathway	biological_process
3	GO:0009863	26	776	458	9.9336	5.36356e-06	0.000556201	salicylic acid mediated signaling pathway	biological_process
3	GO:0009867	34	768	800	17.3513	0.000119942	0.00777372	jasmonic acid mediated signaling pathway	biological_process
3	GO:0009963	17	785	300	6.50673	0.000188823	0.0108783	positive regulation of flavonoid biosynthetic process	biological_process
3	GO:0010200	67	735	1135	24.6171	1.26833e-13	1.31526e-10	response to chitin	biological_process
3	GO:0010224	15	787	278	6.02957	0.000687283	0.0237878	response to UV-B	biological_process
3	GO:0010225	3	799	10	0.216891	0.000689373	0.0237878	response to UV-C	biological_process
3	GO:0010363	49	753	1019	22.1012	1.79953e-07	4.66528e-05	regulation of plant-type hypersensitive response	biological_process
3	GO:0010374	5	797	44	0.95432	0.00157722	0.0408893	stomatal complex development	biological_process
3	GO:0015824	14	788	246	5.33552	0.00059985	0.0230387	proline transport	biological_process
3	GO:0017017	3	799	6	0.124488	5.29732e-05	0.00366221	MAP kinase tyrosine/serine/threonine phosphatase activity	molecular_function
3	GO:0030968	28	774	501	10.8662	3.29736e-06	0.00042742	endoplasmic reticulum unfolded protein response	biological_process
3	GO:0031348	32	770	766	16.6138	0.000243055	0.0132657	negative regulation of defense response	biological_process
3	GO:0035556	37	765	479	10.3891	1.99193e-11	6.88545e-09	intracellular signal transduction	biological_process
3	GO:0043069	27	775	525	11.3868	2.91574e-05	0.00215973	negative regulation of programmed cell death	biological_process
3	GO:0043565	31	771	887	18.4035	0.00127236	0.0370347	sequence-specific DNA binding	molecular_function
3	GO:0052542	8	794	116	2.51593	0.00230995	0.0488861	defense response by callose deposition	biological_process
3	GO:0080021	2	800	3	0.0650673	0.000895606	0.027316	response to benzoic acid	biological_process
3	GO:0080136	2	800	4	0.0867564	0.00176592	0.0416196	priming of cellular response to stress	biological_process
3	GO:0080151	2	800	4	0.0867564	0.00176592	0.0416196	positive regulation of salicylic acid mediated signaling pathway	biological_process
4	GO:0000023	18	794	304	5.73475	1.24797e-05	0.000920167	maltose metabolic process	biological_process
4	GO:0000095	2	810	2	0.0347231	0.000104733	0.00609653	S-adenosyl-L-methionine transmembrane transporter activity	molecular_function
4	GO:0004324	2	810	6	0.104169	0.00150095	0.0377283	ferredoxin-NADP+ reductase activity	molecular_function
4	GO:0004450	3	809	6	0.104169	3.435e-05	0.00211062	isocitrate dehydrogenase (NADP+) activity	molecular_function
4	GO:0004856	2	810	4	0.0694463	0.000614207	0.0180687	xylulokinase activity	molecular_function
4	GO:0006098	24	788	421	7.94187	1.09668e-06	0.000173275	pentose-phosphate shunt	biological_process
4	GO:0006364	34	778	532	10.0358	4.99429e-10	2.76184e-07	rRNA processing	biological_process
4	GO:0006739	2	810	4	0.0754572	0.00128946	0.0331661	NADP metabolic process	biological_process
4	GO:0008266	4	808	37	0.642378	0.00128264	0.0331661	poly(U) RNA binding	molecular_function
4	GO:0008318	2	810	7	0.121531	0.00207759	0.0450551	protein prenyltransferase activity	molecular_function
4	GO:0009247	5	807	13	0.245236	1.58521e-06	0.000219155	glycolipid biosynthetic process	biological_process
4	GO:0009496	2	810	7	0.121531	0.00207759	0.0450551	plastoquinol--plastocyanin reductase activity	molecular_function
4	GO:0009657	19	793	201	3.79172	5.93174e-09	2.18683e-06	plastid organization	biological_process
4	GO:0009658	15	797	316	5.96112	0.000613739	0.0180687	chloroplast organization	biological_process
4	GO:0009773	11	801	121	2.28258	1.09689e-05	0.000920167	photosynthetic electron transport in photosystem I	biological_process
4	GO:0009902	20	792	230	4.33879	1.01405e-08	2.80384e-06	chloroplast relocation	biological_process
4	GO:0010027	32	780	469	8.84736	3.12687e-10	2.76184e-07	thylakoid membrane organization	biological_process
4	GO:0010206	3	809	16	0.301829	0.00190566	0.0450551	photosystem II repair	biological_process
4	GO:0010207	24	788	372	7.01752	1.21735e-07	2.24399e-05	photosystem II assembly	biological_process
4	GO:0015505	2	810	3	0.0520847	0.000310628	0.0114518	uracil:cation symporter activity	molecular_function
4	GO:0015805	2	810	2	0.0377286	0.000220308	0.00904515	S-adenosyl-L-methionine transport	biological_process
4	GO:0015979	22	790	452	8.52666	3.24731e-05	0.00211062	photosynthesis	biological_process
4	GO:0015995	17	795	294	5.5461	2.81938e-05	0.0019489	chlorophyll biosynthetic process	biological_process
4	GO:0016117	17	795	259	4.88585	5.60118e-06	0.000619491	carotenoid biosynthetic process	biological_process
4	GO:0019252	25	787	372	7.01752	3.1346e-08	6.93373e-06	starch biosynthetic process	biological_process
4	GO:0019288	27	785	581	10.9602	1.10639e-05	0.000920167	isopentenyl diphosphate biosynthetic process, methylerythritol 4-phosphate pathway	biological_process
4	GO:0019374	2	810	4	0.0754572	0.00128946	0.0331661	galactolipid metabolic process	biological_process
4	GO:0019684	19	793	320	6.03658	7.15217e-06	0.000719119	photosynthesis, light reaction	biological_process
4	GO:0019760	5	807	53	0.999808	0.00191485	0.0450551	glucosinolate metabolic process	biological_process
4	GO:0019761	16	796	349	6.58364	0.000610279	0.0180687	glucosinolate biosynthetic process	biological_process
4	GO:0034660	12	800	187	3.52762	0.000138769	0.00730849	ncRNA metabolic process	biological_process
4	GO:0035250	3	809	15	0.260424	0.000696571	0.019754	UDP-galactosyltransferase activity	molecular_function
4	GO:0035304	17	795	337	6.35727	0.000145703	0.0073249	regulation of protein dephosphorylation	biological_process
4	GO:0042549	3	809	15	0.282965	0.00156988	0.0385841	photosystem II stabilization	biological_process
4	GO:0042793	11	801	169	3.18807	0.000221933	0.00904515	plastid transcription	biological_process
4	GO:0043085	16	796	232	4.37652	5.49805e-06	0.000619491	positive regulation of catalytic activity	biological_process
4	GO:0043140	2	810	7	0.121531	0.00207759	0.0450551	NA	NA
4	GO:0045157	2	810	7	0.121531	0.00207759	0.0450551	electron transporter, transferring electrons within the noncyclic electron transport pathway of photosynthesis activity	molecular_function
4	GO:0046509	2	810	4	0.0694463	0.000614207	0.0180687	1,2-diacylglycerol 3-beta-galactosyltransferase activity	molecular_function
4	GO:0046510	2	810	4	0.0694463	0.000614207	0.0180687	UDP-sulfoquinovose:DAG sulfoquinovosyltransferase activity	molecular_function
4	GO:0047513	2	810	5	0.0868078	0.00101208	0.027984	1,2-alpha-L-fucosidase activity	molecular_function
4	GO:0071433	2	810	2	0.0377286	0.000220308	0.00904515	cell wall repair	biological_process
4	GO:2000604	2	810	2	0.0377286	0.000220308	0.00904515	negative regulation of secondary growth	biological_process
5	GO:0000165	22	633	575	12.29	0.00523239	0.0467324	MAPK cascade	biological_process
5	GO:0000170	2	653	4	0.0697547	0.000555579	0.0103292	sphingosine hydroxylase activity	molecular_function
5	GO:0000976	5	650	36	0.627792	0.000114938	0.00355373	transcription regulatory region sequence-specific DNA binding	molecular_function
5	GO:0001666	36	619	195	4.16791	1.8456e-23	1.68134e-20	response to hypoxia	biological_process
5	GO:0002679	30	625	420	8.97704	6.16507e-09	8.0234e-07	respiratory burst involved in defense response	biological_process
5	GO:0003872	3	652	30	0.52316	0.00466493	0.0433648	6-phosphofructokinase activity	molecular_function
5	GO:0003979	3	652	10	0.174387	0.000177832	0.00476484	UDP-glucose 6-dehydrogenase activity	molecular_function
5	GO:0004022	3	652	18	0.313896	0.00109162	0.0174468	alcohol dehydrogenase (NAD) activity	molecular_function
5	GO:0004445	2	653	12	0.209264	0.00557935	0.0479508	inositol-polyphosphate 5-phosphatase activity	molecular_function
5	GO:0004478	3	652	12	0.209264	0.000317767	0.00761805	methionine adenosyltransferase activity	molecular_function
5	GO:0004657	2	653	5	0.0871934	0.000915429	0.015735	proline dehydrogenase activity	molecular_function
5	GO:0004743	3	652	31	0.540599	0.00510008	0.0464617	pyruvate kinase activity	molecular_function
5	GO:0004842	22	633	619	10.7945	0.000489196	0.00994551	ubiquitin-protein transferase activity	molecular_function
5	GO:0005513	3	652	20	0.427478	0.00544276	0.0476765	detection of calcium ion	biological_process
5	GO:0005986	5	650	35	0.748087	0.000524022	0.00994551	sucrose biosynthetic process	biological_process
5	GO:0006065	3	652	10	0.213739	0.000669696	0.0119626	UDP-glucuronate biosynthetic process	biological_process
5	GO:0006096	25	630	661	14.1281	0.00389943	0.0397321	glycolytic process	biological_process
5	GO:0006537	5	650	11	0.235113	1.13243e-06	8.59705e-05	glutamate biosynthetic process	biological_process
5	GO:0006556	3	652	12	0.256487	0.00118988	0.0183725	S-adenosylmethionine biosynthetic process	biological_process
5	GO:0006562	2	653	5	0.10687	0.00285684	0.031516	proline catabolic process	biological_process
5	GO:0006612	37	618	1020	21.8014	0.00129273	0.0193061	protein targeting to membrane	biological_process
5	GO:0006970	17	638	345	7.374	0.00123336	0.0187265	response to osmotic stress	biological_process
5	GO:0007154	11	644	186	3.97555	0.00137623	0.0196183	cell communication	biological_process
5	GO:0008194	10	645	233	4.06321	0.00239073	0.0286573	UDP-glycosyltransferase activity	molecular_function
5	GO:0008219	11	644	157	3.3557	0.000347466	0.00811644	cell death	biological_process
5	GO:0008886	2	653	6	0.104632	0.00135754	0.0196183	glyceraldehyde-3-phosphate dehydrogenase (NADP+) (non-phosphorylating) activity	molecular_function
5	GO:0009225	5	650	45	0.961826	0.00165985	0.0225691	nucleotide-sugar metabolic process	biological_process
5	GO:0009414	43	612	888	18.98	4.87722e-07	5.55393e-05	response to water deprivation	biological_process
5	GO:0009611	62	593	1031	22.0365	2.46078e-13	7.47256e-11	response to wounding	biological_process
5	GO:0009612	11	644	152	3.24883	0.000264245	0.00687791	response to mechanical stimulus	biological_process
5	GO:0009620	22	633	310	6.62591	6.14288e-07	5.90391e-05	response to fungus	biological_process
5	GO:0009646	8	647	91	1.94502	0.000452957	0.00994551	response to absence of light	biological_process
5	GO:0009687	3	652	12	0.256487	0.00118988	0.0183725	abscisic acid metabolic process	biological_process
5	GO:0009693	13	642	270	5.77095	0.0033887	0.0358966	ethylene biosynthetic process	biological_process
5	GO:0009695	20	635	417	8.91292	0.000520631	0.00994551	jasmonic acid biosynthetic process	biological_process
5	GO:0009723	37	618	726	15.5175	8.62833e-07	7.14583e-05	response to ethylene	biological_process
5	GO:0009737	48	607	1254	26.8029	6.35177e-05	0.00222556	response to abscisic acid	biological_process
5	GO:0009738	30	625	634	13.5511	4.27983e-05	0.00169518	abscisic acid-activated signaling pathway	biological_process
5	GO:0009747	2	653	5	0.10687	0.00285684	0.031516	hexokinase-dependent signaling	biological_process
5	GO:0009753	36	619	756	16.1587	5.79918e-06	0.000377361	response to jasmonic acid	biological_process
5	GO:0009788	7	648	71	1.51755	0.000491331	0.00994551	negative regulation of abscisic acid-activated signaling pathway	biological_process
5	GO:0009862	51	604	688	14.7052	1.20618e-14	5.49415e-12	systemic acquired resistance, salicylic acid mediated signaling pathway	biological_process
5	GO:0009867	29	626	800	17.0991	0.00397285	0.0397321	jasmonic acid mediated signaling pathway	biological_process
5	GO:0009873	22	633	311	6.64728	6.48069e-07	5.90391e-05	ethylene-activated signaling pathway	biological_process
5	GO:0009973	2	653	3	0.052316	0.000280991	0.00711063	adenylyl-sulfate reductase activity	molecular_function
5	GO:0010089	11	644	225	4.80913	0.00569068	0.0484505	xylem development	biological_process
5	GO:0010200	63	592	1135	24.2594	4.85119e-12	1.10486e-09	response to chitin	biological_process
5	GO:0010295	3	652	18	0.313896	0.00109162	0.0174468	(+)-abscisic acid 8'-hydroxylase activity	molecular_function
5	GO:0010310	39	616	535	11.435	2.21834e-11	4.04182e-09	regulation of hydrogen peroxide metabolic process	biological_process
5	GO:0010363	37	618	1019	21.78	0.000934857	0.0157714	regulation of plant-type hypersensitive response	biological_process
5	GO:0010493	2	653	6	0.128243	0.00422583	0.0401014	Lewis a epitope biosynthetic process	biological_process
5	GO:0015930	3	652	8	0.139509	8.51484e-05	0.00284785	glutamate synthase activity	molecular_function
5	GO:0016040	3	652	6	0.104632	3.12032e-05	0.00133272	glutamate synthase (NADH) activity	molecular_function
5	GO:0016157	4	651	12	0.209264	1.23018e-05	0.000659231	sucrose synthase activity	molecular_function
5	GO:0016638	3	652	10	0.174387	0.000177832	0.00476484	oxidoreductase activity, acting on the CH-NH2 group of donors	molecular_function
5	GO:0016639	3	652	14	0.244141	0.000512467	0.00994551	oxidoreductase activity, acting on the CH-NH2 group of donors, NAD or NADP as acceptor	molecular_function
5	GO:0016671	4	651	51	0.889372	0.00366183	0.038344	oxidoreductase activity, acting on a sulfur group of donors, disulfide as acceptor	molecular_function
5	GO:0016720	2	653	7	0.122071	0.001879	0.0244538	delta12-fatty acid dehydrogenase activity	molecular_function
5	GO:0016841	2	653	8	0.139509	0.00247695	0.0289295	ammonia-lyase activity	molecular_function
5	GO:0016857	4	651	14	0.244141	2.42045e-05	0.00122272	racemase and epimerase activity, acting on carbohydrates and derivatives	molecular_function
5	GO:0019419	2	653	5	0.10687	0.00285684	0.031516	sulfate reduction	biological_process
5	GO:0019676	3	652	15	0.320609	0.00234813	0.0285219	ammonia assimilation cycle	biological_process
5	GO:0019789	2	653	9	0.156948	0.00314862	0.0337458	SUMO transferase activity	molecular_function
5	GO:0030955	3	652	31	0.540599	0.00510008	0.0464617	potassium ion binding	molecular_function
5	GO:0030968	23	632	501	10.7083	0.000513915	0.00994551	endoplasmic reticulum unfolded protein response	biological_process
5	GO:0031930	2	653	7	0.149617	0.00583427	0.0492131	mitochondria-nucleus signaling pathway	biological_process
5	GO:0032940	4	651	28	0.598469	0.00178584	0.0235782	secretion by cell	biological_process
5	GO:0035264	2	653	5	0.10687	0.00285684	0.031516	multicellular organism growth	biological_process
5	GO:0035556	34	621	479	10.2381	7.73358e-10	1.17422e-07	intracellular signal transduction	biological_process
5	GO:0042538	21	634	461	9.85337	0.000640839	0.0116761	hyperosmotic salinity response	biological_process
5	GO:0043069	25	630	525	11.2213	0.000117027	0.00355373	negative regulation of programmed cell death	biological_process
5	GO:0044036	11	644	222	4.74501	0.00517319	0.0466611	cell wall macromolecule metabolic process	biological_process
5	GO:0045181	3	652	6	0.104632	3.12032e-05	0.00133272	glutamate synthase activity, NAD(P)H as acceptor	molecular_function
5	GO:0045485	2	653	9	0.156948	0.00314862	0.0337458	omega-6 fatty acid desaturase activity	molecular_function
5	GO:0045548	2	653	8	0.139509	0.00247695	0.0289295	phenylalanine ammonia-lyase activity	molecular_function
5	GO:0046244	2	653	6	0.128243	0.00422583	0.0401014	salicylic acid catabolic process	biological_process
5	GO:0047800	4	651	19	0.331335	8.75301e-05	0.00284785	cysteamine dioxygenase activity	molecular_function
5	GO:0048589	7	648	103	2.20151	0.00412138	0.0399423	developmental growth	biological_process
5	GO:0048838	3	652	9	0.192365	0.000476207	0.00994551	release of seed from dormancy	biological_process
5	GO:0050378	4	651	11	0.191825	8.31442e-06	0.000473402	UDP-glucuronate 4-epimerase activity	molecular_function
5	GO:0050832	42	613	941	20.1128	6.33381e-06	0.000384674	defense response to fungus	biological_process
5	GO:0051499	1	654	1	0.0174387	0.00553146	0.0479508	D-aminoacyl-tRNA deacylase activity	molecular_function
5	GO:0051775	2	653	3	0.0641217	0.000881395	0.0154414	response to redox state	biological_process
5	GO:0051865	5	650	44	0.940452	0.00150102	0.0207186	protein autoubiquitination	biological_process
5	GO:0061062	2	653	4	0.0854956	0.00173826	0.0232875	regulation of nematode larval development	biological_process
5	GO:0071281	6	649	78	1.66716	0.00405608	0.0397321	cellular response to iron ion	biological_process
5	GO:0080037	3	652	5	0.10687	6.03766e-05	0.00220013	negative regulation of cytokinin-activated signaling pathway	biological_process
6	GO:0004788	2	816	2	0.0389366	0.000116846	0.0197894	thiamine diphosphokinase activity	molecular_function
6	GO:0004791	3	815	5	0.0973416	2.1655e-05	0.0124625	thioredoxin-disulfide reductase activity	molecular_function
6	GO:0006772	2	816	2	0.0372078	0.000227435	0.0197894	thiamine metabolic process	biological_process
6	GO:0007033	10	808	137	2.54873	0.00015603	0.0197894	vacuole organization	biological_process
6	GO:0009229	2	816	2	0.0372078	0.000227435	0.0197894	thiamine diphosphate biosynthetic process	biological_process
6	GO:0009451	8	810	75	1.39529	4.7662e-05	0.0182863	RNA modification	biological_process
6	GO:0009540	2	816	4	0.0778733	0.000683374	0.0419785	zeaxanthin epoxidase [overall] activity	molecular_function
6	GO:0010264	10	808	140	2.60454	0.000185861	0.0197894	myo-inositol hexakisphosphate biosynthetic process	biological_process
6	GO:0015018	3	815	14	0.272556	0.000692956	0.0419785	galactosylgalactosylxylosylprotein 3-beta-glucuronosyltransferase activity	molecular_function
6	GO:0015089	2	816	4	0.0778733	0.000683374	0.0419785	high-affinity copper ion transmembrane transporter activity	molecular_function
6	GO:0019201	4	814	20	0.389366	0.000161193	0.0197894	NA	NA
6	GO:0019205	4	814	20	0.389366	0.000161193	0.0197894	nucleobase-containing compound kinase activity	molecular_function
6	GO:0042964	3	815	3	0.0558117	4.15124e-06	0.00477807	thioredoxin reduction	biological_process
6	GO:0047325	3	815	10	0.194683	0.000241876	0.0197894	inositol tetrakisphosphate 1-kinase activity	molecular_function
6	GO:0048193	21	797	457	8.50198	9.27205e-05	0.0197894	Golgi vesicle transport	biological_process
6	GO:0052725	3	815	11	0.214151	0.000327857	0.0235852	inositol-1,3,4-trisphosphate 6-kinase activity	molecular_function
6	GO:0052726	3	815	10	0.194683	0.000241876	0.0197894	inositol-1,3,4-trisphosphate 5-kinase activity	molecular_function
6	GO:2000069	3	815	12	0.223247	0.00080713	0.0464503	regulation of post-embryonic root development	biological_process
7	GO:0003844	2	508	5	0.0672529	0.000560517	0.0214566	1,4-alpha-glucan branching enzyme activity	molecular_function
7	GO:0004654	2	508	4	0.0538023	0.0003393	0.01709	polyribonucleotide nucleotidyltransferase activity	molecular_function
7	GO:0004760	2	508	3	0.0403517	0.00017116	0.0103162	serine-pyruvate transaminase activity	molecular_function
7	GO:0005471	3	507	16	0.215209	0.000375313	0.0171035	ATP:ADP antiporter activity	molecular_function
7	GO:0006364	18	492	532	7.36763	0.000328973	0.01709	rRNA processing	biological_process
7	GO:0006671	2	508	2	0.0276979	0.000126091	0.0103162	phytosphingosine metabolic process	biological_process
7	GO:0008194	9	501	233	3.13398	0.00138977	0.0380004	UDP-glycosyltransferase activity	molecular_function
7	GO:0008453	3	507	12	0.161407	0.000153404	0.0103162	alanine-glyoxylate transaminase activity	molecular_function
7	GO:0008878	4	506	14	0.188308	9.08717e-06	0.00289881	glucose-1-phosphate adenylyltransferase activity	molecular_function
7	GO:0009011	3	507	20	0.269012	0.000734426	0.024514	starch synthase activity	molecular_function
7	GO:0009220	12	498	315	4.36241	0.00102342	0.0306066	pyrimidine ribonucleotide biosynthetic process	biological_process
7	GO:0009250	3	507	15	0.207734	0.000692391	0.024514	glucan biosynthetic process	biological_process
7	GO:0009405	2	508	7	0.0969425	0.00252989	0.0474726	pathogenesis	biological_process
7	GO:0009662	3	507	4	0.0553957	6.81272e-06	0.00289881	etioplast organization	biological_process
7	GO:0009765	4	506	44	0.609353	0.00206319	0.0448744	photosynthesis, light harvesting	biological_process
7	GO:0009902	10	500	230	3.18525	0.000940387	0.0290307	chloroplast relocation	biological_process
7	GO:0010027	15	495	469	6.49515	0.00159592	0.0401921	thylakoid membrane organization	biological_process
7	GO:0010290	3	507	18	0.24211	0.000536177	0.0213801	chlorophyll catabolite transmembrane transporter activity	molecular_function
7	GO:0015250	5	505	91	1.224	0.00242821	0.0474282	water channel activity	molecular_function
7	GO:0015431	3	507	18	0.24211	0.000536177	0.0213801	ATPase-coupled glutathione S-conjugate transmembrane transporter activity	molecular_function
7	GO:0015979	15	495	452	6.25972	0.00112333	0.0316184	photosynthesis	biological_process
7	GO:0015995	11	499	294	4.07159	0.00181167	0.042565	chlorophyll biosynthetic process	biological_process
7	GO:0016168	4	506	58	0.780133	0.0024284	0.0474282	chlorophyll binding	molecular_function
7	GO:0016226	10	500	227	3.14371	0.00085291	0.0272078	iron-sulfur cluster assembly	biological_process
7	GO:0016556	9	501	220	3.04677	0.0023959	0.0474282	mRNA modification	biological_process
7	GO:0016779	6	504	99	1.33161	0.000694263	0.024514	nucleotidyltransferase activity	molecular_function
7	GO:0017050	2	508	8	0.107605	0.00152841	0.0395321	D-erythro-sphingosine kinase activity	molecular_function
7	GO:0017126	2	508	4	0.0553957	0.000742848	0.024514	nucleologenesis	biological_process
7	GO:0019252	15	495	372	5.1518	0.00015595	0.0103162	starch biosynthetic process	biological_process
7	GO:0019288	17	493	581	8.04623	0.00235625	0.0474282	isopentenyl diphosphate biosynthetic process, methylerythritol 4-phosphate pathway	biological_process
7	GO:0019310	3	507	7	0.0969425	5.78028e-05	0.00691467	inositol catabolic process	biological_process
7	GO:0030003	13	497	274	3.79461	8.33515e-05	0.00886304	cellular cation homeostasis	biological_process
7	GO:0030515	2	508	8	0.107605	0.00152841	0.0395321	snoRNA binding	molecular_function
7	GO:0030643	2	508	7	0.0969425	0.00252989	0.0474726	cellular phosphate ion homeostasis	biological_process
7	GO:0035251	6	504	94	1.26435	0.000533318	0.0213801	UDP-glucosyltransferase activity	molecular_function
7	GO:0042793	11	499	169	2.34047	1.64461e-05	0.00366515	plastid transcription	biological_process
7	GO:0042991	5	505	71	0.983274	0.00197729	0.0440063	obsolete transcription factor import into nucleus	biological_process
7	GO:0045036	11	499	114	1.57878	3.62352e-07	0.000346771	protein targeting to chloroplast	biological_process
7	GO:0046506	2	508	6	0.0830936	0.00182358	0.042565	sulfolipid biosynthetic process	biological_process
7	GO:0046507	2	508	2	0.0269012	5.75618e-05	0.00691467	UDPsulfoquinovose synthase activity	molecular_function
7	GO:0046900	2	508	3	0.0415468	0.000374831	0.0171035	tetrahydrofolylpolyglutamate metabolic process	biological_process
7	GO:0050113	3	507	7	0.094154	2.56484e-05	0.00409093	inositol oxygenase activity	molecular_function
7	GO:0050281	2	508	3	0.0403517	0.00017116	0.0103162	serine-glyoxylate transaminase activity	molecular_function
7	GO:0070838	13	497	237	3.2822	1.91492e-05	0.00366515	divalent metal ion transport	biological_process
7	GO:0080043	6	504	71	0.954991	0.00012127	0.0103162	quercetin 3-O-glucosyltransferase activity	molecular_function
7	GO:0080044	5	505	50	0.672529	0.000172476	0.0103162	quercetin 7-O-glucosyltransferase activity	molecular_function
8	GO:0003978	2	479	14	0.148389	0.00297893	0.0393102	UDP-glucose 4-epimerase activity	molecular_function
8	GO:0004357	2	479	4	0.0423969	0.00021057	0.00616146	glutamate-cysteine ligase activity	molecular_function
8	GO:0004392	3	478	10	0.105992	4.2294e-05	0.00167434	heme oxygenase (decyclizing) activity	molecular_function
8	GO:0004462	3	478	22	0.233183	0.000494175	0.0118778	lactoylglutathione lyase activity	molecular_function
8	GO:0004602	3	478	26	0.27558	0.000808747	0.017009	glutathione peroxidase activity	molecular_function
8	GO:0004722	9	472	282	2.98898	0.00104013	0.0189191	protein serine/threonine phosphatase activity	molecular_function
8	GO:0004867	2	479	13	0.13779	0.00257113	0.0381847	serine-type endopeptidase inhibitor activity	molecular_function
8	GO:0004869	3	478	22	0.233183	0.000494175	0.0118778	cysteine-type endopeptidase inhibitor activity	molecular_function
8	GO:0006012	7	474	57	0.879119	1.71129e-05	0.000719813	galactose metabolic process	biological_process
8	GO:0006457	43	438	779	12.0146	6.4884e-13	7.27783e-11	protein folding	biological_process
8	GO:0006750	2	479	8	0.123385	0.0041347	0.0496903	glutathione biosynthetic process	biological_process
8	GO:0006979	30	451	632	9.74743	4.77825e-08	3.21576e-06	response to oxidative stress	biological_process
8	GO:0008660	1	480	1	0.0105992	0.00339736	0.0423412	1-aminocyclopropane-1-carboxylate deaminase activity	molecular_function
8	GO:0009061	5	476	35	0.53981	0.000121644	0.0037212	anaerobic respiration	biological_process
8	GO:0009269	6	475	98	1.51147	0.00266669	0.0381847	response to desiccation	biological_process
8	GO:0009408	65	416	659	10.1639	2.0454e-32	1.37655e-29	response to heat	biological_process
8	GO:0009409	35	446	1117	17.2277	6.98689e-05	0.00235109	response to cold	biological_process
8	GO:0009414	49	432	888	13.6958	1.76006e-14	2.36904e-12	response to water deprivation	biological_process
8	GO:0009611	28	453	1031	15.9013	0.0029736	0.0393102	response to wounding	biological_process
8	GO:0009644	50	431	582	8.97627	1.22129e-22	4.10965e-20	response to high light intensity	biological_process
8	GO:0009646	7	474	91	1.40351	0.000335222	0.00940019	response to absence of light	biological_process
8	GO:0009651	44	437	1845	28.4557	0.00263066	0.0381847	response to salt stress	biological_process
8	GO:0009700	2	479	4	0.0616926	0.000922616	0.0177406	indole phytoalexin biosynthetic process	biological_process
8	GO:0009737	47	434	1254	19.3406	2.25756e-08	1.68815e-06	response to abscisic acid	biological_process
8	GO:0010286	24	457	184	2.83786	1.01209e-15	1.70284e-13	heat acclimation	biological_process
8	GO:0010309	2	479	7	0.0741946	0.00072172	0.0161906	acireductone dioxygenase [iron(II)-requiring] activity	molecular_function
8	GO:0016161	4	477	19	0.201385	1.33048e-05	0.000596943	beta-amylase activity	molecular_function
8	GO:0016209	3	478	30	0.317977	0.00122426	0.0216823	antioxidant activity	molecular_function
8	GO:0016595	2	479	6	0.0635953	0.000519122	0.0120472	glutamate binding	molecular_function
8	GO:0016857	2	479	14	0.148389	0.00297893	0.0393102	racemase and epimerase activity, acting on carbohydrates and derivatives	molecular_function
8	GO:0019148	1	480	1	0.0105992	0.00339736	0.0423412	D-cysteine desulfhydrase activity	molecular_function
8	GO:0019915	11	470	222	3.42394	0.000450618	0.0116641	lipid storage	biological_process
8	GO:0034620	2	479	6	0.0925389	0.00226026	0.0353757	cellular response to unfolded protein	biological_process
8	GO:0034976	28	453	483	7.44938	1.92589e-09	1.62015e-07	response to endoplasmic reticulum stress	biological_process
8	GO:0042538	22	459	461	7.11007	2.30571e-06	0.000119365	hyperosmotic salinity response	biological_process
8	GO:0042542	45	436	511	7.88123	5.77651e-21	1.29586e-18	response to hydrogen peroxide	biological_process
8	GO:0043335	2	479	4	0.0616926	0.000922616	0.0177406	protein unfolding	biological_process
8	GO:0047134	2	479	13	0.13779	0.00257113	0.0381847	protein-disulfide reductase activity	molecular_function
8	GO:0047216	5	476	6	0.0635953	2.41597e-10	2.32278e-08	inositol 3-alpha-galactosyltransferase activity	molecular_function
8	GO:0047268	1	480	1	0.0105992	0.00339736	0.0423412	galactinol-raffinose galactosyltransferase activity	molecular_function
8	GO:0048700	2	479	4	0.0616926	0.000922616	0.0177406	acquisition of desiccation tolerance in seed	biological_process
8	GO:0050826	10	471	221	3.40851	0.00152137	0.0245562	response to freezing	biological_process
8	GO:0051087	5	476	51	0.54056	6.40158e-05	0.00226751	chaperone binding	molecular_function
8	GO:0071614	3	478	6	0.0635953	7.27384e-06	0.000349664	linoleic acid epoxygenase activity	molecular_function
8	GO:0080037	2	479	5	0.0771157	0.00152218	0.0245562	negative regulation of cytokinin-activated signaling pathway	biological_process
9	GO:0000041	10	341	201	2.59844	0.000214085	0.0110611	transition metal ion transport	biological_process
9	GO:0000165	17	334	575	7.43335	0.0014724	0.0365155	MAPK cascade	biological_process
9	GO:0001046	2	349	5	0.0518654	0.000286114	0.0122661	core promoter sequence-specific DNA binding	molecular_function
9	GO:0002679	26	325	420	5.42958	5.17579e-11	1.60449e-08	respiratory burst involved in defense response	biological_process
9	GO:0004601	9	342	237	2.45842	0.000236306	0.01127	peroxidase activity	molecular_function
9	GO:0004805	3	348	36	0.373431	0.00165979	0.0384909	trehalose-phosphatase activity	molecular_function
9	GO:0006073	5	346	67	0.866147	0.00122925	0.0317556	cellular glucan metabolic process	biological_process
9	GO:0006612	26	325	1020	13.1861	0.000774542	0.0240108	protein targeting to membrane	biological_process
9	GO:0006865	16	335	444	5.73984	0.000174443	0.00983226	amino acid transport	biological_process
9	GO:0009741	9	342	206	2.66308	0.00105538	0.0297426	response to brassinosteroid	biological_process
9	GO:0009867	22	329	800	10.3421	0.000861752	0.0254422	jasmonic acid mediated signaling pathway	biological_process
9	GO:0010193	7	344	142	1.83572	0.0017751	0.0384909	response to ozone	biological_process
9	GO:0010200	45	306	1135	14.6728	4.04646e-11	1.60449e-08	response to chitin	biological_process
9	GO:0010310	16	335	535	6.91625	0.00198989	0.0397977	regulation of hydrogen peroxide metabolic process	biological_process
9	GO:0010363	26	325	1019	13.1732	0.000767467	0.0240108	regulation of plant-type hypersensitive response	biological_process
9	GO:0016207	3	348	37	0.383804	0.00179263	0.0384909	4-coumarate-CoA ligase activity	molecular_function
9	GO:0016762	5	346	76	0.788354	0.000316545	0.0122661	xyloglucan:xyloglucosyl transferase activity	molecular_function
9	GO:0030246	12	339	417	4.32558	0.000402872	0.014693	carbohydrate binding	molecular_function
9	GO:0034605	4	347	28	0.361972	0.000308424	0.0122661	cellular response to heat	biological_process
9	GO:0035556	22	329	479	6.19231	2.7831e-07	5.75173e-05	intracellular signal transduction	biological_process
9	GO:0043069	21	330	525	6.78698	4.36084e-06	0.000601574	negative regulation of programmed cell death	biological_process
9	GO:0050832	25	326	941	12.1648	0.000492651	0.0169691	defense response to fungus	biological_process
9	GO:0052542	9	342	116	1.4996	1.4389e-05	0.00131175	defense response by callose deposition	biological_process
9	GO:0071497	3	348	5	0.0646379	1.48101e-05	0.00131175	cellular response to freezing	biological_process
9	GO:0080086	3	348	22	0.284407	0.00193931	0.0397977	stamen filament development	biological_process
9	GO:0090353	2	349	12	0.124477	0.00180038	0.0384909	polygalacturonase inhibitor activity	molecular_function

## Sheet: MRP Class
Supplementary Table 2b | Gene Ontology Enrichment Analysis (GO terms with padj <.05 only)
GO_ID: Gene Ontology ID
D1, D2: Number of differentially expressed genes found in GO category; number of differentially expressed genes not found in GO category
G1, G2: Number of annotated genes in genome; expected expression
pval: P-values from Fisher's exact test
padj: Adjusted p-values from Benjamini-Hochberg method
GO_Term: description of gene ontology term
Module_Assignment	GO_ID	D1	D2	G1	G2	pval	padj	GO_Term	Ontology_Domain
5	GO:0003841	1	30	8	0.0099367	0.00239388	0.0499099	1-acylglycerol-3-phosphate O-acyltransferase activity	molecular_function
5	GO:0003916	2	29	15	0.0186313	3.8e-05	0.006118	DNA topoisomerase activity	molecular_function
5	GO:0006265	2	29	22	0.0688426	0.00166421	0.0499099	DNA topological change	biological_process
5	GO:0009220	5	26	315	0.985701	0.00248	0.0499099	pyrimidine ribonucleotide biosynthetic process	biological_process
5	GO:0009702	1	30	2	0.00248418	0.000600659	0.048353	L-arabinokinase activity	molecular_function
5	GO:0046428	1	30	5	0.00621044	0.00149891	0.0499099	1,4-dihydroxy-2-naphthoate octaprenyltransferase activity	molecular_function
5	GO:0060321	1	30	1	0.00312921	0.00242198	0.0499099	acceptance of pollen	biological_process
5	GO:0090422	1	30	4	0.00496835	0.00119986	0.0499099	thiamine pyrophosphate transmembrane transporter activity	molecular_function
4	GO:0004602	2	73	26	0.0535831	0.000359576	0.0126365	glutathione peroxidase activity	molecular_function
4	GO:0006970	6	69	345	1.3695	0.0019821	0.0375074	response to osmotic stress	biological_process
4	GO:0009961	2	73	17	0.0674826	0.001508	0.0337243	response to 1-aminocyclopropane-1-carboxylic acid	biological_process
4	GO:0010431	4	71	139	0.551769	0.00173983	0.0356665	seed maturation	biological_process
4	GO:0016161	2	73	19	0.0391569	0.000190983	0.00939636	beta-amylase activity	molecular_function
4	GO:0016717	2	73	24	0.0494613	0.000306186	0.0125536	oxidoreductase activity, acting on paired donors, with oxidation of a pair of donors resulting in the reduction of molecular oxygen to two molecules of water	molecular_function
4	GO:0016720	2	73	7	0.0144262	2.38364e-05	0.00254628	delta12-fatty acid dehydrogenase activity	molecular_function
4	GO:0019915	5	70	222	0.881243	0.00148196	0.0337243	lipid storage	biological_process
4	GO:0045485	2	73	9	0.018548	4.07523e-05	0.00254628	omega-6 fatty acid desaturase activity	molecular_function
4	GO:0045735	6	69	143	0.294707	1.54705e-07	3.80574e-05	nutrient reservoir activity	molecular_function
4	GO:0050826	5	70	221	0.877273	0.00145321	0.0337243	response to freezing	biological_process
4	GO:0071215	4	71	52	0.206417	4.14028e-05	0.00254628	cellular response to abscisic acid stimulus	biological_process
3	GO:0004781	2	220	4	0.0258581	7.5855e-05	0.0356488	sulfate adenylyltransferase (ATP) activity	molecular_function
3	GO:0006878	3	219	17	0.111987	0.000123352	0.0356488	cellular copper ion homeostasis	biological_process
2	GO:0030643	3	53	7	0.0228848	7.96474e-07	0.000199118	cellular phosphate ion homeostasis	biological_process
1	GO:0008446	1	45	2	0.00328962	0.000820406	0.0183433	GDP-mannose 4,6-dehydratase activity	molecular_function
1	GO:0015157	2	44	2	0.00328962	6.65331e-07	0.000114437	oligosaccharide transmembrane transporter activity	molecular_function
1	GO:0015245	2	44	15	0.0246721	6.88984e-05	0.00592526	fatty acid transmembrane transporter activity	molecular_function
1	GO:0015908	2	44	19	0.0494271	0.000853175	0.0183433	fatty acid transport	biological_process
1	GO:0019210	1	45	1	0.00164481	0.000410536	0.017653	kinase inhibitor activity	molecular_function
1	GO:0030552	1	45	2	0.00328962	0.000820406	0.0183433	cAMP binding	molecular_function
1	GO:0080051	2	44	15	0.0390214	0.000527466	0.0181448	cutin transport	biological_process

## Sheet: Mips-MRP Class
Supplementary Table 2c | Gene Ontology Enrichment Analysis (GO terms with padj <.05 only)
GO_ID: Gene Ontology ID
D1, D2: Number of differentially expressed genes found in GO category; number of differentially expressed genes not found in GO category
G1, G2: Number of annotated genes in genome; expected expression
pval: P-values from Fisher's exact test
padj: Adjusted p-values from Benjamini-Hochberg method
GO_Term: description of gene ontology term
Module_Assignment	GO_ID	D1	D2	G1	G2	pval	padj	GO_Term	Ontology_Domain
1	GO:0000287	9	405	249	2.96398	0.000945094	0.0433168	magnesium ion binding	molecular_function
1	GO:0001561	2	412	3	0.0403617	0.000360611	0.0297504	fatty acid alpha-oxidation	biological_process
1	GO:0001666	14	400	195	2.62351	3.05652e-07	0.000252163	response to hypoxia	biological_process
1	GO:0004427	3	411	28	0.333299	0.00134559	0.0462546	inorganic diphosphatase activity	molecular_function
1	GO:0004866	4	410	46	0.547563	0.000661184	0.0363651	endopeptidase inhibitor activity	molecular_function
1	GO:0009678	3	411	15	0.178553	0.000209373	0.0261456	pyrophosphate hydrolysis-driven proton transmembrane transporter activity	molecular_function
1	GO:0009815	3	411	28	0.333299	0.00134559	0.0462546	1-aminocyclopropane-1-carboxylate oxidase activity	molecular_function
1	GO:0009862	20	394	688	9.25629	0.000839052	0.0432636	systemic acquired resistance, salicylic acid mediated signaling pathway	biological_process
1	GO:0010248	3	411	8	0.107631	8.56871e-05	0.0171497	establishment or maintenance of transmembrane electrochemical gradient	biological_process
1	GO:0015662	7	407	127	1.51175	0.000253533	0.0261456	ion transmembrane transporter activity, phosphorylative mechanism	molecular_function
1	GO:0015930	2	412	8	0.0952284	0.00116383	0.0436437	glutamate synthase activity	molecular_function
1	GO:0016040	2	412	6	0.0714213	0.000633312	0.0363651	glutamate synthase (NADH) activity	molecular_function
1	GO:0016157	3	411	12	0.142843	0.000103938	0.0171497	sucrose synthase activity	molecular_function
1	GO:0016702	2	412	6	0.0714213	0.000633312	0.0363651	oxidoreductase activity, acting on single donors with incorporation of molecular oxygen, incorporation of two atoms of oxygen	molecular_function
1	GO:0034614	2	412	3	0.0403617	0.000360611	0.0297504	cellular response to reactive oxygen species	biological_process
1	GO:0042128	4	410	26	0.349802	0.000252414	0.0261456	nitrate assimilation	biological_process
1	GO:0045181	2	412	6	0.0714213	0.000633312	0.0363651	glutamate synthase activity, NAD(P)H as acceptor	molecular_function
1	GO:0046507	2	412	2	0.0238071	4.35667e-05	0.0171497	UDPsulfoquinovose synthase activity	molecular_function
1	GO:0051707	11	403	255	3.43075	0.000478284	0.0358713	response to other organism	biological_process
1	GO:0052731	2	412	8	0.0952284	0.00116383	0.0436437	phosphocholine phosphatase activity	molecular_function
1	GO:0052732	2	412	8	0.0952284	0.00116383	0.0436437	phosphoethanolamine phosphatase activity	molecular_function
1	GO:0071732	4	410	36	0.484341	0.000895173	0.0433168	cellular response to nitric oxide	biological_process
1	GO:0090353	3	411	12	0.142843	0.000103938	0.0171497	polygalacturonase inhibitor activity	molecular_function
2	GO:0004157	2	409	4	0.044945	0.000221119	0.0363078	dihydropyrimidinase activity	molecular_function
2	GO:0006208	2	409	4	0.0458783	0.000531909	0.0485219	pyrimidine nucleobase catabolic process	biological_process
2	GO:0006878	4	407	17	0.194983	2.44095e-05	0.0153542	cellular copper ion homeostasis	biological_process
2	GO:0010201	3	408	12	0.137635	0.000207745	0.0363078	response to continuous far red light stimulus by the high-irradiance response system	biological_process
2	GO:0010326	2	409	2	0.0224725	3.74038e-05	0.0153542	methionine-oxo-acid transaminase activity	molecular_function
2	GO:0010366	2	409	4	0.0458783	0.000531909	0.0485219	negative regulation of ethylene biosynthetic process	biological_process
2	GO:0034389	2	409	4	0.0458783	0.000531909	0.0485219	lipid droplet organization	biological_process
2	GO:1901997	2	409	2	0.0229391	9.00049e-05	0.0246313	negative regulation of indoleacetic acid biosynthetic process via tryptophan	biological_process
3	GO:0000170	2	646	4	0.0684406	0.000556554	0.0275055	sphingosine hydroxylase activity	molecular_function
3	GO:0001666	16	632	195	3.2176	1.07773e-07	7.94621e-05	response to hypoxia	biological_process
3	GO:0003872	4	644	30	0.513304	0.00051736	0.0275055	6-phosphofructokinase activity	molecular_function
3	GO:0003987	2	646	6	0.102661	0.0013605	0.0425837	acetate-CoA ligase activity	molecular_function
3	GO:0004069	3	645	18	0.307983	0.00107665	0.042124	L-aspartate:2-oxoglutarate aminotransferase activity	molecular_function
3	GO:0004474	2	646	3	0.0513304	0.000281424	0.0236682	malate synthase activity	molecular_function
3	GO:0004618	2	646	6	0.102661	0.0013605	0.0425837	phosphoglycerate kinase activity	molecular_function
3	GO:0004737	4	644	18	0.307983	6.78123e-05	0.00795947	pyruvate decarboxylase activity	molecular_function
3	GO:0006097	4	644	7	0.115504	1.55687e-06	0.000416006	glyoxylate cycle	biological_process
3	GO:0008301	2	646	3	0.0513304	0.000281424	0.0236682	DNA binding, bending	molecular_function
3	GO:0009610	10	638	134	2.21107	4.91863e-05	0.00769766	response to symbiotic fungus	biological_process
3	GO:0009646	7	641	91	1.50155	0.000486156	0.0275055	response to absence of light	biological_process
3	GO:0009693	13	635	270	4.45514	0.000367157	0.0265201	ethylene biosynthetic process	biological_process
3	GO:0009753	25	623	756	12.4744	0.000793472	0.0372535	response to jasmonic acid	biological_process
3	GO:0009862	23	625	688	11.3524	0.000846499	0.0378506	systemic acquired resistance, salicylic acid mediated signaling pathway	biological_process
3	GO:0010089	13	635	225	3.71262	6.28709e-05	0.00795947	xylem development	biological_process
3	GO:0010200	39	609	1135	18.7281	1.12333e-05	0.00210961	response to chitin	biological_process
3	GO:0010310	20	628	535	8.82779	0.000504824	0.0275055	regulation of hydrogen peroxide metabolic process	biological_process
3	GO:0016161	3	645	19	0.325093	0.00126263	0.0425837	beta-amylase activity	molecular_function
3	GO:0016208	3	645	18	0.307983	0.00107665	0.042124	AMP binding	molecular_function
3	GO:0016671	5	643	51	0.872618	0.000555399	0.0275055	oxidoreductase activity, acting on a sulfur group of donors, disulfide as acceptor	molecular_function
3	GO:0030976	4	644	29	0.496194	0.000454389	0.0275055	thiamine pyrophosphate binding	molecular_function
3	GO:0046982	8	640	118	2.019	0.000302469	0.0236682	protein heterodimerization activity	molecular_function
3	GO:0047760	2	646	6	0.102661	0.0013605	0.0425837	butyrate-CoA ligase activity	molecular_function
3	GO:0047800	6	642	19	0.325093	1.69248e-07	7.94621e-05	cysteamine dioxygenase activity	molecular_function
4	GO:0003862	2	902	3	0.0594646	0.000371803	0.0456003	3-isopropylmalate dehydrogenase activity	molecular_function
4	GO:0004358	2	902	3	0.0594646	0.000371803	0.0456003	glutamate N-acetyltransferase activity	molecular_function
4	GO:0008565	11	893	171	3.38948	0.000188074	0.0456003	obsolete protein transporter activity	molecular_function
4	GO:0009850	4	900	21	0.421407	0.000458496	0.0489445	auxin metabolic process	biological_process
4	GO:0010088	3	901	9	0.180603	0.000391572	0.0456003	phloem development	biological_process
4	GO:0030942	2	902	3	0.0594646	0.000371803	0.0456003	endoplasmic reticulum signal peptide binding	molecular_function
4	GO:0030946	2	902	2	0.039643	0.000125559	0.0456003	protein tyrosine phosphatase activity, metal-dependent	molecular_function
4	GO:0045900	3	901	8	0.160536	0.000264934	0.0456003	negative regulation of translational elongation	biological_process
4	GO:0090416	2	902	2	0.039643	0.000125559	0.0456003	nicotinate transmembrane transporter activity	molecular_function
4	GO:0090417	2	902	2	0.039643	0.000125559	0.0456003	N-methylnicotinate transmembrane transporter activity	molecular_function
4	GO:2001142	2	902	2	0.040134	0.000259135	0.0456003	nicotinate transport	biological_process
4	GO:2001143	2	902	2	0.040134	0.000259135	0.0456003	N-methylnicotinate transport	biological_process
5	GO:0003862	2	530	3	0.0594646	0.000371803	0.0456003	3-isopropylmalate dehydrogenase activity	molecular_function
5	GO:0004358	2	530	3	0.0594646	0.000371803	0.0456003	glutamate N-acetyltransferase activity	molecular_function
5	GO:0008565	11	521	171	3.38948	0.000188074	0.0456003	obsolete protein transporter activity	molecular_function
5	GO:0009850	4	528	21	0.421407	0.000458496	0.0489445	auxin metabolic process	biological_process
5	GO:0010088	3	529	9	0.180603	0.000391572	0.0456003	phloem development	biological_process
5	GO:0030942	2	530	3	0.0594646	0.000371803	0.0456003	endoplasmic reticulum signal peptide binding	molecular_function
5	GO:0030946	2	530	2	0.039643	0.000125559	0.0456003	protein tyrosine phosphatase activity, metal-dependent	molecular_function
5	GO:0045900	3	529	8	0.160536	0.000264934	0.0456003	negative regulation of translational elongation	biological_process
5	GO:0090416	2	530	2	0.039643	0.000125559	0.0456003	nicotinate transmembrane transporter activity	molecular_function
5	GO:0090417	2	530	2	0.039643	0.000125559	0.0456003	N-methylnicotinate transmembrane transporter activity	molecular_function
5	GO:2001142	2	530	2	0.040134	0.000259135	0.0456003	nicotinate transport	biological_process
5	GO:2001143	2	530	2	0.040134	0.000259135	0.0456003	N-methylnicotinate transport	biological_process
6	GO:0000096	8	627	137	2.33956	0.00156242	0.0353543	sulfur amino acid metabolic process	biological_process
6	GO:0000774	2	633	6	0.0829741	0.000884315	0.024584	adenyl-nucleotide exchange factor activity	molecular_function
6	GO:0001053	3	632	14	0.193606	0.000270829	0.0138693	NA	NA
6	GO:0003735	24	611	733	10.1367	4.51073e-05	0.00292596	structural constituent of ribosome	molecular_function
6	GO:0003899	7	628	126	1.74246	0.000588855	0.0209496	DNA-directed 5'-3' RNA polymerase activity	molecular_function
6	GO:0004648	2	633	4	0.0553161	0.000360218	0.0152388	O-phospho-L-serine:2-oxoglutarate aminotransferase activity	molecular_function
6	GO:0006091	7	628	116	1.98094	0.00240095	0.0467226	generation of precursor metabolites and energy	biological_process
6	GO:0006098	16	619	421	7.18946	0.00213751	0.0430271	pentose-phosphate shunt	biological_process
6	GO:0006364	30	605	532	9.08502	9.64675e-09	2.34657e-06	rRNA processing	biological_process
6	GO:0006399	7	628	82	1.40032	0.000319495	0.0152388	tRNA metabolic process	biological_process
6	GO:0006546	9	626	157	2.6811	0.000971054	0.0262454	glycine catabolic process	biological_process
6	GO:0006636	10	625	204	3.48373	0.00173118	0.037432	unsaturated fatty acid biosynthetic process	biological_process
6	GO:0006733	8	627	121	2.06633	0.000710521	0.0209496	oxidoreduction coenzyme metabolic process	biological_process
6	GO:0006766	8	627	121	2.06633	0.000710521	0.0209496	vitamin metabolic process	biological_process
6	GO:0008652	10	625	193	3.29588	0.00115625	0.0281257	cellular amino acid biosynthetic process	biological_process
6	GO:0009072	8	627	128	2.18587	0.00101919	0.0268019	aromatic amino acid family metabolic process	biological_process
6	GO:0009073	11	624	139	2.37372	1.73353e-05	0.00168672	aromatic amino acid family biosynthetic process	biological_process
6	GO:0009106	8	627	121	2.06633	0.000710521	0.0209496	lipoate metabolic process	biological_process
6	GO:0009108	8	627	121	2.06633	0.000710521	0.0209496	coenzyme biosynthetic process	biological_process
6	GO:0009117	9	626	150	2.56157	0.000706461	0.0209496	nucleotide metabolic process	biological_process
6	GO:0009451	6	629	75	1.28078	0.0011273	0.0281247	RNA modification	biological_process
6	GO:0009658	18	617	316	5.39636	6.0584e-06	0.000654981	chloroplast organization	biological_process
6	GO:0009772	7	628	28	0.478159	2.1875e-07	3.5474e-05	photosynthetic electron transport in photosystem II	biological_process
6	GO:0009902	14	621	230	3.92773	2.8294e-05	0.00229417	chloroplast relocation	biological_process
6	GO:0010027	28	607	469	8.00916	8.6292e-09	2.34657e-06	thylakoid membrane organization	biological_process
6	GO:0010114	13	622	252	4.30343	0.000265185	0.0138693	response to red light	biological_process
6	GO:0010207	22	613	372	6.35268	3.48003e-07	4.83724e-05	photosystem II assembly	biological_process
6	GO:0010218	12	623	251	4.28635	0.000841225	0.0240739	response to far red light	biological_process
6	GO:0015979	25	610	452	7.71885	2.11946e-07	3.5474e-05	photosynthesis	biological_process
6	GO:0015995	16	619	294	5.02067	3.21566e-05	0.0024068	chlorophyll biosynthetic process	biological_process
6	GO:0016117	12	623	259	4.42297	0.00109532	0.0280461	carotenoid biosynthetic process	biological_process
6	GO:0016168	7	628	58	0.802083	4.65676e-06	0.000566379	chlorophyll binding	molecular_function
6	GO:0016226	12	623	227	3.8765	0.000352041	0.0152388	iron-sulfur cluster assembly	biological_process
6	GO:0016656	2	633	4	0.0553161	0.000360218	0.0152388	monodehydroascorbate reductase (NADH) activity	molecular_function
6	GO:0016987	3	632	14	0.193606	0.000270829	0.0138693	sigma factor activity	molecular_function
6	GO:0019288	36	599	581	9.9218	2.83042e-11	2.754e-08	isopentenyl diphosphate biosynthetic process, methylerythritol 4-phosphate pathway	biological_process
6	GO:0019684	17	618	320	5.46467	2.56167e-05	0.00226591	photosynthesis, light reaction	biological_process
6	GO:0019748	8	627	135	2.30541	0.00142561	0.0330265	secondary metabolic process	biological_process
6	GO:0031425	5	630	42	0.717238	0.000454956	0.017431	chloroplast RNA processing	biological_process
6	GO:0032544	3	632	17	0.290311	0.00181751	0.0384443	plastid translation	biological_process
6	GO:0034660	12	623	187	3.19342	5.92554e-05	0.00360347	ncRNA metabolic process	biological_process
6	GO:0042793	9	626	169	2.88603	0.00160533	0.0354996	plastid transcription	biological_process
6	GO:0044272	8	627	121	2.06633	0.000710521	0.0209496	sulfur compound biosynthetic process	biological_process
6	GO:0045036	14	621	114	1.94679	6.02842e-09	2.34657e-06	protein targeting to chloroplast	biological_process
6	GO:0045156	4	631	19	0.262751	3.72841e-05	0.00259125	electron transporter, transferring electrons within the cyclic electron transport pathway of photosynthesis activity	molecular_function
7	GO:0004112	2	318	2	0.0155944	1.80589e-05	0.00579691	cyclic-nucleotide phosphodiesterase activity	molecular_function
7	GO:0009247	3	317	13	0.103524	9.31189e-05	0.01377	glycolipid biosynthetic process	biological_process
7	GO:0016036	10	310	330	2.62791	0.000244045	0.0218109	cellular response to phosphate starvation	biological_process
7	GO:0016791	5	315	96	0.748533	0.000282294	0.0218109	phosphatase activity	molecular_function
7	GO:0019374	2	318	4	0.0318535	0.000260083	0.0218109	galactolipid metabolic process	biological_process
7	GO:0019375	9	311	234	1.86343	8.32503e-05	0.01377	galactolipid biosynthetic process	biological_process
7	GO:0030643	3	317	7	0.0557436	1.18071e-05	0.00579691	cellular phosphate ion homeostasis	biological_process
7	GO:0046509	2	318	4	0.0311889	0.000107243	0.01377	1,2-diacylglycerol 3-beta-galactosyltransferase activity	molecular_function
8	GO:0003978	4	283	14	0.105924	1.01982e-06	0.000311556	UDP-glucose 4-epimerase activity	molecular_function
8	GO:0004462	3	284	22	0.166452	0.00020046	0.00888284	lactoylglutathione lyase activity	molecular_function
8	GO:0006012	6	281	57	0.49136	6.36272e-06	0.000647937	galactose metabolic process	biological_process
8	GO:0006541	2	285	9	0.0775831	0.00166935	0.0407989	glutamine metabolic process	biological_process
8	GO:0008242	2	285	15	0.11349	0.00190406	0.0447455	omega peptidase activity	molecular_function
8	GO:0009061	3	284	35	0.301712	0.00219756	0.0497299	anaerobic respiration	biological_process
8	GO:0009408	15	272	659	5.68081	0.000452788	0.0162737	response to heat	biological_process
8	GO:0009414	23	264	888	7.65487	2.60524e-06	0.00039795	response to water deprivation	biological_process
8	GO:0009415	3	284	5	0.0431017	4.06434e-06	0.000496663	response to water	biological_process
8	GO:0009737	23	264	1254	10.8099	0.00059189	0.0180822	response to abscisic acid	biological_process
8	GO:0009788	5	282	71	0.612044	0.00024402	0.00993973	negative regulation of abscisic acid-activated signaling pathway	biological_process
8	GO:0010286	7	280	184	1.58614	0.000738977	0.0196311	heat acclimation	biological_process
8	GO:0016114	4	283	52	0.448258	0.000685755	0.0196311	terpenoid biosynthetic process	biological_process
8	GO:0016857	4	283	14	0.105924	1.01982e-06	0.000311556	racemase and epimerase activity, acting on carbohydrates and derivatives	molecular_function
8	GO:0019310	2	285	7	0.0603424	0.000984915	0.0250743	inositol catabolic process	biological_process
8	GO:0030414	2	285	8	0.060528	0.000525737	0.0171019	peptidase inhibitor activity	molecular_function
8	GO:0042030	2	285	2	0.015132	1.93474e-05	0.00168875	ATPase inhibitor activity	molecular_function
8	GO:0044237	7	280	148	1.27581	0.000203535	0.00888284	cellular metabolic process	biological_process
8	GO:0046900	2	285	3	0.025861	0.000143943	0.00799539	tetrahydrofolylpolyglutamate metabolic process	biological_process
8	GO:0050113	2	285	7	0.052962	0.000396274	0.0151327	inositol oxygenase activity	molecular_function
8	GO:0050662	7	280	164	1.24082	8.99636e-05	0.00610753	coenzyme binding	molecular_function
9	GO:0004866	4	357	46	0.456922	0.000309555	0.0265116	endopeptidase inhibitor activity	molecular_function
9	GO:0009624	10	351	221	2.54539	0.000184383	0.0240589	response to nematode	biological_process
9	GO:0010167	15	346	479	5.51694	0.000353001	0.0265116	response to nitrate	biological_process
9	GO:0016165	4	357	54	0.536386	0.000563895	0.0367045	linoleate 13S-lipoxygenase activity	molecular_function
9	GO:0051592	3	358	10	0.115176	0.000120044	0.0214878	response to calcium ion	biological_process
9	GO:0052542	8	353	116	1.33604	4.296e-05	0.0132054	defense response by callose deposition	biological_process
9	GO:0080021	2	359	3	0.0345529	0.000278022	0.0265116	response to benzoic acid	biological_process
9	GO:0090353	3	358	12	0.119197	5.533e-05	0.0132054	polygalacturonase inhibitor activity	molecular_function
