# Supplementary material for: Network Inference of Transcriptional Regulation in Germinating Low Phytic Acid Soybean Seeds
Source: Front Plant Sci. 2021 Aug 31;12:708286. doi: 10.3389/fpls.2021.708286 (PMC8438133; doi:10.3389/fpls.2021.708286)
Supplement: Supplementary file 3 [file Table_3.XLSX]

## Sheet: Mips Class
Supplementary Table 3a | Interactions in Mips class predicted by four out of five network inference methods.
ARACNE, CLR, LARS, Partial Correlation, Random Forest: 1 represents interaction detected by inference method; 0 represents interaction not detected by inference method.
Transcription_Factor	Transcription Factor Family	Target_Module	Aracne	CLR	LARS	Partial_Correlation	Random_Forest
Glyma.01G051300	NAC	9	1	1	1	0	1
Glyma.01G068600	bHLH	6	1	1	1	0	1
Glyma.01G079500	GRAS	8	1	1	1	0	1
Glyma.01G121000	Trihelix	3	1	1	1	0	1
Glyma.01G137200	YABBY	9	1	1	1	0	1
Glyma.01G185800	HSF	8	1	1	1	0	1
Glyma.01G216000	ERF	1	0	1	1	1	1
Glyma.02G080200	ERF	4	1	1	1	0	1
Glyma.02G152900	CO-like	3	1	1	1	0	1
Glyma.02G152900	CO-like	5	0	1	1	1	1
Glyma.02G174800	bHLH	7	1	1	1	0	1
Glyma.02G217800	bHLH	1	1	1	1	0	1
Glyma.02G217800	bHLH	9	1	1	1	0	1
Glyma.02G264700	ERF	9	1	1	1	0	1
Glyma.02G306300	WRKY	9	1	1	1	0	1
Glyma.03G007500	MYB	4	1	1	1	0	1
Glyma.03G056900	Trihelix	8	1	1	1	0	1
Glyma.03G173300	C2H2	9	1	1	1	0	1
Glyma.03G219900	GRAS	1	1	1	1	0	1
Glyma.03G219900	GRAS	9	1	1	1	0	1
Glyma.03G221700	MYB	9	1	1	1	0	1
Glyma.04G008900	GATA	1	1	1	1	0	1
Glyma.04G008900	GATA	9	1	1	1	0	1
Glyma.04G010300	bZIP	9	1	1	1	0	1
Glyma.04G033300	C2H2	6	1	1	1	0	1
Glyma.04G068000	HB-other	4	1	1	1	0	1
Glyma.04G068000	HB-other	8	1	1	1	0	1
Glyma.04G076200	WRKY	9	1	1	1	0	1
Glyma.04G078300	bZIP	9	1	1	1	0	1
Glyma.04G208300	NAC	2	1	1	1	0	1
Glyma.04G208300	NAC	5	1	1	1	0	1
Glyma.04G208300	NAC	7	1	1	1	0	1
Glyma.04G213300	NAC	8	1	1	1	0	1
Glyma.04G230600	GRF	3	0	1	1	1	1
Glyma.04G230600	GRF	5	0	1	1	1	1
Glyma.04G230600	GRF	6	0	1	1	1	1
Glyma.04G230600	GRF	7	0	1	1	1	1
Glyma.04G230600	GRF	9	0	1	1	1	1
Glyma.04G231400	HD-ZIP	4	1	1	1	0	1
Glyma.04G231400	HD-ZIP	8	1	1	1	0	1
Glyma.04G249000	NAC	4	1	1	1	0	1
Glyma.04G249000	NAC	8	1	1	1	0	1
Glyma.04G251400	ERF	9	1	1	1	0	1
Glyma.05G013000	MYB	4	1	1	1	0	1
Glyma.05G050400	TCP	1	1	1	1	0	1
Glyma.05G063500	ERF	4	1	1	1	0	1
Glyma.05G063600	ERF	7	1	1	1	0	1
Glyma.05G098200	MYB	1	1	1	1	0	1
Glyma.05G186700	ERF	4	1	1	1	0	1
Glyma.05G186700	ERF	8	1	1	1	0	1
Glyma.05G189200	MYB_related	6	1	1	1	0	1
Glyma.05G211900	WRKY	1	1	1	1	0	1
Glyma.05G211900	WRKY	9	1	1	1	0	1
Glyma.05G214400	ERF	1	1	1	1	0	1
Glyma.05G224400	C3H	8	1	1	1	0	1
Glyma.06G040800	bHLH	4	1	1	1	0	1
Glyma.06G040800	bHLH	8	1	1	1	0	1
Glyma.06G050300	C3H	2	1	1	1	0	1
Glyma.06G050300	C3H	5	1	1	1	0	1
Glyma.06G050300	C3H	7	1	1	1	0	1
Glyma.06G098000	GATA	4	1	1	1	0	1
Glyma.06G114000	NAC	8	1	1	1	0	1
Glyma.06G148400	ERF	8	1	1	1	0	1
Glyma.06G283300	bHLH	9	1	1	1	0	1
Glyma.07G009100	C2H2	8	1	1	1	0	1
Glyma.07G013600	bHLH	1	1	1	1	0	1
Glyma.07G038400	GRF	4	1	1	1	0	1
Glyma.07G038400	GRF	8	1	1	1	0	1
Glyma.07G051500	bHLH	2	0	1	1	1	1
Glyma.07G057400	WRKY	9	1	1	1	0	1
Glyma.07G091600	LBD	2	1	1	1	0	1
Glyma.07G151100	Trihelix	4	1	1	1	0	1
Glyma.07G171600	bHLH	6	1	1	1	0	1
Glyma.07G201800	NAC	3	1	1	1	0	1
Glyma.07G201800	NAC	5	1	1	1	0	1
Glyma.07G234200	SBP	6	1	1	1	0	1
Glyma.07G234200	SBP	7	1	1	1	0	1
Glyma.08G067200	GATA	4	0	1	1	1	1
Glyma.08G067200	GATA	8	0	1	1	1	1
Glyma.08G077400	bZIP	4	0	1	1	1	1
Glyma.08G077400	bZIP	5	0	1	1	1	1
Glyma.08G077400	bZIP	8	0	1	1	1	1
Glyma.08G092300	C2H2	6	1	1	1	0	1
Glyma.08G092300	C2H2	7	1	1	1	0	1
Glyma.08G137600	ERF	1	1	1	1	0	1
Glyma.08G137800	EIL	4	1	1	1	0	1
Glyma.08G142400	WRKY	8	1	1	1	0	1
Glyma.08G181100	NAC	9	1	1	1	0	1
Glyma.08G265600	bZIP	5	1	1	1	0	1
Glyma.08G265600	bZIP	7	1	1	1	0	1
Glyma.08G274200	bHLH	9	1	1	1	0	1
Glyma.08G279000	AP2	4	1	1	1	0	1
Glyma.08G298200	MYB	9	1	1	1	0	1
Glyma.08G365100	LBD	4	1	1	1	0	1
Glyma.09G011800	GRAS	5	1	1	1	0	1
Glyma.09G012900	FAR1	5	1	1	1	0	1
Glyma.09G116400	Trihelix	3	0	1	1	1	1
Glyma.09G116400	Trihelix	9	0	1	1	1	1
Glyma.09G274000	WRKY	8	1	1	1	0	1
Glyma.10G010300	MYB	3	1	1	1	0	1
Glyma.10G099800	ERF	1	1	1	1	0	1
Glyma.10G099800	ERF	9	1	1	1	0	1
Glyma.10G153200	C2H2	4	1	1	1	0	1
Glyma.10G173500	bHLH	1	0	1	1	1	1
Glyma.10G204400	RAV	9	1	1	1	0	1
Glyma.10G277800	MYB_related	8	1	1	1	0	1
Glyma.11G016100	GRAS	2	1	1	1	0	1
Glyma.11G056200	HSF	8	1	1	1	0	1
Glyma.11G096000	GRAS	6	1	1	1	0	1
Glyma.11G096500	GRAS	4	1	1	1	0	1
Glyma.11G096500	GRAS	8	1	1	1	0	1
Glyma.11G110900	DBB	4	1	1	1	0	1
Glyma.11G110900	DBB	8	1	1	1	0	1
Glyma.11G124100	B3	2	1	1	1	0	1
Glyma.11G148000	NF-YC	1	1	1	1	0	1
Glyma.11G239000	EIL	4	1	1	1	0	1
Glyma.11G239000	EIL	8	1	1	1	0	1
Glyma.12G022100	GRAS	4	1	1	1	0	1
Glyma.12G051700	DBB	8	1	1	1	0	1
Glyma.12G171700	C2H2	3	1	1	1	0	1
Glyma.12G174100	ARF	9	1	1	1	0	1
Glyma.12G210900	Trihelix	7	1	1	1	0	1
Glyma.12G221400	NAC	4	1	1	1	0	1
Glyma.12G236800	NF-YA	4	1	1	1	0	1
Glyma.12G236800	NF-YA	8	1	1	1	0	1
Glyma.13G009300	CO-like	9	1	1	1	0	1
Glyma.13G046300	LBD	4	1	1	1	0	1
Glyma.13G076700	EIL	2	1	1	1	0	1
Glyma.13G093800	CO-like	8	1	1	1	0	1
Glyma.13G120700	bHLH	6	1	1	1	0	1
Glyma.13G247200	MYB	7	1	1	1	0	1
Glyma.13G285400	GRAS	4	1	1	1	0	1
Glyma.13G290500	Trihelix	2	1	1	1	0	1
Glyma.13G290500	Trihelix	5	1	1	1	0	1
Glyma.13G290500	Trihelix	7	1	1	1	0	1
Glyma.13G308200	HD-ZIP	4	1	1	1	0	1
Glyma.13G329700	AP2	6	1	1	1	0	1
Glyma.13G329700	AP2	7	1	1	1	0	1
Glyma.13G352000	Dof	7	1	1	1	0	1
Glyma.14G032200	bHLH	9	1	1	1	0	1
Glyma.14G056200	ERF	8	1	1	1	0	1
Glyma.14G057900	ERF	3	1	1	1	0	1
Glyma.14G076900	BES1	9	1	1	1	0	1
Glyma.14G096800	HSF	5	1	1	1	0	1
Glyma.14G119100	GRAS	3	1	1	1	0	1
Glyma.14G179600	ZF-HD	6	1	1	1	0	1
Glyma.15G028600	GRAS	8	1	1	1	0	1
Glyma.15G071400	Dof	9	1	1	1	0	1
Glyma.15G078300	NAC	9	1	1	1	0	1
Glyma.15G168200	WRKY	9	1	1	1	0	1
Glyma.16G016600	NAC	2	1	1	1	0	1
Glyma.16G016600	NAC	5	1	1	1	0	1
Glyma.16G016600	NAC	7	1	1	1	0	1
Glyma.16G023000	MYB	4	1	1	1	0	1
Glyma.16G023000	MYB	8	1	1	1	0	1
Glyma.16G042900	NAC	9	1	1	1	0	1
Glyma.16G164800	ERF	8	1	1	1	0	1
Glyma.16G167500	Trihelix	8	1	1	1	0	1
Glyma.16G168400	bZIP	8	1	1	1	0	1
Glyma.17G132400	TCP	1	1	1	1	0	1
Glyma.17G162000	LBD	5	1	1	1	0	1
Glyma.17G174900	HSF	5	1	1	1	0	1
Glyma.17G178500	G2-like	5	1	1	1	0	1
Glyma.18G014900	HD-ZIP	9	1	1	1	0	1
Glyma.18G156900	bHLH	8	1	1	1	0	1
Glyma.18G182400	MYB_related	3	1	1	1	0	1
Glyma.18G238200	WRKY	9	1	1	1	0	1
Glyma.18G297100	LBD	4	1	1	1	0	1
Glyma.19G046300	LBD	4	1	1	1	0	1
Glyma.19G046300	LBD	8	1	1	1	0	1
Glyma.19G094000	SBP	9	1	1	1	0	1
Glyma.19G118500	MYB	3	0	1	1	1	1
Glyma.19G118500	MYB	5	0	1	1	1	1
Glyma.19G118500	MYB	9	0	1	1	1	1
Glyma.19G164600	MYB	9	1	1	1	0	1
Glyma.19G190000	Trihelix	3	1	1	1	0	1
Glyma.19G217800	WRKY	8	1	1	1	0	1
Glyma.19G248900	ERF	5	1	1	1	0	1
Glyma.19G248900	ERF	7	1	1	1	0	1
Glyma.20G035200	Dof	2	0	1	1	1	1
Glyma.20G035200	Dof	5	0	1	1	1	1
Glyma.20G070000	ERF	6	1	1	1	0	1
Glyma.20G091200	bHLH	1	1	1	1	0	1
Glyma.20G091200	bHLH	9	1	1	1	0	1
Glyma.20G158100	MYB	5	1	1	1	0	1
Glyma.20G158100	MYB	7	1	1	1	0	1
Glyma.20G168500	ERF	4	1	1	1	0	1
Glyma.20G168500	ERF	8	1	1	1	0	1
Glyma.20G189000	Trihelix	2	1	1	1	0	1

## Sheet: MRP Class
Supplementary Table 3b | Interactions in MRP class predicted by four out of five network inference methods.
ARACNE, CLR, LARS, Partial Correlation, Random Forest: 1 represents interaction detected by inference method; 0 represents interaction not detected by inference method.
Transcription_Factor	Transcription Factor Family	Target_Module	Aracne	CLR	LARS	Partial_Correlation	Random_Forest
Glyma.01G096600	bHLH	2	1	1	1	0	1
Glyma.01G096600	bHLH	3	1	1	1	0	1
Glyma.01G216000	ERF	1	1	1	1	1	1
Glyma.01G216000	ERF	3	0	1	1	1	1
Glyma.02G016100	ERF	5	1	1	1	0	1
Glyma.02G267400	ERF	1	1	1	1	0	1
Glyma.02G267400	ERF	3	0	1	1	1	1
Glyma.02G267400	ERF	5	1	1	1	0	1
Glyma.04G085000	HD-ZIP	1	1	1	1	0	1
Glyma.04G085000	HD-ZIP	3	1	1	1	0	1
Glyma.05G032200	MYB_related	3	1	1	1	0	1
Glyma.07G051500	bHLH	1	1	1	1	1	1
Glyma.07G051500	bHLH	3	0	1	1	1	1
Glyma.07G060400	bZIP	4	1	1	1	0	1
Glyma.07G202200	ARF	1	1	1	1	1	1
Glyma.07G202200	ARF	3	1	1	1	1	1
Glyma.07G202200	ARF	4	1	1	1	1	1
Glyma.08G137800	EIL	4	1	1	1	0	1
Glyma.08G286000	C3H	5	1	1	1	0	1
Glyma.10G065100	Trihelix	1	1	1	1	0	1
Glyma.10G065100	Trihelix	2	1	1	1	0	1
Glyma.15G037200	GRAS	3	1	1	1	0	1
Glyma.17G053700	HSF	4	1	1	1	0	1
Glyma.20G248100	bHLH	3	1	1	1	0	1
Glyma.20G248100	bHLH	4	1	1	1	0	1

## Sheet: Mips-MRP Class
Supplementary Table 3c | Interactions in Mips-MRP class predicted by four out of five network inference methods.
ARACNE, CLR, LARS, Partial Correlation, Random Forest: 1 represents interaction detected by inference method; 0 represents interaction not detected by inference method.
Transcription_Factor	Transcription Factor Family	Target_Module	Aracne	CLR	LARS	Partial_Correlation	Random_Forest
Glyma.01G104200	TALE	1	1	1	1	0	1
Glyma.01G104200	TALE	9	1	1	1	0	1
Glyma.01G143500	HSF	1	1	1	1	0	1
Glyma.01G196600	HD-ZIP	3	1	1	1	0	1
Glyma.01G216000	ERF	1	0	1	1	1	1
Glyma.02G080200	ERF	6	1	1	1	0	1
Glyma.02G148500	bHLH	1	1	1	1	0	1
Glyma.02G148500	bHLH	9	1	1	1	0	1
Glyma.02G196500	TALE	1	1	1	1	0	1
Glyma.02G217800	bHLH	8	1	1	1	0	1
Glyma.02G292900	C2H2	7	1	1	1	0	1
Glyma.02G292900	C2H2	8	0	1	1	1	1
Glyma.03G018800	TCP	3	1	1	1	0	1
Glyma.03G189600	Trihelix	3	1	1	1	0	1
Glyma.03G202300	TALE	8	1	1	1	0	1
Glyma.03G202300	TALE	9	1	1	1	0	1
Glyma.03G219900	GRAS	8	1	1	1	0	1
Glyma.03G219900	GRAS	9	1	1	1	0	1
Glyma.04G009600	TALE	5	1	1	1	0	1
Glyma.04G039300	bZIP	1	1	1	1	0	1
Glyma.04G039300	bZIP	9	1	1	1	0	1
Glyma.04G076200	WRKY	1	1	1	1	0	1
Glyma.04G076200	WRKY	9	1	1	1	0	1
Glyma.04G249000	NAC	5	1	1	1	0	1
Glyma.04G254200	ARF	7	1	1	1	0	1
Glyma.05G017800	bHLH	8	1	1	1	0	1
Glyma.05G017800	bHLH	9	1	1	1	0	1
Glyma.05G044300	C3H	4	1	1	1	0	1
Glyma.05G070200	G2-like	8	1	1	1	0	1
Glyma.05G160800	WRKY	8	1	1	1	0	1
Glyma.05G195000	NAC	9	1	1	1	0	1
Glyma.05G224400	C3H	5	1	1	1	0	1
Glyma.05G234600	MYB	8	0	1	1	1	1
Glyma.06G050300	C3H	3	1	1	1	0	1
Glyma.06G077400	WRKY	8	1	1	1	0	1
Glyma.06G114000	NAC	5	1	1	1	0	1
Glyma.06G114000	NAC	8	1	1	1	0	1
Glyma.06G124300	Dof	1	0	1	1	1	1
Glyma.06G149900	Trihelix	1	1	1	1	0	1
Glyma.06G187600	MYB_related	8	1	1	1	0	1
Glyma.06G187600	MYB_related	9	1	1	1	0	1
Glyma.06G195500	NAC	1	1	1	1	0	1
Glyma.06G195500	NAC	9	1	1	1	0	1
Glyma.06G265500	GRAS	1	1	1	1	0	1
Glyma.06G289300	G2-like	5	1	1	1	0	1
Glyma.06G289300	G2-like	8	1	1	1	0	1
Glyma.06G323400	FAR1	7	1	1	1	0	1
Glyma.07G054800	ARF	5	1	1	1	0	1
Glyma.07G054800	ARF	8	1	1	1	0	1
Glyma.07G178500	G2-like	2	0	1	1	1	1
Glyma.07G178500	G2-like	4	1	1	1	1	1
Glyma.08G018300	WRKY	9	1	1	1	0	1
Glyma.08G031400	C3H	5	1	1	1	0	1
Glyma.08G042100	MYB	1	1	1	1	0	1
Glyma.08G163500	G2-like	4	1	1	1	0	1
Glyma.08G298200	MYB	5	1	1	1	0	1
Glyma.08G298200	MYB	8	1	1	1	0	1
Glyma.09G038300	CAMTA	1	1	1	1	0	1
Glyma.09G038300	CAMTA	9	1	1	1	0	1
Glyma.09G052800	ERF	2	0	1	1	1	1
Glyma.09G052800	ERF	3	0	1	1	1	1
Glyma.09G052800	ERF	4	0	1	1	1	1
Glyma.09G052800	ERF	6	0	1	1	1	1
Glyma.09G158400	NF-YB	6	1	1	1	0	1
Glyma.09G184300	bZIP	3	0	1	1	1	1
Glyma.09G184300	bZIP	6	0	1	1	1	1
Glyma.09G184300	bZIP	8	0	1	1	1	1
Glyma.09G203000	bHLH	5	1	1	1	0	1
Glyma.09G203000	bHLH	8	1	1	1	0	1
Glyma.09G260100	BES1	5	1	1	1	0	1
Glyma.09G284300	TCP	2	1	1	1	0	1
Glyma.09G284300	TCP	6	1	1	1	0	1
Glyma.09G284500	TCP	1	1	1	1	0	1
Glyma.09G284500	TCP	9	1	1	1	0	1
Glyma.10G011300	WRKY	1	1	1	1	0	1
Glyma.10G016500	ERF	9	1	1	1	0	1
Glyma.10G142600	bHLH	8	1	1	1	0	1
Glyma.10G142600	bHLH	9	1	1	1	0	1
Glyma.10G153200	C2H2	5	1	1	1	0	1
Glyma.10G153200	C2H2	8	1	1	1	0	1
Glyma.10G204400	RAV	8	1	1	1	0	1
Glyma.10G223200	ERF	8	1	1	1	0	1
Glyma.10G257900	C2H2	3	1	1	1	0	1
Glyma.11G018100	ERF	5	1	1	1	0	1
Glyma.11G018100	ERF	8	1	1	1	0	1
Glyma.11G019000	ERF	5	1	1	1	0	1
Glyma.11G019000	ERF	8	1	1	1	0	1
Glyma.11G047300	MYB_related	4	1	1	1	0	1
Glyma.11G054600	bHLH	5	1	1	1	0	1
Glyma.11G054600	bHLH	8	1	1	1	0	1
Glyma.11G096500	GRAS	5	1	1	1	0	1
Glyma.11G242200	HD-ZIP	5	1	1	1	0	1
Glyma.12G014700	GRF	8	1	1	1	0	1
Glyma.12G070300	C2H2	5	1	1	1	0	1
Glyma.12G070300	C2H2	8	1	1	1	0	1
Glyma.12G148900	NAC	2	1	1	1	0	1
Glyma.12G158900	TCP	7	1	1	1	0	1
Glyma.12G221400	NAC	2	1	1	1	0	1
Glyma.12G221400	NAC	6	1	1	1	0	1
Glyma.13G009300	CO-like	8	1	1	1	0	1
Glyma.13G009300	CO-like	9	1	1	1	0	1
Glyma.13G062900	ZF-HD	5	1	1	1	0	1
Glyma.13G062900	ZF-HD	8	1	1	1	0	1
Glyma.13G107900	NF-YA	2	0	1	1	1	1
Glyma.13G107900	NF-YA	6	0	1	1	1	1
Glyma.13G136300	MYB_related	2	0	1	1	1	1
Glyma.13G136300	MYB_related	5	0	1	1	1	1
Glyma.13G136300	MYB_related	6	0	1	1	1	1
Glyma.13G149700	Trihelix	3	1	1	1	0	1
Glyma.13G153200	bZIP	5	1	1	1	0	1
Glyma.13G202300	NF-YA	5	1	1	1	0	1
Glyma.13G279900	NAC	5	1	1	1	0	1
Glyma.13G325200	ARF	1	1	1	1	0	1
Glyma.13G333400	C2H2	1	1	1	1	0	1
Glyma.14G062200	MYB	4	1	1	1	0	1
Glyma.14G216500	DBB	5	1	1	1	0	1
Glyma.14G217700	ARF	9	1	1	1	0	1
Glyma.15G022800	Dof	5	1	1	1	0	1
Glyma.15G022800	Dof	8	1	1	1	0	1
Glyma.15G064500	bHLH	7	1	1	1	0	1
Glyma.15G071400	Dof	9	1	1	1	0	1
Glyma.15G086400	HSF	8	1	1	1	0	1
Glyma.15G086400	HSF	9	1	1	1	0	1
Glyma.15G129700	HD-ZIP	5	1	1	1	0	1
Glyma.15G215000	G2-like	2	1	1	1	0	1
Glyma.15G254000	NAC	2	1	1	1	0	1
Glyma.15G273000	C3H	3	1	1	1	0	1
Glyma.15G273000	C3H	6	1	1	1	0	1
Glyma.16G016700	NAC	1	0	1	1	1	1
Glyma.16G016700	NAC	9	1	1	1	0	1
Glyma.16G023000	MYB	8	1	1	1	0	1
Glyma.16G023600	ARF	5	1	1	1	0	1
Glyma.16G023600	ARF	8	1	1	1	0	1
Glyma.16G031900	WRKY	8	1	1	1	0	1
Glyma.16G031900	WRKY	9	1	1	1	0	1
Glyma.16G167500	Trihelix	2	1	1	1	0	1
Glyma.17G035400	WRKY	9	1	1	1	0	1
Glyma.17G057100	WRKY	1	0	1	1	1	1
Glyma.17G094400	MYB_related	1	1	1	1	0	1
Glyma.17G094400	MYB_related	9	1	1	1	0	1
Glyma.17G095000	bHLH	9	1	1	1	0	1
Glyma.17G240100	ERF	5	1	1	1	0	1
Glyma.17G240100	ERF	8	1	1	1	0	1
Glyma.17G254600	ERF	5	1	1	1	0	1
Glyma.18G232400	BES1	5	1	1	1	0	1
Glyma.19G213100	ERF	1	1	1	1	0	1
Glyma.19G217800	WRKY	2	1	1	1	0	1
Glyma.20G060400	CO-like	8	1	1	1	0	1
Glyma.20G060400	CO-like	9	1	1	1	0	1
Glyma.20G149100	CPP	2	1	1	1	0	1
Glyma.20G149100	CPP	6	1	1	1	0	1
Glyma.20G168500	ERF	5	1	1	1	0	1
Glyma.U028700	GRF	9	1	1	1	0	1
