# Supplementary material for: Network Inference of Transcriptional Regulation in Germinating Low Phytic Acid Soybean Seeds
Source: Front Plant Sci. 2021 Aug 31;12:708286. doi: 10.3389/fpls.2021.708286 (PMC8438133; doi:10.3389/fpls.2021.708286)
Supplement: Supplementary file 4 [file Table_4.XLSX]

## Sheet: Mips Class
Supplementary Table 4a | Putative TF-gene interactions in Mips class supported by orthologous interactions found in Arabidopsis.
Transcription Factor	Target Gene	Target Module	Orthologous Transcription Factor	Orthologous Target Gene
Glyma.01G051300	Glyma.10G010700	9	AT1G69490	AT1G02400
Glyma.01G051300	Glyma.16G204700	9	AT1G69490	AT1G12380
Glyma.01G051300	Glyma.20G012600	9	AT1G69490	AT1G14740
Glyma.01G051300	Glyma.03G168000	9	AT1G69490	AT1G15520
Glyma.01G051300	Glyma.13G035800	9	AT1G69490	AT1G21240
Glyma.01G051300	Glyma.04G251400	9	AT1G69490	AT1G21910
Glyma.01G051300	Glyma.06G111300	9	AT1G69490	AT1G21910
Glyma.01G051300	Glyma.14G147500	9	AT1G69490	AT1G21910
Glyma.01G051300	Glyma.20G126200	9	AT1G69490	AT1G22990
Glyma.01G051300	Glyma.12G044400	9	AT1G69490	AT1G49310
Glyma.01G051300	Glyma.07G272600	9	AT1G69490	AT1G59740
Glyma.01G051300	Glyma.05G024000	9	AT1G69490	AT1G74360
Glyma.01G051300	Glyma.17G258200	9	AT1G69490	AT1G75750
Glyma.01G051300	Glyma.17G258500	9	AT1G69490	AT1G75800
Glyma.01G051300	Glyma.12G023300	9	AT1G69490	AT1G76160
Glyma.01G051300	Glyma.06G116400	9	AT1G69490	AT1G77380
Glyma.01G051300	Glyma.10G070300	9	AT1G69490	AT2G18950
Glyma.01G051300	Glyma.06G148500	9	AT1G69490	AT2G21790
Glyma.01G051300	Glyma.11G181200	9	AT1G69490	AT2G27310
Glyma.01G051300	Glyma.12G076800	9	AT1G69490	AT2G28260
Glyma.01G051300	Glyma.01G200400	9	AT1G69490	AT2G35380
Glyma.01G051300	Glyma.02G063900	9	AT1G69490	AT2G39200
Glyma.01G051300	Glyma.08G179700	9	AT1G69490	AT2G41480
Glyma.01G051300	Glyma.15G052600	9	AT1G69490	AT2G41480
Glyma.01G051300	Glyma.12G209600	9	AT1G69490	AT2G42570
Glyma.01G051300	Glyma.13G291700	9	AT1G69490	AT2G42570
Glyma.01G051300	Glyma.10G010400	9	AT1G69490	AT2G47190
Glyma.01G051300	Glyma.03G221700	9	AT1G69490	AT2G47190
Glyma.01G051300	Glyma.10G011300	9	AT1G69490	AT2G47260
Glyma.01G051300	Glyma.19G011700	9	AT1G69490	AT3G01420
Glyma.01G051300	Glyma.10G194500	9	AT1G69490	AT3G06880
Glyma.01G051300	Glyma.04G220800	9	AT1G69490	AT3G10960
Glyma.01G051300	Glyma.13G372000	9	AT1G69490	AT3G21240
Glyma.01G051300	Glyma.13G005100	9	AT1G69490	AT3G22160
Glyma.01G051300	Glyma.10G007000	9	AT1G69490	AT3G23240
Glyma.01G051300	Glyma.20G209700	9	AT1G69490	AT3G23250
Glyma.01G051300	Glyma.02G005600	9	AT1G69490	AT3G23250
Glyma.01G051300	Glyma.10G182900	9	AT1G69490	AT3G23400
Glyma.01G051300	Glyma.01G172100	9	AT1G69490	AT3G50900
Glyma.01G051300	Glyma.U013300	9	AT1G69490	AT3G60670
Glyma.01G051300	Glyma.17G147400	9	AT1G69490	AT4G17030
Glyma.01G051300	Glyma.11G232200	9	AT1G69490	AT4G18640
Glyma.01G051300	Glyma.11G003200	9	AT1G69490	AT4G21200
Glyma.01G051300	Glyma.15G065200	9	AT1G69490	AT4G21390
Glyma.01G051300	Glyma.15G109500	9	AT1G69490	AT4G22030
Glyma.01G051300	Glyma.17G065200	9	AT1G69490	AT4G25810
Glyma.01G051300	Glyma.13G103100	9	AT1G69490	AT4G25810
Glyma.01G051300	Glyma.17G065000	9	AT1G69490	AT4G25810
Glyma.01G051300	Glyma.13G095100	9	AT1G69490	AT4G25810
Glyma.01G051300	Glyma.08G030100	9	AT1G69490	AT4G26200
Glyma.01G051300	Glyma.09G099200	9	AT1G69490	AT4G27290
Glyma.01G051300	Glyma.15G064900	9	AT1G69490	AT4G27290
Glyma.01G051300	Glyma.11G050900	9	AT1G69490	AT4G33920
Glyma.01G051300	Glyma.07G214700	9	AT1G69490	AT4G34050
Glyma.01G051300	Glyma.02G055500	9	AT1G69490	AT4G36550
Glyma.01G051300	Glyma.08G360200	9	AT1G69490	AT5G13180
Glyma.01G051300	Glyma.03G219900	9	AT1G69490	AT5G17490
Glyma.01G051300	Glyma.02G070600	9	AT1G69490	AT5G18270
Glyma.01G051300	Glyma.16G042900	9	AT1G69490	AT5G18270
Glyma.01G051300	Glyma.04G062900	9	AT1G69490	AT5G25190
Glyma.01G051300	Glyma.05G030300	9	AT1G69490	AT5G28470
Glyma.01G051300	Glyma.06G110700	9	AT1G69490	AT5G35370
Glyma.01G051300	Glyma.18G042100	9	AT1G69490	AT5G37490
Glyma.01G051300	Glyma.02G014300	9	AT1G69490	AT5G38700
Glyma.01G051300	Glyma.19G076800	9	AT1G69490	AT5G40780
Glyma.01G051300	Glyma.07G266300	9	AT1G69490	AT5G47530
Glyma.01G051300	Glyma.06G318400	9	AT1G69490	AT5G51460
Glyma.01G051300	Glyma.04G119700	9	AT1G69490	AT5G51460
Glyma.01G051300	Glyma.04G238100	9	AT1G69490	AT5G53190
Glyma.01G051300	Glyma.12G225500	9	AT1G69490	AT5G53870
Glyma.01G051300	Glyma.13G095700	9	AT1G69490	AT5G57510
Glyma.01G051300	Glyma.03G232400	9	AT1G69490	AT5G57580
Glyma.01G051300	Glyma.15G051500	9	AT1G69490	AT5G64570
Glyma.01G051300	Glyma.04G103600	9	AT1G69490	AT5G65140
Glyma.01G216000	Glyma.05G195000	1	AT1G12610	AT1G01720
Glyma.01G216000	Glyma.12G108600	1	AT1G12610	AT1G11120
Glyma.01G216000	Glyma.05G236600	1	AT1G12610	AT1G14890
Glyma.01G216000	Glyma.20G098300	1	AT1G12610	AT1G15690
Glyma.01G216000	Glyma.15G133900	1	AT1G12610	AT1G30700
Glyma.01G216000	Glyma.09G208300	1	AT1G12610	AT1G32170
Glyma.01G216000	Glyma.13G266300	1	AT1G12610	AT1G53430
Glyma.01G216000	Glyma.06G052000	1	AT1G12610	AT1G60960
Glyma.01G216000	Glyma.13G001200	1	AT1G12610	AT1G64660
Glyma.01G216000	Glyma.01G081300	1	AT1G12610	AT1G68560
Glyma.01G216000	Glyma.03G122900	1	AT1G12610	AT1G68570
Glyma.01G216000	Glyma.15G274300	1	AT1G12610	AT1G70830
Glyma.01G216000	Glyma.04G110900	1	AT1G12610	AT1G71360
Glyma.01G216000	Glyma.01G178000	1	AT1G12610	AT1G75080
Glyma.01G216000	Glyma.06G109200	1	AT1G12610	AT1G77760
Glyma.01G216000	Glyma.13G089700	1	AT1G12610	AT1G78240
Glyma.01G216000	Glyma.02G060900	1	AT1G12610	AT2G23690
Glyma.01G216000	Glyma.14G093700	1	AT1G12610	AT2G26040
Glyma.01G216000	Glyma.10G001800	1	AT1G12610	AT2G26640
Glyma.01G216000	Glyma.12G087200	1	AT1G12610	AT2G27690
Glyma.01G216000	Glyma.13G319400	1	AT1G12610	AT2G27830
Glyma.01G216000	Glyma.14G195200	1	AT1G12610	AT2G30020
Glyma.01G216000	Glyma.14G036300	1	AT1G12610	AT2G32560
Glyma.01G216000	Glyma.19G201600	1	AT1G12610	AT2G35860
Glyma.01G216000	Glyma.14G032200	1	AT1G12610	AT2G43010
Glyma.01G216000	Glyma.17G132400	1	AT1G12610	AT2G45680
Glyma.01G216000	Glyma.01G232500	1	AT1G12610	AT3G03050
Glyma.01G216000	Glyma.19G250000	1	AT1G12610	AT3G04290
Glyma.01G216000	Glyma.19G180200	1	AT1G12610	AT3G09740
Glyma.01G216000	Glyma.06G145100	1	AT1G12610	AT3G10960
Glyma.01G216000	Glyma.11G181000	1	AT1G12610	AT3G11590
Glyma.01G216000	Glyma.09G092700	1	AT1G12610	AT3G22142
Glyma.01G216000	Glyma.09G188600	1	AT1G12610	AT3G24480
Glyma.01G216000	Glyma.13G115400	1	AT1G12610	AT3G43270
Glyma.01G216000	Glyma.12G022800	1	AT1G12610	AT3G45970
Glyma.01G216000	Glyma.11G096700	1	AT1G12610	AT3G45970
Glyma.01G216000	Glyma.18G185500	1	AT1G12610	AT3G55550
Glyma.01G216000	Glyma.02G308700	1	AT1G12610	AT4G12730
Glyma.01G216000	Glyma.20G222000	1	AT1G12610	AT4G14465
Glyma.01G216000	Glyma.19G233700	1	AT1G12610	AT4G15800
Glyma.01G216000	Glyma.09G218600	1	AT1G12610	AT4G19230
Glyma.01G216000	Glyma.07G127100	1	AT1G12610	AT4G29180
Glyma.01G216000	Glyma.13G093100	1	AT1G12610	AT4G30340
Glyma.01G216000	Glyma.08G202100	1	AT1G12610	AT4G32890
Glyma.01G216000	Glyma.20G180100	1	AT1G12610	AT4G32890
Glyma.01G216000	Glyma.07G016800	1	AT1G12610	AT4G32890
Glyma.01G216000	Glyma.10G210500	1	AT1G12610	AT4G32890
Glyma.01G216000	Glyma.11G185000	1	AT1G12610	AT4G33790
Glyma.01G216000	Glyma.04G012500	1	AT1G12610	AT4G34530
Glyma.01G216000	Glyma.02G059500	1	AT1G12610	AT4G36850
Glyma.01G216000	Glyma.09G199600	1	AT1G12610	AT4G38050
Glyma.01G216000	Glyma.18G201900	1	AT1G12610	AT5G05600
Glyma.01G216000	Glyma.05G124000	1	AT1G12610	AT5G06860
Glyma.01G216000	Glyma.05G123900	1	AT1G12610	AT5G06860
Glyma.01G216000	Glyma.08G078900	1	AT1G12610	AT5G06860
Glyma.01G216000	Glyma.04G084000	1	AT1G12610	AT5G11590
Glyma.01G216000	Glyma.15G133700	1	AT1G12610	AT5G11720
Glyma.01G216000	Glyma.08G109500	1	AT1G12610	AT5G13930
Glyma.01G216000	Glyma.16G060400	1	AT1G12610	AT5G14230
Glyma.01G216000	Glyma.19G086700	1	AT1G12610	AT5G14230
Glyma.01G216000	Glyma.03G006900	1	AT1G12610	AT5G17770
Glyma.01G216000	Glyma.13G113000	1	AT1G12610	AT5G20790
Glyma.01G216000	Glyma.12G217300	1	AT1G12610	AT5G25610
Glyma.01G216000	Glyma.09G161100	1	AT1G12610	AT5G25930
Glyma.01G216000	Glyma.13G309800	1	AT1G12610	AT5G42570
Glyma.01G216000	Glyma.06G127400	1	AT1G12610	AT5G53460
Glyma.01G216000	Glyma.19G228400	1	AT1G12610	AT5G56080
Glyma.01G216000	Glyma.07G058800	1	AT1G12610	AT5G56760
Glyma.01G216000	Glyma.19G033500	1	AT1G12610	AT5G60920
Glyma.01G216000	Glyma.18G153800	1	AT1G12610	AT5G65660
Glyma.02G080200	Glyma.18G227900	4	AT2G33710	AT1G01860
Glyma.02G080200	Glyma.03G212900	4	AT2G33710	AT1G02910
Glyma.02G080200	Glyma.13G007800	4	AT2G33710	AT1G02960
Glyma.02G080200	Glyma.03G149800	4	AT2G33710	AT1G03350
Glyma.02G080200	Glyma.12G202500	4	AT2G33710	AT1G03600
Glyma.02G080200	Glyma.13G299200	4	AT2G33710	AT1G03600
Glyma.02G080200	Glyma.10G123400	4	AT2G33710	AT1G04730
Glyma.02G080200	Glyma.18G107900	4	AT2G33710	AT1G06490
Glyma.02G080200	Glyma.10G007500	4	AT2G33710	AT1G06620
Glyma.02G080200	Glyma.13G337100	4	AT2G33710	AT1G07540
Glyma.02G080200	Glyma.06G001600	4	AT2G33710	AT1G08540
Glyma.02G080200	Glyma.10G154400	4	AT2G33710	AT1G09010
Glyma.02G080200	Glyma.12G170000	4	AT2G33710	AT1G10930
Glyma.02G080200	Glyma.01G067600	4	AT2G33710	AT1G11260
Glyma.02G080200	Glyma.09G005600	4	AT2G33710	AT1G11910
Glyma.02G080200	Glyma.09G079900	4	AT2G33710	AT1G11910
Glyma.02G080200	Glyma.15G111000	4	AT2G33710	AT1G11940
Glyma.02G080200	Glyma.05G241700	4	AT2G33710	AT1G12330
Glyma.02G080200	Glyma.08G012600	4	AT2G33710	AT1G12800
Glyma.02G080200	Glyma.18G119400	4	AT2G33710	AT1G14270
Glyma.02G080200	Glyma.09G007400	4	AT2G33710	AT1G14620
Glyma.02G080200	Glyma.11G216300	4	AT2G33710	AT1G14900
Glyma.02G080200	Glyma.08G208900	4	AT2G33710	AT1G15510
Glyma.02G080200	Glyma.06G115800	4	AT2G33710	AT1G15960
Glyma.02G080200	Glyma.08G164800	4	AT2G33710	AT1G16310
Glyma.02G080200	Glyma.08G071000	4	AT2G33710	AT1G17840
Glyma.02G080200	Glyma.05G019500	4	AT2G33710	AT1G18600
Glyma.02G080200	Glyma.20G171400	4	AT2G33710	AT1G22750
Glyma.02G080200	Glyma.15G093200	4	AT2G33710	AT1G30130
Glyma.02G080200	Glyma.08G080900	4	AT2G33710	AT1G30760
Glyma.02G080200	Glyma.18G048900	4	AT2G33710	AT1G31360
Glyma.02G080200	Glyma.09G252800	4	AT2G33710	AT1G31800
Glyma.02G080200	Glyma.01G011300	4	AT2G33710	AT1G31920
Glyma.02G080200	Glyma.14G033700	4	AT2G33710	AT1G34470
Glyma.02G080200	Glyma.06G115100	4	AT2G33710	AT1G44350
Glyma.02G080200	Glyma.13G080900	4	AT2G33710	AT1G44790
Glyma.02G080200	Glyma.09G176200	4	AT2G33710	AT1G48550
Glyma.02G080200	Glyma.08G147400	4	AT2G33710	AT1G48870
Glyma.02G080200	Glyma.01G185400	4	AT2G33710	AT1G49620
Glyma.02G080200	Glyma.17G175700	4	AT2G33710	AT1G49620
Glyma.02G080200	Glyma.17G194600	4	AT2G33710	AT1G52190
Glyma.02G080200	Glyma.17G194500	4	AT2G33710	AT1G52190
Glyma.02G080200	Glyma.08G203900	4	AT2G33710	AT1G52190
Glyma.02G080200	Glyma.20G024900	4	AT2G33710	AT1G55535
Glyma.02G080200	Glyma.08G327400	4	AT2G33710	AT1G55920
Glyma.02G080200	Glyma.12G168300	4	AT2G33710	AT1G58100
Glyma.02G080200	Glyma.10G134100	4	AT2G33710	AT1G60000
Glyma.02G080200	Glyma.13G206000	4	AT2G33710	AT1G61870
Glyma.02G080200	Glyma.05G207300	4	AT2G33710	AT1G63470
Glyma.02G080200	Glyma.11G019700	4	AT2G33710	AT1G64185
Glyma.02G080200	Glyma.01G225000	4	AT2G33710	AT1G64380
Glyma.02G080200	Glyma.18G243000	4	AT2G33710	AT1G65230
Glyma.02G080200	Glyma.07G174000	4	AT2G33710	AT1G66140
Glyma.02G080200	Glyma.18G011800	4	AT2G33710	AT1G67740
Glyma.02G080200	Glyma.06G196400	4	AT2G33710	AT1G68710
Glyma.02G080200	Glyma.18G236200	4	AT2G33710	AT1G69070
Glyma.02G080200	Glyma.02G031900	4	AT2G33710	AT1G70230
Glyma.02G080200	Glyma.02G031800	4	AT2G33710	AT1G70230
Glyma.02G080200	Glyma.01G030900	4	AT2G33710	AT1G70370
Glyma.02G080200	Glyma.04G110300	4	AT2G33710	AT1G71340
Glyma.02G080200	Glyma.08G271000	4	AT2G33710	AT1G72210
Glyma.02G080200	Glyma.16G218600	4	AT2G33710	AT1G73400
Glyma.02G080200	Glyma.05G027100	4	AT2G33710	AT1G74640
Glyma.02G080200	Glyma.17G099600	4	AT2G33710	AT1G74640
Glyma.02G080200	Glyma.04G027800	4	AT2G33710	AT1G75500
Glyma.02G080200	Glyma.11G072800	4	AT2G33710	AT1G75500
Glyma.02G080200	Glyma.04G252600	4	AT2G33710	AT1G75710
Glyma.02G080200	Glyma.06G023900	4	AT2G33710	AT1G75800
Glyma.02G080200	Glyma.17G259800	4	AT2G33710	AT1G75900
Glyma.02G080200	Glyma.04G210500	4	AT2G33710	AT1G77280
Glyma.02G080200	Glyma.18G018800	4	AT2G33710	AT1G78020
Glyma.02G080200	Glyma.15G243100	4	AT2G33710	AT1G78510
Glyma.02G080200	Glyma.15G101800	4	AT2G33710	AT1G78960
Glyma.02G080200	Glyma.11G148800	4	AT2G33710	AT1G79150
Glyma.02G080200	Glyma.16G103700	4	AT2G33710	AT1G80480
Glyma.02G080200	Glyma.16G103800	4	AT2G33710	AT1G80480
Glyma.02G080200	Glyma.20G120700	4	AT2G33710	AT2G01210
Glyma.02G080200	Glyma.07G158000	4	AT2G33710	AT2G02080
Glyma.02G080200	Glyma.01G058500	4	AT2G33710	AT2G03530
Glyma.02G080200	Glyma.02G116300	4	AT2G33710	AT2G03530
Glyma.02G080200	Glyma.11G051600	4	AT2G33710	AT2G14960
Glyma.02G080200	Glyma.01G176300	4	AT2G33710	AT2G18390
Glyma.02G080200	Glyma.15G162500	4	AT2G33710	AT2G18940
Glyma.02G080200	Glyma.09G056200	4	AT2G33710	AT2G18940
Glyma.02G080200	Glyma.05G136500	4	AT2G33710	AT2G19640
Glyma.02G080200	Glyma.10G042000	4	AT2G33710	AT2G20260
Glyma.02G080200	Glyma.12G117700	4	AT2G33710	AT2G20570
Glyma.02G080200	Glyma.05G183600	4	AT2G33710	AT2G21960
Glyma.02G080200	Glyma.09G202600	4	AT2G33710	AT2G22660
Glyma.02G080200	Glyma.17G161700	4	AT2G33710	AT2G23060
Glyma.02G080200	Glyma.11G123200	4	AT2G33710	AT2G23460
Glyma.02G080200	Glyma.17G071600	4	AT2G33710	AT2G24120
Glyma.02G080200	Glyma.04G077900	4	AT2G33710	AT2G24395
Glyma.02G080200	Glyma.06G061200	4	AT2G33710	AT2G25060
Glyma.02G080200	Glyma.17G203500	4	AT2G33710	AT2G25680
Glyma.02G080200	Glyma.04G035900	4	AT2G33710	AT2G26500
Glyma.02G080200	Glyma.15G222100	4	AT2G33710	AT2G27110
Glyma.02G080200	Glyma.02G217200	4	AT2G33710	AT2G27610
Glyma.02G080200	Glyma.12G080600	4	AT2G33710	AT2G28130
Glyma.02G080200	Glyma.11G145500	4	AT2G33710	AT2G28350
Glyma.02G080200	Glyma.13G327000	4	AT2G33710	AT2G28470
Glyma.02G080200	Glyma.03G079800	4	AT2G33710	AT2G29050
Glyma.02G080200	Glyma.02G233500	4	AT2G33710	AT2G30320
Glyma.02G080200	Glyma.12G191700	4	AT2G33710	AT2G32530
Glyma.02G080200	Glyma.11G158400	4	AT2G33710	AT2G35040
Glyma.02G080200	Glyma.15G259600	4	AT2G33710	AT2G36000
Glyma.02G080200	Glyma.13G150000	4	AT2G33710	AT2G36570
Glyma.02G080200	Glyma.11G219400	4	AT2G33710	AT2G37640
Glyma.02G080200	Glyma.18G198400	4	AT2G33710	AT2G38120
Glyma.02G080200	Glyma.01G129400	4	AT2G33710	AT2G38400
Glyma.02G080200	Glyma.02G074000	4	AT2G33710	AT2G39000
Glyma.02G080200	Glyma.11G226700	4	AT2G33710	AT2G39920
Glyma.02G080200	Glyma.02G253900	4	AT2G33710	AT2G39920
Glyma.02G080200	Glyma.18G029900	4	AT2G33710	AT2G39980
Glyma.02G080200	Glyma.03G136200	4	AT2G33710	AT2G41720
Glyma.02G080200	Glyma.12G050900	4	AT2G33710	AT2G43420
Glyma.02G080200	Glyma.07G082500	4	AT2G33710	AT2G45600
Glyma.02G080200	Glyma.09G144200	4	AT2G33710	AT2G45750
Glyma.02G080200	Glyma.16G197200	4	AT2G33710	AT2G45750
Glyma.02G080200	Glyma.07G076200	4	AT2G33710	AT2G45760
Glyma.02G080200	Glyma.03G259500	4	AT2G33710	AT2G46630
Glyma.02G080200	Glyma.03G223500	4	AT2G33710	AT2G47020
Glyma.02G080200	Glyma.17G000100	4	AT2G33710	AT2G47300
Glyma.02G080200	Glyma.08G295800	4	AT2G33710	AT3G01470
Glyma.02G080200	Glyma.19G009700	4	AT2G33710	AT3G01480
Glyma.02G080200	Glyma.13G169500	4	AT2G33710	AT3G01480
Glyma.02G080200	Glyma.08G101800	4	AT2G33710	AT3G01750
Glyma.02G080200	Glyma.05G098700	4	AT2G33710	AT3G03680
Glyma.02G080200	Glyma.19G115800	4	AT2G33710	AT3G03770
Glyma.02G080200	Glyma.17G187500	4	AT2G33710	AT3G03773
Glyma.02G080200	Glyma.17G017200	4	AT2G33710	AT3G06150
Glyma.02G080200	Glyma.13G215500	4	AT2G33710	AT3G06390
Glyma.02G080200	Glyma.04G135300	4	AT2G33710	AT3G06730
Glyma.02G080200	Glyma.15G150400	4	AT2G33710	AT3G06840
Glyma.02G080200	Glyma.03G085900	4	AT2G33710	AT3G07310
Glyma.02G080200	Glyma.03G088900	4	AT2G33710	AT3G07390
Glyma.02G080200	Glyma.07G152200	4	AT2G33710	AT3G08950
Glyma.02G080200	Glyma.18G196300	4	AT2G33710	AT3G09085
Glyma.02G080200	Glyma.20G113300	4	AT2G33710	AT3G10420
Glyma.02G080200	Glyma.10G195800	4	AT2G33710	AT3G10630
Glyma.02G080200	Glyma.06G143100	4	AT2G33710	AT3G10910
Glyma.02G080200	Glyma.04G222300	4	AT2G33710	AT3G10910
Glyma.02G080200	Glyma.11G221600	4	AT2G33710	AT3G11420
Glyma.02G080200	Glyma.08G164400	4	AT2G33710	AT3G12750
Glyma.02G080200	Glyma.15G262800	4	AT2G33710	AT3G12750
Glyma.02G080200	Glyma.11G110700	4	AT2G33710	AT3G13960
Glyma.02G080200	Glyma.08G204100	4	AT2G33710	AT3G16175
Glyma.02G080200	Glyma.16G140900	4	AT2G33710	AT3G17130
Glyma.02G080200	Glyma.05G242400	4	AT2G33710	AT3G18215
Glyma.02G080200	Glyma.08G049700	4	AT2G33710	AT3G18215
Glyma.02G080200	Glyma.16G213100	4	AT2G33710	AT3G19180
Glyma.02G080200	Glyma.15G022200	4	AT2G33710	AT3G21300
Glyma.02G080200	Glyma.19G248900	4	AT2G33710	AT3G23240
Glyma.02G080200	Glyma.20G073400	4	AT2G33710	AT3G24320
Glyma.02G080200	Glyma.07G089200	4	AT2G33710	AT3G24430
Glyma.02G080200	Glyma.09G246300	4	AT2G33710	AT3G25480
Glyma.02G080200	Glyma.11G247400	4	AT2G33710	AT3G25980
Glyma.02G080200	Glyma.16G044700	4	AT2G33710	AT3G26630
Glyma.02G080200	Glyma.05G007200	4	AT2G33710	AT3G27925
Glyma.02G080200	Glyma.11G001200	4	AT2G33710	AT3G43740
Glyma.02G080200	Glyma.11G187600	4	AT2G33710	AT3G44610
Glyma.02G080200	Glyma.13G167200	4	AT2G33710	AT3G47650
Glyma.02G080200	Glyma.03G110500	4	AT2G33710	AT3G48110
Glyma.02G080200	Glyma.05G044600	4	AT2G33710	AT3G48460
Glyma.02G080200	Glyma.18G202100	4	AT2G33710	AT3G51850
Glyma.02G080200	Glyma.03G190400	4	AT2G33710	AT3G52960
Glyma.02G080200	Glyma.13G133500	4	AT2G33710	AT3G53540
Glyma.02G080200	Glyma.07G142700	4	AT2G33710	AT3G54050
Glyma.02G080200	Glyma.02G051400	4	AT2G33710	AT3G54350
Glyma.02G080200	Glyma.17G012700	4	AT2G33710	AT3G54470
Glyma.02G080200	Glyma.20G099700	4	AT2G33710	AT3G55390
Glyma.02G080200	Glyma.03G123100	4	AT2G33710	AT3G56650
Glyma.02G080200	Glyma.08G017300	4	AT2G33710	AT3G61490
Glyma.02G080200	Glyma.08G175700	4	AT2G33710	AT3G62000
Glyma.02G080200	Glyma.20G090200	4	AT2G33710	AT3G62020
Glyma.02G080200	Glyma.14G080500	4	AT2G33710	AT3G63470
Glyma.02G080200	Glyma.01G076100	4	AT2G33710	AT4G00030
Glyma.02G080200	Glyma.03G017800	4	AT2G33710	AT4G00770
Glyma.02G080200	Glyma.07G060500	4	AT2G33710	AT4G01130
Glyma.02G080200	Glyma.19G026600	4	AT2G33710	AT4G13700
Glyma.02G080200	Glyma.10G210100	4	AT2G33710	AT4G14145
Glyma.02G080200	Glyma.01G237100	4	AT2G33710	AT4G14820
Glyma.02G080200	Glyma.17G023100	4	AT2G33710	AT4G15630
Glyma.02G080200	Glyma.06G213600	4	AT2G33710	AT4G17080
Glyma.02G080200	Glyma.17G142500	4	AT2G33710	AT4G17310
Glyma.02G080200	Glyma.17G210100	4	AT2G33710	AT4G17310
Glyma.02G080200	Glyma.13G233900	4	AT2G33710	AT4G17500
Glyma.02G080200	Glyma.01G198700	4	AT2G33710	AT4G17810
Glyma.02G080200	Glyma.05G111400	4	AT2G33710	AT4G17810
Glyma.02G080200	Glyma.09G203700	4	AT2G33710	AT4G18240
Glyma.02G080200	Glyma.15G081500	4	AT2G33710	AT4G18570
Glyma.02G080200	Glyma.15G156500	4	AT2G33710	AT4G20130
Glyma.02G080200	Glyma.15G131600	4	AT2G33710	AT4G20900
Glyma.02G080200	Glyma.19G257000	4	AT2G33710	AT4G27810
Glyma.02G080200	Glyma.06G223500	4	AT2G33710	AT4G28080
Glyma.02G080200	Glyma.12G107100	4	AT2G33710	AT4G28210
Glyma.02G080200	Glyma.14G082000	4	AT2G33710	AT4G33380
Glyma.02G080200	Glyma.20G130400	4	AT2G33710	AT4G34260
Glyma.02G080200	Glyma.10G260800	4	AT2G33710	AT4G34260
Glyma.02G080200	Glyma.16G142200	4	AT2G33710	AT4G36830
Glyma.02G080200	Glyma.01G188400	4	AT2G33710	AT4G36920
Glyma.02G080200	Glyma.01G187600	4	AT2G33710	AT4G36930
Glyma.02G080200	Glyma.12G051300	4	AT2G33710	AT4G38180
Glyma.02G080200	Glyma.11G098600	4	AT2G33710	AT4G38760
Glyma.02G080200	Glyma.11G110900	4	AT2G33710	AT4G38960
Glyma.02G080200	Glyma.11G111400	4	AT2G33710	AT4G38970
Glyma.02G080200	Glyma.06G008200	4	AT2G33710	AT4G39010
Glyma.02G080200	Glyma.13G201400	4	AT2G33710	AT4G39110
Glyma.02G080200	Glyma.14G017300	4	AT2G33710	AT4G39952
Glyma.02G080200	Glyma.02G165700	4	AT2G33710	AT4G40045
Glyma.02G080200	Glyma.U028300	4	AT2G33710	AT5G01030
Glyma.02G080200	Glyma.03G058200	4	AT2G33710	AT5G01470
Glyma.02G080200	Glyma.07G137100	4	AT2G33710	AT5G02050
Glyma.02G080200	Glyma.07G133800	4	AT2G33710	AT5G02220
Glyma.02G080200	Glyma.11G194900	4	AT2G33710	AT5G03340
Glyma.02G080200	Glyma.06G126500	4	AT2G33710	AT5G04070
Glyma.02G080200	Glyma.06G309000	4	AT2G33710	AT5G07020
Glyma.02G080200	Glyma.04G136000	4	AT2G33710	AT5G07030
Glyma.02G080200	Glyma.19G126400	4	AT2G33710	AT5G07050
Glyma.02G080200	Glyma.18G112100	4	AT2G33710	AT5G07900
Glyma.02G080200	Glyma.15G153400	4	AT2G33710	AT5G07900
Glyma.02G080200	Glyma.04G075900	4	AT2G33710	AT5G10700
Glyma.02G080200	Glyma.09G233800	4	AT2G33710	AT5G11590
Glyma.02G080200	Glyma.19G139300	4	AT2G33710	AT5G13630
Glyma.02G080200	Glyma.13G059500	4	AT2G33710	AT5G15350
Glyma.02G080200	Glyma.17G050900	4	AT2G33710	AT5G17600
Glyma.02G080200	Glyma.06G001500	4	AT2G33710	AT5G17670
Glyma.02G080200	Glyma.02G279000	4	AT2G33710	AT5G19370
Glyma.02G080200	Glyma.14G035700	4	AT2G33710	AT5G19370
Glyma.02G080200	Glyma.17G108700	4	AT2G33710	AT5G20410
Glyma.02G080200	Glyma.13G162600	4	AT2G33710	AT5G20410
Glyma.02G080200	Glyma.20G053200	4	AT2G33710	AT5G21060
Glyma.02G080200	Glyma.13G319600	4	AT2G33710	AT5G22740
Glyma.02G080200	Glyma.15G203100	4	AT2G33710	AT5G35170
Glyma.02G080200	Glyma.19G037400	4	AT2G33710	AT5G38820
Glyma.02G080200	Glyma.11G022200	4	AT2G33710	AT5G41410
Glyma.02G080200	Glyma.05G210300	4	AT2G33710	AT5G41410
Glyma.02G080200	Glyma.16G033500	4	AT2G33710	AT5G41460
Glyma.02G080200	Glyma.13G125500	4	AT2G33710	AT5G44060
Glyma.02G080200	Glyma.10G039100	4	AT2G33710	AT5G44060
Glyma.02G080200	Glyma.08G183600	4	AT2G33710	AT5G44080
Glyma.02G080200	Glyma.01G209500	4	AT2G33710	AT5G47500
Glyma.02G080200	Glyma.04G148000	4	AT2G33710	AT5G48910
Glyma.02G080200	Glyma.06G090400	4	AT2G33710	AT5G49650
Glyma.02G080200	Glyma.09G157900	4	AT2G33710	AT5G49890
Glyma.02G080200	Glyma.06G173300	4	AT2G33710	AT5G50300
Glyma.02G080200	Glyma.02G297900	4	AT2G33710	AT5G55580
Glyma.02G080200	Glyma.17G063900	4	AT2G33710	AT5G57480
Glyma.02G080200	Glyma.16G210200	4	AT2G33710	AT5G58210
Glyma.02G080200	Glyma.14G197600	4	AT2G33710	AT5G58490
Glyma.02G080200	Glyma.14G192700	4	AT2G33710	AT5G58800
Glyma.02G080200	Glyma.08G251100	4	AT2G33710	AT5G59700
Glyma.02G080200	Glyma.07G118700	4	AT2G33710	AT5G59800
Glyma.02G080200	Glyma.01G116100	4	AT2G33710	AT5G60540
Glyma.02G080200	Glyma.06G206400	4	AT2G33710	AT5G60850
Glyma.02G080200	Glyma.04G202000	4	AT2G33710	AT5G61850
Glyma.02G080200	Glyma.13G220500	4	AT2G33710	AT5G62100
Glyma.02G080200	Glyma.15G091900	4	AT2G33710	AT5G62100
Glyma.02G080200	Glyma.06G182200	4	AT2G33710	AT5G62940
Glyma.02G080200	Glyma.06G171400	4	AT2G33710	AT5G63420
Glyma.02G080200	Glyma.16G025700	4	AT2G33710	AT5G63630
Glyma.02G080200	Glyma.08G070400	4	AT2G33710	AT5G64300
Glyma.02G080200	Glyma.11G239600	4	AT2G33710	AT5G65170
Glyma.02G080200	Glyma.14G185100	4	AT2G33710	AT5G65640
Glyma.02G080200	Glyma.11G077600	4	AT2G33710	AT5G66190
Glyma.02G080200	Glyma.16G127300	4	AT2G33710	AT5G66190
Glyma.04G010300	Glyma.03G216000	9	AT4G34590	AT1G02810
Glyma.04G010300	Glyma.12G097200	9	AT4G34590	AT1G05100
Glyma.04G010300	Glyma.20G012600	9	AT4G34590	AT1G14740
Glyma.04G010300	Glyma.05G236300	9	AT4G34590	AT1G14870
Glyma.04G010300	Glyma.14G175100	9	AT4G34590	AT1G22380
Glyma.04G010300	Glyma.20G126200	9	AT4G34590	AT1G22990
Glyma.04G010300	Glyma.02G029200	9	AT4G34590	AT1G24130
Glyma.04G010300	Glyma.20G119300	9	AT4G34590	AT1G25390
Glyma.04G010300	Glyma.01G013900	9	AT4G34590	AT1G32170
Glyma.04G010300	Glyma.04G102600	9	AT4G34590	AT1G34580
Glyma.04G010300	Glyma.12G044400	9	AT4G34590	AT1G49310
Glyma.04G010300	Glyma.07G012100	9	AT4G34590	AT1G51700
Glyma.04G010300	Glyma.07G272600	9	AT4G34590	AT1G59740
Glyma.04G010300	Glyma.05G055100	9	AT4G34590	AT1G62790
Glyma.04G010300	Glyma.01G232400	9	AT4G34590	AT1G65060
Glyma.04G010300	Glyma.11G010500	9	AT4G34590	AT1G65060
Glyma.04G010300	Glyma.11G214500	9	AT4G34590	AT1G66160
Glyma.04G010300	Glyma.02G242900	9	AT4G34590	AT1G66160
Glyma.04G010300	Glyma.14G212200	9	AT4G34590	AT1G66160
Glyma.04G010300	Glyma.05G015400	9	AT4G34590	AT1G68710
Glyma.04G010300	Glyma.02G129500	9	AT4G34590	AT1G68710
Glyma.04G010300	Glyma.19G016100	9	AT4G34590	AT1G70090
Glyma.04G010300	Glyma.17G096000	9	AT4G34590	AT1G74740
Glyma.04G010300	Glyma.17G258500	9	AT4G34590	AT1G75800
Glyma.04G010300	Glyma.04G020700	9	AT4G34590	AT1G76070
Glyma.04G010300	Glyma.17G128900	9	AT4G34590	AT1G76650
Glyma.04G010300	Glyma.06G116400	9	AT4G34590	AT1G77380
Glyma.04G010300	Glyma.20G125500	9	AT4G34590	AT2G01300
Glyma.04G010300	Glyma.13G109800	9	AT4G34590	AT2G06050
Glyma.04G010300	Glyma.09G229200	9	AT4G34590	AT2G16430
Glyma.04G010300	Glyma.07G163200	9	AT4G34590	AT2G23460
Glyma.04G010300	Glyma.16G143400	9	AT4G34590	AT2G23690
Glyma.04G010300	Glyma.11G181200	9	AT4G34590	AT2G27310
Glyma.04G010300	Glyma.12G080300	9	AT4G34590	AT2G28110
Glyma.04G010300	Glyma.19G257300	9	AT4G34590	AT2G28500
Glyma.04G010300	Glyma.02G235200	9	AT4G34590	AT2G30370
Glyma.04G010300	Glyma.01G096800	9	AT4G34590	AT2G35230
Glyma.04G010300	Glyma.01G200400	9	AT4G34590	AT2G35380
Glyma.04G010300	Glyma.03G063600	9	AT4G34590	AT2G38120
Glyma.04G010300	Glyma.09G280200	9	AT4G34590	AT2G38470
Glyma.04G010300	Glyma.11G097100	9	AT4G34590	AT2G41990
Glyma.04G010300	Glyma.09G269500	9	AT4G34590	AT2G45400
Glyma.04G010300	Glyma.10G010400	9	AT4G34590	AT2G47190
Glyma.04G010300	Glyma.03G221700	9	AT4G34590	AT2G47190
Glyma.04G010300	Glyma.10G011300	9	AT4G34590	AT2G47260
Glyma.04G010300	Glyma.19G011700	9	AT4G34590	AT3G01420
Glyma.04G010300	Glyma.16G151500	9	AT4G34590	AT3G04070
Glyma.04G010300	Glyma.19G231800	9	AT4G34590	AT3G05600
Glyma.04G010300	Glyma.09G042500	9	AT4G34590	AT3G06840
Glyma.04G010300	Glyma.08G346300	9	AT4G34590	AT3G07340
Glyma.04G010300	Glyma.U027300	9	AT4G34590	AT3G09220
Glyma.04G010300	Glyma.15G222300	9	AT4G34590	AT3G10660
Glyma.04G010300	Glyma.04G220800	9	AT4G34590	AT3G10960
Glyma.04G010300	Glyma.08G201700	9	AT4G34590	AT3G16330
Glyma.04G010300	Glyma.07G245400	9	AT4G34590	AT3G16720
Glyma.04G010300	Glyma.13G372000	9	AT4G34590	AT3G21240
Glyma.04G010300	Glyma.11G006400	9	AT4G34590	AT3G22550
Glyma.04G010300	Glyma.20G211700	9	AT4G34590	AT3G22930
Glyma.04G010300	Glyma.10G002200	9	AT4G34590	AT3G22930
Glyma.04G010300	Glyma.10G178400	9	AT4G34590	AT3G22930
Glyma.04G010300	Glyma.10G182900	9	AT4G34590	AT3G23400
Glyma.04G010300	Glyma.11G062600	9	AT4G34590	AT3G26300
Glyma.04G010300	Glyma.05G002800	9	AT4G34590	AT3G27550
Glyma.04G010300	Glyma.15G038500	9	AT4G34590	AT3G46540
Glyma.04G010300	Glyma.17G086900	9	AT4G34590	AT3G48210
Glyma.04G010300	Glyma.06G047800	9	AT4G34590	AT3G49810
Glyma.04G010300	Glyma.13G054400	9	AT4G34590	AT3G51550
Glyma.04G010300	Glyma.03G155800	9	AT4G34590	AT3G63210
Glyma.04G010300	Glyma.07G068200	9	AT4G34590	AT4G00310
Glyma.04G010300	Glyma.08G277000	9	AT4G34590	AT4G15560
Glyma.04G010300	Glyma.11G036900	9	AT4G34590	AT4G16820
Glyma.04G010300	Glyma.17G147400	9	AT4G34590	AT4G17030
Glyma.04G010300	Glyma.05G111500	9	AT4G34590	AT4G17800
Glyma.04G010300	Glyma.08G082400	9	AT4G34590	AT4G18170
Glyma.04G010300	Glyma.15G093700	9	AT4G34590	AT4G18340
Glyma.04G010300	Glyma.11G232200	9	AT4G34590	AT4G18640
Glyma.04G010300	Glyma.09G027000	9	AT4G34590	AT4G20840
Glyma.04G010300	Glyma.11G003200	9	AT4G34590	AT4G21200
Glyma.04G010300	Glyma.15G065200	9	AT4G34590	AT4G21390
Glyma.04G010300	Glyma.09G170500	9	AT4G34590	AT4G24660
Glyma.04G010300	Glyma.17G131900	9	AT4G34590	AT4G25470
Glyma.04G010300	Glyma.08G030100	9	AT4G34590	AT4G26200
Glyma.04G010300	Glyma.15G064900	9	AT4G34590	AT4G27290
Glyma.04G010300	Glyma.09G099200	9	AT4G34590	AT4G27290
Glyma.04G010300	Glyma.01G004800	9	AT4G34590	AT4G29180
Glyma.04G010300	Glyma.15G162600	9	AT4G34590	AT4G30190
Glyma.04G010300	Glyma.15G171000	9	AT4G34590	AT4G33050
Glyma.04G010300	Glyma.09G156700	9	AT4G34590	AT4G33420
Glyma.04G010300	Glyma.11G050900	9	AT4G34590	AT4G33920
Glyma.04G010300	Glyma.07G214700	9	AT4G34590	AT4G34050
Glyma.04G010300	Glyma.12G037700	9	AT4G34590	AT4G36240
Glyma.04G010300	Glyma.11G048300	9	AT4G34590	AT4G37640
Glyma.04G010300	Glyma.04G089700	9	AT4G34590	AT4G37870
Glyma.04G010300	Glyma.11G116600	9	AT4G34590	AT4G39210
Glyma.04G010300	Glyma.11G070600	9	AT4G34590	AT4G39230
Glyma.04G010300	Glyma.01G172600	9	AT4G34590	AT4G39230
Glyma.04G010300	Glyma.10G201700	9	AT4G34590	AT5G03760
Glyma.04G010300	Glyma.05G020600	9	AT4G34590	AT5G08020
Glyma.04G010300	Glyma.18G138400	9	AT4G34590	AT5G14740
Glyma.04G010300	Glyma.02G035000	9	AT4G34590	AT5G14740
Glyma.04G010300	Glyma.16G042900	9	AT4G34590	AT5G18270
Glyma.04G010300	Glyma.02G070600	9	AT4G34590	AT5G18270
Glyma.04G010300	Glyma.20G051700	9	AT4G34590	AT5G21105
Glyma.04G010300	Glyma.10G227700	9	AT4G34590	AT5G24090
Glyma.04G010300	Glyma.04G086300	9	AT4G34590	AT5G25880
Glyma.04G010300	Glyma.16G078900	9	AT4G34590	AT5G25930
Glyma.04G010300	Glyma.12G015800	9	AT4G34590	AT5G27220
Glyma.04G010300	Glyma.05G030300	9	AT4G34590	AT5G28470
Glyma.04G010300	Glyma.06G110700	9	AT4G34590	AT5G35370
Glyma.04G010300	Glyma.18G042100	9	AT4G34590	AT5G37490
Glyma.04G010300	Glyma.18G294300	9	AT4G34590	AT5G38200
Glyma.04G010300	Glyma.19G076800	9	AT4G34590	AT5G40780
Glyma.04G010300	Glyma.05G159200	9	AT4G34590	AT5G45800
Glyma.04G010300	Glyma.11G036400	9	AT4G34590	AT5G47230
Glyma.04G010300	Glyma.07G266300	9	AT4G34590	AT5G47530
Glyma.04G010300	Glyma.17G005100	9	AT4G34590	AT5G47730
Glyma.04G010300	Glyma.04G119700	9	AT4G34590	AT5G51460
Glyma.04G010300	Glyma.06G318400	9	AT4G34590	AT5G51460
Glyma.04G010300	Glyma.12G225500	9	AT4G34590	AT5G53870
Glyma.04G010300	Glyma.02G294000	9	AT4G34590	AT5G55180
Glyma.04G010300	Glyma.15G208600	9	AT4G34590	AT5G57090
Glyma.04G010300	Glyma.13G098200	9	AT4G34590	AT5G57340
Glyma.04G010300	Glyma.13G095700	9	AT4G34590	AT5G57510
Glyma.04G010300	Glyma.15G071400	9	AT4G34590	AT5G60200
Glyma.04G010300	Glyma.13G053300	9	AT4G34590	AT5G60920
Glyma.04G010300	Glyma.01G143500	9	AT4G34590	AT5G62020
Glyma.04G010300	Glyma.17G089500	9	AT4G34590	AT5G62770
Glyma.04G010300	Glyma.01G165900	9	AT4G34590	AT5G66200
Glyma.04G033300	Glyma.13G361200	6	AT5G66730	AT1G04250
Glyma.04G033300	Glyma.20G096100	6	AT5G66730	AT1G09250
Glyma.04G033300	Glyma.16G003200	6	AT5G66730	AT1G09810
Glyma.04G033300	Glyma.08G079500	6	AT5G66730	AT1G09815
Glyma.04G033300	Glyma.02G216900	6	AT5G66730	AT1G09900
Glyma.04G033300	Glyma.04G088800	6	AT5G66730	AT1G09970
Glyma.04G033300	Glyma.15G046600	6	AT5G66730	AT1G10890
Glyma.04G033300	Glyma.07G110900	6	AT5G66730	AT1G11680
Glyma.04G033300	Glyma.07G260100	6	AT5G66730	AT1G11700
Glyma.04G033300	Glyma.11G243000	6	AT5G66730	AT1G12990
Glyma.04G033300	Glyma.02G120200	6	AT5G66730	AT1G13700
Glyma.04G033300	Glyma.02G019000	6	AT5G66730	AT1G14340
Glyma.04G033300	Glyma.05G244100	6	AT5G66730	AT1G18100
Glyma.04G033300	Glyma.19G062400	6	AT5G66730	AT1G18480
Glyma.04G033300	Glyma.06G111100	6	AT5G66730	AT1G21920
Glyma.04G033300	Glyma.14G167900	6	AT5G66730	AT1G22040
Glyma.04G033300	Glyma.01G060900	6	AT5G66730	AT1G26355
Glyma.04G033300	Glyma.01G044900	6	AT5G66730	AT1G26940
Glyma.04G033300	Glyma.02G290300	6	AT5G66730	AT1G27180
Glyma.04G033300	Glyma.08G104800	6	AT5G66730	AT1G27340
Glyma.04G033300	Glyma.06G182800	6	AT5G66730	AT1G27500
Glyma.04G033300	Glyma.02G211000	6	AT5G66730	AT1G28220
Glyma.04G033300	Glyma.08G119700	6	AT5G66730	AT1G29340
Glyma.04G033300	Glyma.12G006600	6	AT5G66730	AT1G29990
Glyma.04G033300	Glyma.01G200200	6	AT5G66730	AT1G32440
Glyma.04G033300	Glyma.19G120900	6	AT5G66730	AT1G33110
Glyma.04G033300	Glyma.12G039500	6	AT5G66730	AT1G34570
Glyma.04G033300	Glyma.17G238700	6	AT5G66730	AT1G47056
Glyma.04G033300	Glyma.13G199600	6	AT5G66730	AT1G49880
Glyma.04G033300	Glyma.07G031000	6	AT5G66730	AT1G52565
Glyma.04G033300	Glyma.10G144800	6	AT5G66730	AT1G56700
Glyma.04G033300	Glyma.11G212500	6	AT5G66730	AT1G65900
Glyma.04G033300	Glyma.07G084100	6	AT5G66730	AT1G65980
Glyma.04G033300	Glyma.11G250600	6	AT5G66730	AT1G67340
Glyma.04G033300	Glyma.08G130200	6	AT5G66730	AT1G67785
Glyma.04G033300	Glyma.02G037100	6	AT5G66730	AT1G70520
Glyma.04G033300	Glyma.09G176300	6	AT5G66730	AT1G73590
Glyma.04G033300	Glyma.04G177300	6	AT5G66730	AT1G74840
Glyma.04G033300	Glyma.14G171500	6	AT5G66730	AT1G78080
Glyma.04G033300	Glyma.13G361500	6	AT5G66730	AT1G80360
Glyma.04G033300	Glyma.13G367300	6	AT5G66730	AT1G80490
Glyma.04G033300	Glyma.15G004900	6	AT5G66730	AT1G80570
Glyma.04G033300	Glyma.15G002900	6	AT5G66730	AT1G80870
Glyma.04G033300	Glyma.07G169500	6	AT5G66730	AT2G01680
Glyma.04G033300	Glyma.02G123700	6	AT5G66730	AT2G03890
Glyma.04G033300	Glyma.02G306300	6	AT5G66730	AT2G04880
Glyma.04G033300	Glyma.09G198700	6	AT5G66730	AT2G17220
Glyma.04G033300	Glyma.01G163000	6	AT5G66730	AT2G17760
Glyma.04G033300	Glyma.11G051500	6	AT5G66730	AT2G23150
Glyma.04G033300	Glyma.05G009200	6	AT5G66730	AT2G26700
Glyma.04G033300	Glyma.11G189400	6	AT5G66730	AT2G27830
Glyma.04G033300	Glyma.13G324800	6	AT5G66730	AT2G28310
Glyma.04G033300	Glyma.13G325000	6	AT5G66730	AT2G28320
Glyma.04G033300	Glyma.10G243100	6	AT5G66730	AT2G32980
Glyma.04G033300	Glyma.16G050900	6	AT5G66730	AT2G33500
Glyma.04G033300	Glyma.07G220600	6	AT5G66730	AT2G35100
Glyma.04G033300	Glyma.10G076700	6	AT5G66730	AT2G37340
Glyma.04G033300	Glyma.18G028700	6	AT5G66730	AT2G40070
Glyma.04G033300	Glyma.11G218500	6	AT5G66730	AT2G43980
Glyma.04G033300	Glyma.18G038800	6	AT5G66730	AT2G43980
Glyma.04G033300	Glyma.03G105400	6	AT5G66730	AT2G44670
Glyma.04G033300	Glyma.01G137200	6	AT5G66730	AT2G45190
Glyma.04G033300	Glyma.07G083300	6	AT5G66730	AT2G45510
Glyma.04G033300	Glyma.03G258600	6	AT5G66730	AT2G46550
Glyma.04G033300	Glyma.04G231400	6	AT5G66730	AT2G46680
Glyma.04G033300	Glyma.16G020600	6	AT5G66730	AT2G46700
Glyma.04G033300	Glyma.02G015700	6	AT5G66730	AT2G47510
Glyma.04G033300	Glyma.16G059400	6	AT5G66730	AT3G01820
Glyma.04G033300	Glyma.19G029500	6	AT5G66730	AT3G02100
Glyma.04G033300	Glyma.04G193500	6	AT5G66730	AT3G04120
Glyma.04G033300	Glyma.10G250000	6	AT5G66730	AT3G05990
Glyma.04G033300	Glyma.10G072600	6	AT5G66730	AT3G09640
Glyma.04G033300	Glyma.10G052000	6	AT5G66730	AT3G09770
Glyma.04G033300	Glyma.03G120900	6	AT5G66730	AT3G12390
Glyma.04G033300	Glyma.09G187100	6	AT5G66730	AT3G18480
Glyma.04G033300	Glyma.02G146100	6	AT5G66730	AT3G22550
Glyma.04G033300	Glyma.10G242600	6	AT5G66730	AT3G22890
Glyma.04G033300	Glyma.02G053000	6	AT5G66730	AT3G26750
Glyma.04G033300	Glyma.16G053400	6	AT5G66730	AT3G27000
Glyma.04G033300	Glyma.13G327500	6	AT5G66730	AT3G50700
Glyma.04G033300	Glyma.02G229400	6	AT5G66730	AT3G51770
Glyma.04G033300	Glyma.01G123900	6	AT5G66730	AT3G51770
Glyma.04G033300	Glyma.02G157200	6	AT5G66730	AT3G55290
Glyma.04G033300	Glyma.02G159200	6	AT5G66730	AT3G55290
Glyma.04G033300	Glyma.19G067800	6	AT5G66730	AT3G56490
Glyma.04G033300	Glyma.06G324600	6	AT5G66730	AT4G09900
Glyma.04G033300	Glyma.13G121600	6	AT5G66730	AT4G14420
Glyma.04G033300	Glyma.08G141000	6	AT5G66730	AT4G14540
Glyma.04G033300	Glyma.10G199200	6	AT5G66730	AT4G14590
Glyma.04G033300	Glyma.01G016800	6	AT5G66730	AT4G17790
Glyma.04G033300	Glyma.05G158700	6	AT5G66730	AT4G18700
Glyma.04G033300	Glyma.02G211900	6	AT5G66730	AT4G24660
Glyma.04G033300	Glyma.01G003800	6	AT5G66730	AT4G29510
Glyma.04G033300	Glyma.03G029900	6	AT5G66730	AT4G31500
Glyma.04G033300	Glyma.03G030400	6	AT5G66730	AT4G31500
Glyma.04G033300	Glyma.19G110200	6	AT5G66730	AT4G32890
Glyma.04G033300	Glyma.07G010800	6	AT5G66730	AT4G33000
Glyma.04G033300	Glyma.06G057900	6	AT5G66730	AT4G33170
Glyma.04G033300	Glyma.01G162900	6	AT5G66730	AT4G35840
Glyma.04G033300	Glyma.11G076000	6	AT5G66730	AT4G36130
Glyma.04G033300	Glyma.17G241000	6	AT5G66730	AT4G36930
Glyma.04G033300	Glyma.10G066000	6	AT5G66730	AT5G03730
Glyma.04G033300	Glyma.16G043900	6	AT5G66730	AT5G06660
Glyma.04G033300	Glyma.19G108300	6	AT5G66730	AT5G06660
Glyma.04G033300	Glyma.05G017500	6	AT5G66730	AT5G08139
Glyma.04G033300	Glyma.17G224100	6	AT5G66730	AT5G10810
Glyma.04G033300	Glyma.05G006600	6	AT5G66730	AT5G14700
Glyma.04G033300	Glyma.06G206600	6	AT5G66730	AT5G15740
Glyma.04G033300	Glyma.20G232200	6	AT5G66730	AT5G19090
Glyma.04G033300	Glyma.12G057300	6	AT5G66730	AT5G19350
Glyma.04G033300	Glyma.13G168100	6	AT5G66730	AT5G20120
Glyma.04G033300	Glyma.13G108200	6	AT5G66730	AT5G20540
Glyma.04G033300	Glyma.13G371400	6	AT5G66730	AT5G25900
Glyma.04G033300	Glyma.10G158000	6	AT5G66730	AT5G27320
Glyma.04G033300	Glyma.16G066000	6	AT5G66730	AT5G40660
Glyma.04G033300	Glyma.18G006400	6	AT5G66730	AT5G43260
Glyma.04G033300	Glyma.09G033500	6	AT5G66730	AT5G49525
Glyma.04G033300	Glyma.11G111200	6	AT5G66730	AT5G50280
Glyma.04G033300	Glyma.05G047800	6	AT5G66730	AT5G50380
Glyma.04G033300	Glyma.10G232000	6	AT5G66730	AT5G52510
Glyma.04G033300	Glyma.04G236400	6	AT5G66730	AT5G53420
Glyma.04G033300	Glyma.12G218700	6	AT5G66730	AT5G54110
Glyma.04G033300	Glyma.18G098900	6	AT5G66730	AT5G54930
Glyma.04G033300	Glyma.04G194100	6	AT5G66730	AT5G60160
Glyma.04G033300	Glyma.U020400	6	AT5G66730	AT5G60370
Glyma.04G033300	Glyma.06G164300	6	AT5G66730	AT5G61960
Glyma.04G033300	Glyma.12G005300	6	AT5G66730	AT5G62390
Glyma.04G033300	Glyma.16G114700	6	AT5G66730	AT5G63870
Glyma.04G033300	Glyma.09G195800	6	AT5G66730	AT5G63870
Glyma.04G033300	Glyma.15G061500	6	AT5G66730	AT5G64510
Glyma.04G033300	Glyma.08G135300	6	AT5G66730	AT5G64970
Glyma.04G033300	Glyma.02G051100	6	AT5G66730	AT5G66320
Glyma.04G208300	Glyma.07G049600	7	AT1G01720	AT1G01090
Glyma.04G208300	Glyma.07G055900	7	AT1G01720	AT1G01320
Glyma.04G208300	Glyma.16G024600	7	AT1G01720	AT1G01320
Glyma.04G208300	Glyma.07G071300	2	AT1G01720	AT1G01710
Glyma.04G208300	Glyma.06G157400	5	AT1G01720	AT1G01720
Glyma.04G208300	Glyma.04G208300	5	AT1G01720	AT1G01720
Glyma.04G208300	Glyma.13G127500	5	AT1G01720	AT1G04120
Glyma.04G208300	Glyma.20G076500	2	AT1G01720	AT1G04780
Glyma.04G208300	Glyma.16G158100	2	AT1G01720	AT1G05680
Glyma.04G208300	Glyma.10G037400	2	AT1G01720	AT1G06190
Glyma.04G208300	Glyma.13G124000	7	AT1G01720	AT1G06190
Glyma.04G208300	Glyma.03G163800	7	AT1G01720	AT1G06190
Glyma.04G208300	Glyma.02G287000	7	AT1G01720	AT1G06530
Glyma.04G208300	Glyma.08G334100	5	AT1G01720	AT1G07350
Glyma.04G208300	Glyma.11G138500	2	AT1G01720	AT1G07530
Glyma.04G208300	Glyma.02G247600	5	AT1G01720	AT1G07570
Glyma.04G208300	Glyma.15G038000	5	AT1G01720	AT1G07570
Glyma.04G208300	Glyma.11G139500	5	AT1G01720	AT1G07630
Glyma.04G208300	Glyma.12G084500	5	AT1G01720	AT1G08230
Glyma.04G208300	Glyma.17G120400	2	AT1G01720	AT1G08510
Glyma.04G208300	Glyma.10G166600	5	AT1G01720	AT1G08650
Glyma.04G208300	Glyma.20G222600	5	AT1G01720	AT1G08650
Glyma.04G208300	Glyma.10G159200	5	AT1G01720	AT1G08720
Glyma.04G208300	Glyma.10G142600	5	AT1G01720	AT1G09530
Glyma.04G208300	Glyma.06G050100	5	AT1G01720	AT1G10070
Glyma.04G208300	Glyma.07G104700	2	AT1G01720	AT1G10170
Glyma.04G208300	Glyma.08G143000	7	AT1G01720	AT1G10490
Glyma.04G208300	Glyma.05G184700	2	AT1G01720	AT1G10500
Glyma.04G208300	Glyma.08G187200	2	AT1G01720	AT1G11040
Glyma.04G208300	Glyma.08G059700	5	AT1G01720	AT1G11260
Glyma.04G208300	Glyma.05G042800	7	AT1G01720	AT1G13110
Glyma.04G208300	Glyma.08G104100	5	AT1G01720	AT1G13710
Glyma.04G208300	Glyma.01G061100	7	AT1G01720	AT1G13710
Glyma.04G208300	Glyma.02G106700	5	AT1G01720	AT1G14290
Glyma.04G208300	Glyma.01G046500	5	AT1G01720	AT1G14290
Glyma.04G208300	Glyma.02G019700	2	AT1G01720	AT1G14380
Glyma.04G208300	Glyma.18G124200	2	AT1G01720	AT1G14380
Glyma.04G208300	Glyma.08G199300	7	AT1G01720	AT1G14520
Glyma.04G208300	Glyma.07G013900	7	AT1G01720	AT1G14520
Glyma.04G208300	Glyma.15G009700	2	AT1G01720	AT1G15390
Glyma.04G208300	Glyma.05G041300	5	AT1G01720	AT1G15530
Glyma.04G208300	Glyma.05G155600	5	AT1G01720	AT1G15670
Glyma.04G208300	Glyma.19G073200	7	AT1G01720	AT1G18390
Glyma.04G208300	Glyma.09G116300	5	AT1G01720	AT1G18390
Glyma.04G208300	Glyma.11G085600	2	AT1G01720	AT1G18485
Glyma.04G208300	Glyma.06G193200	7	AT1G01720	AT1G18800
Glyma.04G208300	Glyma.17G099200	2	AT1G01720	AT1G18800
Glyma.04G208300	Glyma.04G170400	7	AT1G01720	AT1G18800
Glyma.04G208300	Glyma.05G029300	2	AT1G01720	AT1G18850
Glyma.04G208300	Glyma.04G178500	5	AT1G01720	AT1G19020
Glyma.04G208300	Glyma.09G071600	5	AT1G01720	AT1G19180
Glyma.04G208300	Glyma.15G179600	5	AT1G01720	AT1G19180
Glyma.04G208300	Glyma.13G112000	5	AT1G01720	AT1G19180
Glyma.04G208300	Glyma.14G076600	2	AT1G01720	AT1G19360
Glyma.04G208300	Glyma.02G227300	2	AT1G01720	AT1G19720
Glyma.04G208300	Glyma.14G119100	5	AT1G01720	AT1G21450
Glyma.04G208300	Glyma.04G245800	2	AT1G01720	AT1G21640
Glyma.04G208300	Glyma.06G113000	2	AT1G01720	AT1G21830
Glyma.04G208300	Glyma.14G072200	2	AT1G01720	AT1G22100
Glyma.04G208300	Glyma.14G175000	2	AT1G01720	AT1G22360
Glyma.04G208300	Glyma.14G175800	5	AT1G01720	AT1G22380
Glyma.04G208300	Glyma.16G157100	5	AT1G01720	AT1G22710
Glyma.04G208300	Glyma.01G028800	7	AT1G01720	AT1G23390
Glyma.04G208300	Glyma.01G087500	5	AT1G01720	AT1G25560
Glyma.04G208300	Glyma.10G204400	5	AT1G01720	AT1G25560
Glyma.04G208300	Glyma.04G134900	2	AT1G01720	AT1G26110
Glyma.04G208300	Glyma.01G089900	2	AT1G01720	AT1G26110
Glyma.04G208300	Glyma.01G058200	2	AT1G01720	AT1G26460
Glyma.04G208300	Glyma.02G115900	2	AT1G01720	AT1G26480
Glyma.04G208300	Glyma.04G164300	2	AT1G01720	AT1G26610
Glyma.04G208300	Glyma.02G111700	7	AT1G01720	AT1G26660
Glyma.04G208300	Glyma.18G119600	2	AT1G01720	AT1G26850
Glyma.04G208300	Glyma.04G170300	2	AT1G01720	AT1G26850
Glyma.04G208300	Glyma.01G040400	5	AT1G01720	AT1G27100
Glyma.04G208300	Glyma.02G024200	5	AT1G01720	AT1G27100
Glyma.04G208300	Glyma.11G251600	7	AT1G01720	AT1G27340
Glyma.04G208300	Glyma.17G235100	2	AT1G01720	AT1G27760
Glyma.04G208300	Glyma.04G045700	5	AT1G01720	AT1G27840
Glyma.04G208300	Glyma.13G218800	7	AT1G01720	AT1G30090
Glyma.04G208300	Glyma.05G142400	7	AT1G01720	AT1G30220
Glyma.04G208300	Glyma.15G217500	2	AT1G01720	AT1G30820
Glyma.04G208300	Glyma.07G173900	2	AT1G01720	AT1G31430
Glyma.04G208300	Glyma.03G190900	2	AT1G01720	AT1G31660
Glyma.04G208300	Glyma.05G087100	2	AT1G01720	AT1G31660
Glyma.04G208300	Glyma.20G106200	2	AT1G01720	AT1G31830
Glyma.04G208300	Glyma.08G266000	7	AT1G01720	AT1G32080
Glyma.04G208300	Glyma.01G203300	7	AT1G01720	AT1G32740
Glyma.04G208300	Glyma.09G195100	7	AT1G01720	AT1G32940
Glyma.04G208300	Glyma.13G227500	5	AT1G01720	AT1G33055
Glyma.04G208300	Glyma.15G084900	5	AT1G01720	AT1G33055
Glyma.04G208300	Glyma.06G324900	2	AT1G01720	AT1G33780
Glyma.04G208300	Glyma.10G215200	2	AT1G01720	AT1G34370
Glyma.04G208300	Glyma.20G175300	2	AT1G01720	AT1G35680
Glyma.04G208300	Glyma.05G243200	7	AT1G01720	AT1G42550
Glyma.04G208300	Glyma.12G161000	2	AT1G01720	AT1G42970
Glyma.04G208300	Glyma.06G148600	2	AT1G01720	AT1G43130
Glyma.04G208300	Glyma.04G217200	2	AT1G01720	AT1G43130
Glyma.04G208300	Glyma.14G121400	5	AT1G01720	AT1G43800
Glyma.04G208300	Glyma.17G168300	5	AT1G01720	AT1G47128
Glyma.04G208300	Glyma.06G035800	2	AT1G01720	AT1G47640
Glyma.04G208300	Glyma.08G055700	2	AT1G01720	AT1G48480
Glyma.04G208300	Glyma.04G145700	5	AT1G01720	AT1G49000
Glyma.04G208300	Glyma.17G121900	5	AT1G01720	AT1G49000
Glyma.04G208300	Glyma.20G132700	2	AT1G01720	AT1G49890
Glyma.04G208300	Glyma.14G017000	7	AT1G01720	AT1G50590
Glyma.04G208300	Glyma.18G091600	5	AT1G01720	AT1G50640
Glyma.04G208300	Glyma.15G021100	2	AT1G01720	AT1G52080
Glyma.04G208300	Glyma.01G228800	2	AT1G01720	AT1G52640
Glyma.04G208300	Glyma.03G262700	2	AT1G01720	AT1G53730
Glyma.04G208300	Glyma.19G261700	2	AT1G01720	AT1G53730
Glyma.04G208300	Glyma.07G040300	2	AT1G01720	AT1G54115
Glyma.04G208300	Glyma.19G234800	2	AT1G01720	AT1G55040
Glyma.04G208300	Glyma.06G050600	5	AT1G01720	AT1G55340
Glyma.04G208300	Glyma.03G070200	2	AT1G01720	AT1G55510
Glyma.04G208300	Glyma.02G301200	7	AT1G01720	AT1G55850
Glyma.04G208300	Glyma.18G078600	2	AT1G01720	AT1G55910
Glyma.04G208300	Glyma.08G328000	2	AT1G01720	AT1G55910
Glyma.04G208300	Glyma.03G253600	2	AT1G01720	AT1G56720
Glyma.04G208300	Glyma.06G049000	2	AT1G01720	AT1G58470
Glyma.04G208300	Glyma.04G176900	2	AT1G01720	AT1G59640
Glyma.04G208300	Glyma.07G015800	7	AT1G01720	AT1G59870
Glyma.04G208300	Glyma.13G042800	7	AT1G01720	AT1G60600
Glyma.04G208300	Glyma.12G219700	2	AT1G01720	AT1G61260
Glyma.04G208300	Glyma.15G110300	5	AT1G01720	AT1G62300
Glyma.04G208300	Glyma.09G005700	5	AT1G01720	AT1G62300
Glyma.04G208300	Glyma.01G176400	2	AT1G01720	AT1G63810
Glyma.04G208300	Glyma.11G068600	7	AT1G01720	AT1G63810
Glyma.04G208300	Glyma.11G020400	2	AT1G01720	AT1G64080
Glyma.04G208300	Glyma.02G243600	5	AT1G01720	AT1G66180
Glyma.04G208300	Glyma.11G218600	7	AT1G01720	AT1G66480
Glyma.04G208300	Glyma.04G195700	5	AT1G01720	AT1G67340
Glyma.04G208300	Glyma.06G170100	5	AT1G01720	AT1G67340
Glyma.04G208300	Glyma.05G239400	5	AT1G01720	AT1G68050
Glyma.04G208300	Glyma.09G115300	7	AT1G01720	AT1G68400
Glyma.04G208300	Glyma.01G081600	5	AT1G01720	AT1G68570
Glyma.04G208300	Glyma.06G310100	2	AT1G01720	AT1G68620
Glyma.04G208300	Glyma.07G230200	2	AT1G01720	AT1G69600
Glyma.04G208300	Glyma.02G019100	5	AT1G01720	AT1G69780
Glyma.04G208300	Glyma.10G263800	7	AT1G01720	AT1G71040
Glyma.04G208300	Glyma.10G222400	2	AT1G01720	AT1G71695
Glyma.04G208300	Glyma.20G169200	2	AT1G01720	AT1G71695
Glyma.04G208300	Glyma.16G157300	7	AT1G01720	AT1G71870
Glyma.04G208300	Glyma.02G075300	7	AT1G01720	AT1G71870
Glyma.04G208300	Glyma.02G073200	5	AT1G01720	AT1G71990
Glyma.04G208300	Glyma.09G071100	2	AT1G01720	AT1G72490
Glyma.04G208300	Glyma.09G161900	5	AT1G01720	AT1G73390
Glyma.04G208300	Glyma.17G082700	2	AT1G01720	AT1G73990
Glyma.04G208300	Glyma.06G191900	2	AT1G01720	AT1G74510
Glyma.04G208300	Glyma.04G033700	2	AT1G01720	AT1G75090
Glyma.04G208300	Glyma.06G033900	2	AT1G01720	AT1G75090
Glyma.04G208300	Glyma.17G257700	2	AT1G01720	AT1G75710
Glyma.04G208300	Glyma.11G114200	2	AT1G01720	AT1G75820
Glyma.04G208300	Glyma.06G020400	7	AT1G01720	AT1G76100
Glyma.04G208300	Glyma.02G001400	5	AT1G01720	AT1G76390
Glyma.04G208300	Glyma.10G064900	5	AT1G01720	AT1G76870
Glyma.04G208300	Glyma.16G167500	2	AT1G01720	AT1G76890
Glyma.04G208300	Glyma.04G100700	2	AT1G01720	AT1G78240
Glyma.04G208300	Glyma.06G102500	2	AT1G01720	AT1G78240
Glyma.04G208300	Glyma.13G268300	2	AT1G01720	AT1G78650
Glyma.04G208300	Glyma.12G229800	2	AT1G01720	AT1G78810
Glyma.04G208300	Glyma.08G237200	2	AT1G01720	AT1G79570
Glyma.04G208300	Glyma.13G362300	7	AT1G01720	AT1G80300
Glyma.04G208300	Glyma.15G011500	7	AT1G01720	AT1G80300
Glyma.04G208300	Glyma.07G033100	7	AT1G01720	AT1G80300
Glyma.04G208300	Glyma.15G012900	2	AT1G01720	AT1G80400
Glyma.04G208300	Glyma.09G118400	5	AT1G01720	AT2G01410
Glyma.04G208300	Glyma.05G235200	5	AT1G01720	AT2G01660
Glyma.04G208300	Glyma.05G135800	2	AT1G01720	AT2G02160
Glyma.04G208300	Glyma.05G169900	2	AT1G01720	AT2G02850
Glyma.04G208300	Glyma.02G108900	5	AT1G01720	AT2G03050
Glyma.04G208300	Glyma.04G167800	5	AT1G01720	AT2G03090
Glyma.04G208300	Glyma.14G142100	2	AT1G01720	AT2G03120
Glyma.04G208300	Glyma.05G183800	5	AT1G01720	AT2G03800
Glyma.04G208300	Glyma.15G177500	2	AT1G01720	AT2G06025
Glyma.04G208300	Glyma.09G069500	5	AT1G01720	AT2G06025
Glyma.04G208300	Glyma.18G116900	7	AT1G01720	AT2G13360
Glyma.04G208300	Glyma.08G302600	7	AT1G01720	AT2G13360
Glyma.04G208300	Glyma.02G125600	5	AT1G01720	AT2G14960
Glyma.04G208300	Glyma.02G104500	7	AT1G01720	AT2G15490
Glyma.04G208300	Glyma.02G104300	2	AT1G01720	AT2G15490
Glyma.04G208300	Glyma.07G254600	7	AT1G01720	AT2G15490
Glyma.04G208300	Glyma.17G019400	7	AT1G01720	AT2G15490
Glyma.04G208300	Glyma.11G121700	5	AT1G01720	AT2G16060
Glyma.04G208300	Glyma.11G121800	5	AT1G01720	AT2G16060
Glyma.04G208300	Glyma.12G039200	2	AT1G01720	AT2G16440
Glyma.04G208300	Glyma.12G031700	5	AT1G01720	AT2G16700
Glyma.04G208300	Glyma.11G081000	5	AT1G01720	AT2G17705
Glyma.04G208300	Glyma.14G106000	5	AT1G01720	AT2G17970
Glyma.04G208300	Glyma.01G174000	7	AT1G01720	AT2G18330
Glyma.04G208300	Glyma.11G069000	2	AT1G01720	AT2G18330
Glyma.04G208300	Glyma.07G080700	5	AT1G01720	AT2G19130
Glyma.04G208300	Glyma.01G007300	5	AT1G01720	AT2G19860
Glyma.04G208300	Glyma.20G222300	2	AT1G01720	AT2G20410
Glyma.04G208300	Glyma.12G236300	2	AT1G01720	AT2G21440
Glyma.04G208300	Glyma.11G242200	5	AT1G01720	AT2G22430
Glyma.04G208300	Glyma.18G014900	5	AT1G01720	AT2G22430
Glyma.04G208300	Glyma.01G022900	7	AT1G01720	AT2G22560
Glyma.04G208300	Glyma.09G199400	2	AT1G01720	AT2G22560
Glyma.04G208300	Glyma.01G189100	5	AT1G01720	AT2G23320
Glyma.04G208300	Glyma.17G168900	7	AT1G01720	AT2G23320
Glyma.04G208300	Glyma.05G096500	5	AT1G01720	AT2G23320
Glyma.04G208300	Glyma.17G169800	7	AT1G01720	AT2G23340
Glyma.04G208300	Glyma.11G060300	5	AT1G01720	AT2G23460
Glyma.04G208300	Glyma.02G059200	7	AT1G01720	AT2G23790
Glyma.04G208300	Glyma.11G063700	2	AT1G01720	AT2G23790
Glyma.04G208300	Glyma.15G203900	2	AT1G01720	AT2G24260
Glyma.04G208300	Glyma.14G098100	5	AT1G01720	AT2G26310
Glyma.04G208300	Glyma.14G078900	5	AT1G01720	AT2G26490
Glyma.04G208300	Glyma.17G246400	5	AT1G01720	AT2G26490
Glyma.04G208300	Glyma.12G186800	5	AT1G01720	AT2G27310
Glyma.04G208300	Glyma.11G140800	5	AT1G01720	AT2G28790
Glyma.04G208300	Glyma.12G064300	5	AT1G01720	AT2G28790
Glyma.04G208300	Glyma.18G062300	7	AT1G01720	AT2G29970
Glyma.04G208300	Glyma.14G195300	5	AT1G01720	AT2G30040
Glyma.04G208300	Glyma.02G228300	5	AT1G01720	AT2G30040
Glyma.04G208300	Glyma.04G188100	7	AT1G01720	AT2G30140
Glyma.04G208300	Glyma.18G057500	7	AT1G01720	AT2G30170
Glyma.04G208300	Glyma.03G164000	2	AT1G01720	AT2G31160
Glyma.04G208300	Glyma.10G035900	2	AT1G01720	AT2G31240
Glyma.04G208300	Glyma.12G192500	2	AT1G01720	AT2G32510
Glyma.04G208300	Glyma.13G193200	2	AT1G01720	AT2G32940
Glyma.04G208300	Glyma.14G049700	2	AT1G01720	AT2G32950
Glyma.04G208300	Glyma.02G269600	5	AT1G01720	AT2G33580
Glyma.04G208300	Glyma.11G032400	2	AT1G01720	AT2G35720
Glyma.04G208300	Glyma.10G213200	2	AT1G01720	AT2G35800
Glyma.04G208300	Glyma.13G312700	5	AT1G01720	AT2G35930
Glyma.04G208300	Glyma.13G312800	5	AT1G01720	AT2G35930
Glyma.04G208300	Glyma.10G075800	2	AT1G01720	AT2G36090
Glyma.04G208300	Glyma.03G195200	2	AT1G01720	AT2G36250
Glyma.04G208300	Glyma.19G192800	7	AT1G01720	AT2G36390
Glyma.04G208300	Glyma.19G190200	5	AT1G01720	AT2G36570
Glyma.04G208300	Glyma.10G062700	2	AT1G01720	AT2G36720
Glyma.04G208300	Glyma.19G187400	2	AT1G01720	AT2G36760
Glyma.04G208300	Glyma.20G004100	2	AT1G01720	AT2G38290
Glyma.04G208300	Glyma.09G278600	2	AT1G01720	AT2G38410
Glyma.04G208300	Glyma.18G212900	2	AT1G01720	AT2G38570
Glyma.04G208300	Glyma.16G145600	5	AT1G01720	AT2G39200
Glyma.04G208300	Glyma.20G098500	5	AT1G01720	AT2G39470
Glyma.04G208300	Glyma.02G250400	2	AT1G01720	AT2G39750
Glyma.04G208300	Glyma.03G120700	5	AT1G01720	AT2G41010
Glyma.04G208300	Glyma.08G152500	5	AT1G01720	AT2G42280
Glyma.04G208300	Glyma.05G160500	2	AT1G01720	AT2G42760
Glyma.04G208300	Glyma.08G309300	2	AT1G01720	AT2G42910
Glyma.04G208300	Glyma.08G303900	2	AT1G01720	AT2G43010
Glyma.04G208300	Glyma.18G116300	5	AT1G01720	AT2G43020
Glyma.04G208300	Glyma.07G117300	5	AT1G01720	AT2G44670
Glyma.04G208300	Glyma.U014600	2	AT1G01720	AT2G45080
Glyma.04G208300	Glyma.19G257200	5	AT1G01720	AT2G46550
Glyma.04G208300	Glyma.07G054600	5	AT1G01720	AT2G46550
Glyma.04G208300	Glyma.16G017100	2	AT1G01720	AT2G46870
Glyma.04G208300	Glyma.02G010300	7	AT1G01720	AT2G47240
Glyma.04G208300	Glyma.04G000100	2	AT1G01720	AT2G47300
Glyma.04G208300	Glyma.19G214300	7	AT1G01720	AT2G47485
Glyma.04G208300	Glyma.13G070900	5	AT1G01720	AT3G01420
Glyma.04G208300	Glyma.02G000700	2	AT1G01720	AT3G01680
Glyma.04G208300	Glyma.19G046300	5	AT1G01720	AT3G02550
Glyma.04G208300	Glyma.13G046300	5	AT1G01720	AT3G02550
Glyma.04G208300	Glyma.18G297100	5	AT1G01720	AT3G02550
Glyma.04G208300	Glyma.08G365100	5	AT1G01720	AT3G02550
Glyma.04G208300	Glyma.07G091600	5	AT1G01720	AT3G02550
Glyma.04G208300	Glyma.18G242300	5	AT1G01720	AT3G02780
Glyma.04G208300	Glyma.20G160600	2	AT1G01720	AT3G03750
Glyma.04G208300	Glyma.13G207000	2	AT1G01720	AT3G06050
Glyma.04G208300	Glyma.14G024600	2	AT1G01720	AT3G06530
Glyma.04G208300	Glyma.09G043900	2	AT1G01720	AT3G06880
Glyma.04G208300	Glyma.20G004500	2	AT1G01720	AT3G07200
Glyma.04G208300	Glyma.19G250700	5	AT1G01720	AT3G07360
Glyma.04G208300	Glyma.15G276100	2	AT1G01720	AT3G08030
Glyma.04G208300	Glyma.10G090100	2	AT1G01720	AT3G08030
Glyma.04G208300	Glyma.10G056600	7	AT1G01720	AT3G09870
Glyma.04G208300	Glyma.13G143200	2	AT1G01720	AT3G09870
Glyma.04G208300	Glyma.20G189000	2	AT1G01720	AT3G10030
Glyma.04G208300	Glyma.19G136800	2	AT1G01720	AT3G10330
Glyma.04G208300	Glyma.06G141200	2	AT1G01720	AT3G10870
Glyma.04G208300	Glyma.18G214200	7	AT1G01720	AT3G10910
Glyma.04G208300	Glyma.11G235500	7	AT1G01720	AT3G10970
Glyma.04G208300	Glyma.19G195900	2	AT1G01720	AT3G11530
Glyma.04G208300	Glyma.03G199800	2	AT1G01720	AT3G11600
Glyma.04G208300	Glyma.11G210700	2	AT1G01720	AT3G11710
Glyma.04G208300	Glyma.19G203200	2	AT1G01720	AT3G11900
Glyma.04G208300	Glyma.20G111000	5	AT1G01720	AT3G12120
Glyma.04G208300	Glyma.03G144500	5	AT1G01720	AT3G12120
Glyma.04G208300	Glyma.04G133900	2	AT1G01720	AT3G12270
Glyma.04G208300	Glyma.11G157700	7	AT1G01720	AT3G12270
Glyma.04G208300	Glyma.11G158200	7	AT1G01720	AT3G12320
Glyma.04G208300	Glyma.20G055800	7	AT1G01720	AT3G12340
Glyma.04G208300	Glyma.18G080900	7	AT1G01720	AT3G13080
Glyma.04G208300	Glyma.02G298400	7	AT1G01720	AT3G13080
Glyma.04G208300	Glyma.08G101500	7	AT1G01720	AT3G13080
Glyma.04G208300	Glyma.09G016800	2	AT1G01720	AT3G13300
Glyma.04G208300	Glyma.08G337400	2	AT1G01720	AT3G13300
Glyma.04G208300	Glyma.15G266100	7	AT1G01720	AT3G13510
Glyma.04G208300	Glyma.05G167100	2	AT1G01720	AT3G13510
Glyma.04G208300	Glyma.07G009100	7	AT1G01720	AT3G13810
Glyma.04G208300	Glyma.07G036700	2	AT1G01720	AT3G13980
Glyma.04G208300	Glyma.08G174400	2	AT1G01720	AT3G14370
Glyma.04G208300	Glyma.12G234500	5	AT1G01720	AT3G14770
Glyma.04G208300	Glyma.12G208800	2	AT1G01720	AT3G15030
Glyma.04G208300	Glyma.07G030000	2	AT1G01720	AT3G15850
Glyma.04G208300	Glyma.16G175600	7	AT1G01720	AT3G16520
Glyma.04G208300	Glyma.16G175300	5	AT1G01720	AT3G16520
Glyma.04G208300	Glyma.09G042400	5	AT1G01720	AT3G16720
Glyma.04G208300	Glyma.17G028400	7	AT1G01720	AT3G16720
Glyma.04G208300	Glyma.09G174400	2	AT1G01720	AT3G17910
Glyma.04G208300	Glyma.05G237500	5	AT1G01720	AT3G18290
Glyma.04G208300	Glyma.09G115100	7	AT1G01720	AT3G18290
Glyma.04G208300	Glyma.12G044700	2	AT1G01720	AT3G18830
Glyma.04G208300	Glyma.11G052700	2	AT1G01720	AT3G19420
Glyma.04G208300	Glyma.20G001300	2	AT1G01720	AT3G19960
Glyma.04G208300	Glyma.14G224500	2	AT1G01720	AT3G20020
Glyma.04G208300	Glyma.09G285500	2	AT1G01720	AT3G20020
Glyma.04G208300	Glyma.08G224700	2	AT1G01720	AT3G20270
Glyma.04G208300	Glyma.08G316500	5	AT1G01720	AT3G20410
Glyma.04G208300	Glyma.12G020300	7	AT1G01720	AT3G21090
Glyma.04G208300	Glyma.08G194600	7	AT1G01720	AT3G21250
Glyma.04G208300	Glyma.08G194700	7	AT1G01720	AT3G21250
Glyma.04G208300	Glyma.19G186600	2	AT1G01720	AT3G21540
Glyma.04G208300	Glyma.02G309800	2	AT1G01720	AT3G21760
Glyma.04G208300	Glyma.12G103000	7	AT1G01720	AT3G22070
Glyma.04G208300	Glyma.07G155700	2	AT1G01720	AT3G22110
Glyma.04G208300	Glyma.20G136200	2	AT1G01720	AT3G22960
Glyma.04G208300	Glyma.10G255100	2	AT1G01720	AT3G22960
Glyma.04G208300	Glyma.10G186800	5	AT1G01720	AT3G23240
Glyma.04G208300	Glyma.18G002200	5	AT1G01720	AT3G23820
Glyma.04G208300	Glyma.11G254900	5	AT1G01720	AT3G23820
Glyma.04G208300	Glyma.09G187800	7	AT1G01720	AT3G24430
Glyma.04G208300	Glyma.08G357600	5	AT1G01720	AT3G24650
Glyma.04G208300	Glyma.02G038400	5	AT1G01720	AT3G26600
Glyma.04G208300	Glyma.16G049000	7	AT1G01720	AT3G26740
Glyma.04G208300	Glyma.06G166700	7	AT1G01720	AT3G26935
Glyma.04G208300	Glyma.19G027300	2	AT1G01720	AT3G29270
Glyma.04G208300	Glyma.13G159800	2	AT1G01720	AT3G42170
Glyma.04G208300	Glyma.11G182400	2	AT1G01720	AT3G44380
Glyma.04G208300	Glyma.11G193800	7	AT1G01720	AT3G45010
Glyma.04G208300	Glyma.17G100600	5	AT1G01720	AT3G47520
Glyma.04G208300	Glyma.06G191300	5	AT1G01720	AT3G47730
Glyma.04G208300	Glyma.04G187700	7	AT1G01720	AT3G48240
Glyma.04G208300	Glyma.17G129600	5	AT1G01720	AT3G48530
Glyma.04G208300	Glyma.06G170700	7	AT1G01720	AT3G48530
Glyma.04G208300	Glyma.U029600	2	AT1G01720	AT3G49780
Glyma.04G208300	Glyma.17G162000	5	AT1G01720	AT3G49940
Glyma.04G208300	Glyma.07G210600	5	AT1G01720	AT3G50530
Glyma.04G208300	Glyma.01G177900	5	AT1G01720	AT3G50740
Glyma.04G208300	Glyma.03G058300	2	AT1G01720	AT3G51860
Glyma.04G208300	Glyma.02G145100	5	AT1G01720	AT3G51895
Glyma.04G208300	Glyma.20G187800	2	AT1G01720	AT3G52240
Glyma.04G208300	Glyma.19G198500	2	AT1G01720	AT3G52500
Glyma.04G208300	Glyma.07G139000	2	AT1G01720	AT3G53940
Glyma.04G208300	Glyma.18G064900	5	AT1G01720	AT3G54140
Glyma.04G208300	Glyma.11G154800	5	AT1G01720	AT3G54460
Glyma.04G208300	Glyma.20G204000	7	AT1G01720	AT3G54700
Glyma.04G208300	Glyma.20G099600	2	AT1G01720	AT3G55400
Glyma.04G208300	Glyma.20G181100	7	AT1G01720	AT3G57120
Glyma.04G208300	Glyma.10G209500	5	AT1G01720	AT3G57120
Glyma.04G208300	Glyma.03G137900	7	AT1G01720	AT3G57520
Glyma.04G208300	Glyma.02G182400	5	AT1G01720	AT3G57550
Glyma.04G208300	Glyma.17G169700	5	AT1G01720	AT3G57870
Glyma.04G208300	Glyma.05G091100	5	AT1G01720	AT3G57870
Glyma.04G208300	Glyma.03G143200	2	AT1G01720	AT3G57930
Glyma.04G208300	Glyma.20G056400	2	AT1G01720	AT3G58830
Glyma.04G208300	Glyma.04G248400	2	AT1G01720	AT3G59770
Glyma.04G208300	Glyma.20G158600	2	AT1G01720	AT3G60050
Glyma.04G208300	Glyma.08G158300	2	AT1G01720	AT3G60080
Glyma.04G208300	Glyma.15G268100	7	AT1G01720	AT3G60080
Glyma.04G208300	Glyma.03G106500	2	AT1G01720	AT3G60240
Glyma.04G208300	Glyma.07G117800	2	AT1G01720	AT3G60240
Glyma.04G208300	Glyma.20G158100	2	AT1G01720	AT3G61250
Glyma.04G208300	Glyma.18G239400	2	AT1G01720	AT3G61550
Glyma.04G208300	Glyma.03G255100	5	AT1G01720	AT3G61610
Glyma.04G208300	Glyma.01G004600	2	AT1G01720	AT3G61640
Glyma.04G208300	Glyma.16G024100	2	AT1G01720	AT3G61780
Glyma.04G208300	Glyma.15G148000	5	AT1G01720	AT3G62720
Glyma.04G208300	Glyma.03G153800	7	AT1G01720	AT3G63120
Glyma.04G208300	Glyma.01G220600	5	AT1G01720	AT4G00430
Glyma.04G208300	Glyma.18G226200	2	AT1G01720	AT4G00750
Glyma.04G208300	Glyma.12G089500	2	AT1G01720	AT4G00830
Glyma.04G208300	Glyma.15G218000	2	AT1G01720	AT4G00860
Glyma.04G208300	Glyma.07G051500	5	AT1G01720	AT4G00870
Glyma.04G208300	Glyma.03G256500	5	AT1G01720	AT4G01070
Glyma.04G208300	Glyma.07G060700	2	AT1G01720	AT4G01150
Glyma.04G208300	Glyma.16G029300	2	AT1G01720	AT4G01150
Glyma.04G208300	Glyma.03G224400	7	AT1G01720	AT4G01810
Glyma.04G208300	Glyma.19G220200	5	AT1G01720	AT4G01850
Glyma.04G208300	Glyma.03G223000	5	AT1G01720	AT4G01850
Glyma.04G208300	Glyma.07G233800	5	AT1G01720	AT4G01850
Glyma.04G208300	Glyma.19G216000	2	AT1G01720	AT4G02070
Glyma.04G208300	Glyma.03G216300	5	AT1G01720	AT4G02280
Glyma.04G208300	Glyma.08G124300	7	AT1G01720	AT4G02510
Glyma.04G208300	Glyma.03G150600	2	AT1G01720	AT4G02930
Glyma.04G208300	Glyma.12G109600	5	AT1G01720	AT4G03420
Glyma.04G208300	Glyma.12G151200	5	AT1G01720	AT4G03510
Glyma.04G208300	Glyma.07G258900	2	AT1G01720	AT4G04880
Glyma.04G208300	Glyma.04G100100	2	AT1G01720	AT4G08980
Glyma.04G208300	Glyma.10G132300	5	AT1G01720	AT4G13510
Glyma.04G208300	Glyma.11G255000	2	AT1G01720	AT4G13850
Glyma.04G208300	Glyma.11G254300	7	AT1G01720	AT4G14030
Glyma.04G208300	Glyma.18G003100	7	AT1G01720	AT4G15550
Glyma.04G208300	Glyma.05G150600	5	AT1G01720	AT4G15550
Glyma.04G208300	Glyma.14G138300	7	AT1G01720	AT4G16130
Glyma.04G208300	Glyma.03G109300	2	AT1G01720	AT4G16970
Glyma.04G208300	Glyma.01G204300	2	AT1G01720	AT4G17070
Glyma.04G208300	Glyma.17G149400	5	AT1G01720	AT4G17080
Glyma.04G208300	Glyma.07G118500	5	AT1G01720	AT4G17080
Glyma.04G208300	Glyma.17G148200	7	AT1G01720	AT4G17610
Glyma.04G208300	Glyma.08G272500	7	AT1G01720	AT4G17870
Glyma.04G208300	Glyma.01G200500	5	AT1G01720	AT4G18010
Glyma.04G208300	Glyma.11G041600	5	AT1G01720	AT4G18010
Glyma.04G208300	Glyma.16G104600	2	AT1G01720	AT4G19110
Glyma.04G208300	Glyma.09G214000	2	AT1G01720	AT4G19150
Glyma.04G208300	Glyma.16G109300	5	AT1G01720	AT4G19230
Glyma.04G208300	Glyma.16G076600	5	AT1G01720	AT4G19230
Glyma.04G208300	Glyma.01G153300	5	AT1G01720	AT4G19230
Glyma.04G208300	Glyma.16G107300	5	AT1G01720	AT4G19420
Glyma.04G208300	Glyma.13G120300	2	AT1G01720	AT4G19540
Glyma.04G208300	Glyma.18G113300	2	AT1G01720	AT4G19645
Glyma.04G208300	Glyma.14G031400	7	AT1G01720	AT4G19645
Glyma.04G208300	Glyma.09G050800	7	AT1G01720	AT4G20070
Glyma.04G208300	Glyma.15G132800	5	AT1G01720	AT4G20840
Glyma.04G208300	Glyma.08G080400	5	AT1G01720	AT4G20840
Glyma.04G208300	Glyma.10G234500	2	AT1G01720	AT4G20850
Glyma.04G208300	Glyma.07G188800	5	AT1G01720	AT4G21390
Glyma.04G208300	Glyma.13G245400	7	AT1G01720	AT4G21580
Glyma.04G208300	Glyma.10G251300	2	AT1G01720	AT4G21750
Glyma.04G208300	Glyma.07G259300	7	AT1G01720	AT4G21790
Glyma.04G208300	Glyma.17G013600	5	AT1G01720	AT4G21960
Glyma.04G208300	Glyma.15G111600	2	AT1G01720	AT4G22130
Glyma.04G208300	Glyma.05G214400	2	AT1G01720	AT4G23750
Glyma.04G208300	Glyma.10G189300	7	AT1G01720	AT4G24000
Glyma.04G208300	Glyma.14G219700	7	AT1G01720	AT4G24190
Glyma.04G208300	Glyma.06G092300	7	AT1G01720	AT4G24400
Glyma.04G208300	Glyma.14G179600	5	AT1G01720	AT4G24660
Glyma.04G208300	Glyma.05G200500	7	AT1G01720	AT4G25080
Glyma.04G208300	Glyma.04G146800	2	AT1G01720	AT4G25770
Glyma.04G208300	Glyma.05G223900	2	AT1G01720	AT4G26240
Glyma.04G208300	Glyma.05G224500	7	AT1G01720	AT4G26260
Glyma.04G208300	Glyma.02G297400	7	AT1G01720	AT4G26640
Glyma.04G208300	Glyma.12G171900	2	AT1G01720	AT4G26970
Glyma.04G208300	Glyma.13G283800	2	AT1G01720	AT4G27300
Glyma.04G208300	Glyma.12G221800	7	AT1G01720	AT4G27430
Glyma.04G208300	Glyma.04G156200	2	AT1G01720	AT4G28080
Glyma.04G208300	Glyma.06G298100	2	AT1G01720	AT4G28210
Glyma.04G208300	Glyma.06G292100	2	AT1G01720	AT4G28350
Glyma.04G208300	Glyma.07G201800	5	AT1G01720	AT4G28500
Glyma.04G208300	Glyma.17G062500	7	AT1G01720	AT4G30200
Glyma.04G208300	Glyma.17G057100	5	AT1G01720	AT4G31550
Glyma.04G208300	Glyma.13G102000	5	AT1G01720	AT4G31550
Glyma.04G208300	Glyma.17G230700	5	AT1G01720	AT4G32940
Glyma.04G208300	Glyma.03G131100	7	AT1G01720	AT4G33030
Glyma.04G208300	Glyma.19G133100	7	AT1G01720	AT4G33030
Glyma.04G208300	Glyma.06G052600	2	AT1G01720	AT4G33040
Glyma.04G208300	Glyma.07G153100	5	AT1G01720	AT4G33070
Glyma.04G208300	Glyma.04G038500	2	AT1G01720	AT4G33330
Glyma.04G208300	Glyma.08G069900	2	AT1G01720	AT4G33590
Glyma.04G208300	Glyma.02G103500	7	AT1G01720	AT4G34050
Glyma.04G208300	Glyma.07G254700	2	AT1G01720	AT4G34131
Glyma.04G208300	Glyma.11G000500	7	AT1G01720	AT4G34131
Glyma.04G208300	Glyma.06G010200	5	AT1G01720	AT4G34590
Glyma.04G208300	Glyma.06G007500	5	AT1G01720	AT4G34710
Glyma.04G208300	Glyma.04G004500	5	AT1G01720	AT4G34950
Glyma.04G208300	Glyma.04G003200	7	AT1G01720	AT4G35100
Glyma.04G208300	Glyma.11G247000	2	AT1G01720	AT4G35490
Glyma.04G208300	Glyma.16G116200	2	AT1G01720	AT4G35560
Glyma.04G208300	Glyma.01G159800	5	AT1G01720	AT4G35630
Glyma.04G208300	Glyma.05G115200	2	AT1G01720	AT4G35850
Glyma.04G208300	Glyma.16G127700	5	AT1G01720	AT4G36040
Glyma.04G208300	Glyma.11G077400	5	AT1G01720	AT4G36040
Glyma.04G208300	Glyma.17G164400	2	AT1G01720	AT4G37470
Glyma.04G208300	Glyma.16G126300	2	AT1G01720	AT4G38630
Glyma.04G208300	Glyma.12G024600	2	AT1G01720	AT4G38760
Glyma.04G208300	Glyma.12G023500	7	AT1G01720	AT4G38810
Glyma.04G208300	Glyma.20G138000	2	AT1G01720	AT4G38830
Glyma.04G208300	Glyma.14G216300	5	AT1G01720	AT4G39090
Glyma.04G208300	Glyma.12G235500	7	AT1G01720	AT4G39150
Glyma.04G208300	Glyma.05G177400	7	AT1G01720	AT4G39955
Glyma.04G208300	Glyma.07G143000	2	AT1G01720	AT5G01090
Glyma.04G208300	Glyma.09G279000	5	AT1G01720	AT5G01750
Glyma.04G208300	Glyma.07G139500	2	AT1G01720	AT5G02010
Glyma.04G208300	Glyma.18G153300	2	AT1G01720	AT5G02250
Glyma.04G208300	Glyma.18G181200	2	AT1G01720	AT5G02310
Glyma.04G208300	Glyma.19G172200	5	AT1G01720	AT5G02500
Glyma.04G208300	Glyma.20G131400	2	AT1G01720	AT5G02860
Glyma.04G208300	Glyma.01G067100	5	AT1G01720	AT5G03490
Glyma.04G208300	Glyma.04G017700	7	AT1G01720	AT5G03650
Glyma.04G208300	Glyma.19G192000	7	AT1G01720	AT5G03700
Glyma.04G208300	Glyma.03G191300	7	AT1G01720	AT5G03700
Glyma.04G208300	Glyma.13G148700	5	AT1G01720	AT5G03795
Glyma.04G208300	Glyma.13G186800	2	AT1G01720	AT5G04940
Glyma.04G208300	Glyma.04G125500	7	AT1G01720	AT5G04940
Glyma.04G208300	Glyma.03G124700	5	AT1G01720	AT5G05140
Glyma.04G208300	Glyma.14G060500	7	AT1G01720	AT5G05740
Glyma.04G208300	Glyma.14G063500	2	AT1G01720	AT5G05830
Glyma.04G208300	Glyma.04G092900	2	AT1G01720	AT5G09460
Glyma.04G208300	Glyma.04G092600	5	AT1G01720	AT5G10450
Glyma.04G208300	Glyma.14G104500	7	AT1G01720	AT5G10750
Glyma.04G208300	Glyma.02G238700	7	AT1G01720	AT5G10860
Glyma.04G208300	Glyma.14G207600	7	AT1G01720	AT5G10860
Glyma.04G208300	Glyma.06G083500	2	AT1G01720	AT5G11530
Glyma.04G208300	Glyma.07G036400	7	AT1G01720	AT5G13640
Glyma.04G208300	Glyma.13G186600	5	AT1G01720	AT5G13750
Glyma.04G208300	Glyma.11G011500	5	AT1G01720	AT5G13930
Glyma.04G208300	Glyma.01G228700	5	AT1G01720	AT5G13930
Glyma.04G208300	Glyma.19G050300	2	AT1G01720	AT5G16150
Glyma.04G208300	Glyma.18G295000	2	AT1G01720	AT5G16180
Glyma.04G208300	Glyma.17G186800	2	AT1G01720	AT5G16715
Glyma.04G208300	Glyma.06G155200	5	AT1G01720	AT5G17850
Glyma.04G208300	Glyma.19G112800	2	AT1G01720	AT5G18130
Glyma.04G208300	Glyma.13G212600	7	AT1G01720	AT5G18910
Glyma.04G208300	Glyma.08G100600	7	AT1G01720	AT5G19480
Glyma.04G208300	Glyma.17G201600	2	AT1G01720	AT5G19940
Glyma.04G208300	Glyma.06G220800	5	AT1G01720	AT5G20230
Glyma.04G208300	Glyma.09G071800	5	AT1G01720	AT5G20700
Glyma.04G208300	Glyma.15G181600	2	AT1G01720	AT5G20740
Glyma.04G208300	Glyma.04G057900	7	AT1G01720	AT5G21280
Glyma.04G208300	Glyma.12G096100	7	AT1G01720	AT5G22010
Glyma.04G208300	Glyma.06G308700	2	AT1G01720	AT5G22010
Glyma.04G208300	Glyma.13G311300	2	AT1G01720	AT5G22030
Glyma.04G208300	Glyma.19G201100	2	AT1G01720	AT5G22030
Glyma.04G208300	Glyma.12G095200	7	AT1G01720	AT5G22090
Glyma.04G208300	Glyma.20G110300	2	AT1G01720	AT5G22450
Glyma.04G208300	Glyma.06G001100	7	AT1G01720	AT5G22800
Glyma.04G208300	Glyma.09G136900	2	AT1G01720	AT5G23880
Glyma.04G208300	Glyma.09G132300	2	AT1G01720	AT5G24020
Glyma.04G208300	Glyma.16G179200	2	AT1G01720	AT5G24020
Glyma.04G208300	Glyma.06G128700	5	AT1G01720	AT5G24270
Glyma.04G208300	Glyma.15G003400	5	AT1G01720	AT5G25110
Glyma.04G208300	Glyma.06G062100	5	AT1G01720	AT5G25110
Glyma.04G208300	Glyma.04G061500	5	AT1G01720	AT5G25110
Glyma.04G208300	Glyma.15G202200	7	AT1G01720	AT5G25220
Glyma.04G208300	Glyma.17G211400	2	AT1G01720	AT5G25330
Glyma.04G208300	Glyma.10G147200	2	AT1G01720	AT5G26860
Glyma.04G208300	Glyma.18G147100	7	AT1G01720	AT5G27990
Glyma.04G208300	Glyma.13G117500	5	AT1G01720	AT5G28050
Glyma.04G208300	Glyma.10G164100	7	AT1G01720	AT5G28640
Glyma.04G208300	Glyma.19G244600	7	AT1G01720	AT5G28840
Glyma.04G208300	Glyma.03G247000	2	AT1G01720	AT5G28840
Glyma.04G208300	Glyma.02G150700	5	AT1G01720	AT5G35960
Glyma.04G208300	Glyma.10G174100	2	AT1G01720	AT5G36970
Glyma.04G208300	Glyma.19G043000	5	AT1G01720	AT5G38710
Glyma.04G208300	Glyma.19G042900	5	AT1G01720	AT5G38710
Glyma.04G208300	Glyma.15G236300	2	AT1G01720	AT5G38730
Glyma.04G208300	Glyma.16G062600	5	AT1G01720	AT5G40780
Glyma.04G208300	Glyma.19G092800	2	AT1G01720	AT5G40960
Glyma.04G208300	Glyma.16G055100	2	AT1G01720	AT5G40960
Glyma.04G208300	Glyma.08G024600	5	AT1G01720	AT5G42050
Glyma.04G208300	Glyma.05G218500	5	AT1G01720	AT5G42050
Glyma.04G208300	Glyma.02G131800	2	AT1G01720	AT5G42900
Glyma.04G208300	Glyma.20G132900	2	AT1G01720	AT5G43790
Glyma.04G208300	Glyma.09G047900	7	AT1G01720	AT5G44670
Glyma.04G208300	Glyma.03G013100	2	AT1G01720	AT5G44710
Glyma.04G208300	Glyma.09G019900	5	AT1G01720	AT5G45100
Glyma.04G208300	Glyma.15G127200	7	AT1G01720	AT5G45110
Glyma.04G208300	Glyma.13G171300	2	AT1G01720	AT5G45920
Glyma.04G208300	Glyma.05G113300	7	AT1G01720	AT5G46580
Glyma.04G208300	Glyma.17G153900	7	AT1G01720	AT5G46580
Glyma.04G208300	Glyma.20G002300	2	AT1G01720	AT5G46910
Glyma.04G208300	Glyma.11G039800	5	AT1G01720	AT5G47060
Glyma.04G208300	Glyma.15G121600	2	AT1G01720	AT5G47790
Glyma.04G208300	Glyma.06G265500	5	AT1G01720	AT5G48150
Glyma.04G208300	Glyma.02G304500	7	AT1G01720	AT5G48300
Glyma.04G208300	Glyma.08G343500	2	AT1G01720	AT5G48450
Glyma.04G208300	Glyma.19G022800	2	AT1G01720	AT5G48600
Glyma.04G208300	Glyma.18G159000	2	AT1G01720	AT5G48630
Glyma.04G208300	Glyma.18G170800	7	AT1G01720	AT5G48820
Glyma.04G208300	Glyma.15G148200	2	AT1G01720	AT5G49020
Glyma.04G208300	Glyma.15G143700	2	AT1G01720	AT5G49360
Glyma.04G208300	Glyma.17G034900	7	AT1G01720	AT5G49480
Glyma.04G208300	Glyma.16G002600	2	AT1G01720	AT5G49920
Glyma.04G208300	Glyma.17G124900	2	AT1G01720	AT5G50200
Glyma.04G208300	Glyma.02G087700	2	AT1G01720	AT5G51100
Glyma.04G208300	Glyma.20G070000	5	AT1G01720	AT5G51190
Glyma.04G208300	Glyma.14G124300	5	AT1G01720	AT5G53300
Glyma.04G208300	Glyma.06G127700	5	AT1G01720	AT5G53450
Glyma.04G208300	Glyma.04G236600	2	AT1G01720	AT5G53450
Glyma.04G208300	Glyma.14G162300	5	AT1G01720	AT5G53460
Glyma.04G208300	Glyma.19G065600	5	AT1G01720	AT5G53460
Glyma.04G208300	Glyma.04G236900	5	AT1G01720	AT5G53460
Glyma.04G208300	Glyma.04G230600	7	AT1G01720	AT5G53660
Glyma.04G208300	Glyma.07G047800	5	AT1G01720	AT5G54130
Glyma.04G208300	Glyma.12G222200	7	AT1G01720	AT5G54190
Glyma.04G208300	Glyma.12G220600	5	AT1G01720	AT5G54400
Glyma.04G208300	Glyma.13G284600	5	AT1G01720	AT5G54510
Glyma.04G208300	Glyma.18G076600	2	AT1G01720	AT5G55730
Glyma.04G208300	Glyma.14G189100	7	AT1G01720	AT5G55830
Glyma.04G208300	Glyma.13G098500	7	AT1G01720	AT5G57330
Glyma.04G208300	Glyma.13G093800	7	AT1G01720	AT5G57660
Glyma.04G208300	Glyma.17G066900	5	AT1G01720	AT5G57685
Glyma.04G208300	Glyma.13G093500	5	AT1G01720	AT5G57685
Glyma.04G208300	Glyma.17G067700	5	AT1G01720	AT5G57710
Glyma.04G208300	Glyma.04G155300	2	AT1G01720	AT5G57860
Glyma.04G208300	Glyma.17G075700	2	AT1G01720	AT5G58050
Glyma.04G208300	Glyma.11G201500	7	AT1G01720	AT5G58250
Glyma.04G208300	Glyma.18G049400	7	AT1G01720	AT5G58250
Glyma.04G208300	Glyma.11G163900	2	AT1G01720	AT5G58450
Glyma.04G208300	Glyma.14G193100	7	AT1G01720	AT5G58770
Glyma.04G208300	Glyma.13G179000	2	AT1G01720	AT5G58950
Glyma.04G208300	Glyma.15G039400	2	AT1G01720	AT5G59350
Glyma.04G208300	Glyma.08G246600	2	AT1G01720	AT5G60980
Glyma.04G208300	Glyma.08G006500	7	AT1G01720	AT5G61790
Glyma.04G208300	Glyma.10G223200	5	AT1G01720	AT5G61890
Glyma.04G208300	Glyma.05G186700	5	AT1G01720	AT5G61890
Glyma.04G208300	Glyma.04G217400	5	AT1G01720	AT5G61890
Glyma.04G208300	Glyma.16G200400	7	AT1G01720	AT5G62170
Glyma.04G208300	Glyma.04G183100	5	AT1G01720	AT5G62520
Glyma.04G208300	Glyma.04G180800	5	AT1G01720	AT5G62865
Glyma.04G208300	Glyma.16G016000	7	AT1G01720	AT5G63140
Glyma.04G208300	Glyma.05G045700	5	AT1G01720	AT5G63320
Glyma.04G208300	Glyma.19G162100	2	AT1G01720	AT5G63450
Glyma.04G208300	Glyma.08G181100	7	AT1G01720	AT5G64530
Glyma.04G208300	Glyma.05G120100	5	AT1G01720	AT5G64550
Glyma.04G208300	Glyma.08G147200	5	AT1G01720	AT5G64660
Glyma.04G208300	Glyma.08G137500	5	AT1G01720	AT5G65140
Glyma.04G208300	Glyma.05G179800	5	AT1G01720	AT5G65140
Glyma.04G208300	Glyma.05G110400	7	AT1G01720	AT5G65700
Glyma.04G208300	Glyma.17G156300	2	AT1G01720	AT5G65700
Glyma.04G208300	Glyma.16G134800	2	AT1G01720	AT5G66440
Glyma.04G208300	Glyma.04G033300	2	AT1G01720	AT5G66730
Glyma.04G208300	Glyma.11G092000	2	AT1G01720	AT5G66770
Glyma.04G208300	Glyma.11G060500	5	AT1G01720	AT5G66985
Glyma.04G208300	Glyma.01G186100	7	AT1G01720	AT5G67020
Glyma.04G231400	Glyma.03G014500	8	AT2G46680	AT1G01800
Glyma.04G231400	Glyma.02G144700	8	AT2G46680	AT1G03070
Glyma.04G231400	Glyma.10G029400	8	AT2G46680	AT1G03070
Glyma.04G231400	Glyma.03G151200	4	AT2G46680	AT1G03310
Glyma.04G231400	Glyma.07G168500	8	AT2G46680	AT1G03400
Glyma.04G231400	Glyma.12G202500	4	AT2G46680	AT1G03600
Glyma.04G231400	Glyma.13G299200	4	AT2G46680	AT1G03600
Glyma.04G231400	Glyma.01G235200	4	AT2G46680	AT1G05460
Glyma.04G231400	Glyma.12G088700	4	AT2G46680	AT1G08320
Glyma.04G231400	Glyma.14G036900	4	AT2G46680	AT1G08500
Glyma.04G231400	Glyma.19G109400	8	AT2G46680	AT1G08570
Glyma.04G231400	Glyma.10G154400	4	AT2G46680	AT1G09010
Glyma.04G231400	Glyma.01G067600	4	AT2G46680	AT1G11260
Glyma.04G231400	Glyma.15G111000	4	AT2G46680	AT1G11940
Glyma.04G231400	Glyma.01G059900	4	AT2G46680	AT1G12700
Glyma.04G231400	Glyma.08G053100	4	AT2G46680	AT1G12700
Glyma.04G231400	Glyma.16G044900	4	AT2G46680	AT1G12900
Glyma.04G231400	Glyma.05G173400	4	AT2G46680	AT1G13130
Glyma.04G231400	Glyma.10G204600	4	AT2G46680	AT1G13245
Glyma.04G231400	Glyma.02G112400	8	AT2G46680	AT1G13950
Glyma.04G231400	Glyma.11G216300	4	AT2G46680	AT1G14900
Glyma.04G231400	Glyma.05G140400	8	AT2G46680	AT1G14920
Glyma.04G231400	Glyma.11G236600	8	AT2G46680	AT1G15100
Glyma.04G231400	Glyma.07G016000	4	AT2G46680	AT1G15215
Glyma.04G231400	Glyma.08G208900	4	AT2G46680	AT1G15510
Glyma.04G231400	Glyma.06G115800	4	AT2G46680	AT1G15960
Glyma.04G231400	Glyma.03G180600	4	AT2G46680	AT1G16670
Glyma.04G231400	Glyma.06G230800	4	AT2G46680	AT1G16670
Glyma.04G231400	Glyma.15G253500	8	AT2G46680	AT1G16670
Glyma.04G231400	Glyma.02G125100	4	AT2G46680	AT1G17020
Glyma.04G231400	Glyma.07G037300	4	AT2G46680	AT1G17455
Glyma.04G231400	Glyma.08G071000	4	AT2G46680	AT1G17840
Glyma.04G231400	Glyma.06G112400	4	AT2G46680	AT1G18340
Glyma.04G231400	Glyma.05G019500	4	AT2G46680	AT1G18600
Glyma.04G231400	Glyma.17G048100	8	AT2G46680	AT1G19110
Glyma.04G231400	Glyma.20G171400	4	AT2G46680	AT1G22750
Glyma.04G231400	Glyma.07G243600	8	AT2G46680	AT1G24020
Glyma.04G231400	Glyma.01G036000	8	AT2G46680	AT1G24100
Glyma.04G231400	Glyma.02G108300	8	AT2G46680	AT1G26800
Glyma.04G231400	Glyma.01G048700	8	AT2G46680	AT1G26800
Glyma.04G231400	Glyma.06G046400	8	AT2G46680	AT1G27840
Glyma.04G231400	Glyma.11G081700	4	AT2G46680	AT1G29050
Glyma.04G231400	Glyma.15G093200	4	AT2G46680	AT1G30130
Glyma.04G231400	Glyma.08G080900	4	AT2G46680	AT1G30760
Glyma.04G231400	Glyma.18G048900	4	AT2G46680	AT1G31360
Glyma.04G231400	Glyma.15G081100	4	AT2G46680	AT1G31550
Glyma.04G231400	Glyma.05G112000	8	AT2G46680	AT1G32560
Glyma.04G231400	Glyma.17G155000	8	AT2G46680	AT1G32560
Glyma.04G231400	Glyma.09G205100	8	AT2G46680	AT1G32690
Glyma.04G231400	Glyma.01G234000	8	AT2G46680	AT1G32700
Glyma.04G231400	Glyma.11G109100	8	AT2G46680	AT1G32700
Glyma.04G231400	Glyma.13G088700	8	AT2G46680	AT1G35720
Glyma.04G231400	Glyma.06G115100	4	AT2G46680	AT1G44350
Glyma.04G231400	Glyma.06G042100	8	AT2G46680	AT1G46768
Glyma.04G231400	Glyma.17G240100	8	AT2G46680	AT1G46768
Glyma.04G231400	Glyma.09G032900	8	AT2G46680	AT1G47980
Glyma.04G231400	Glyma.08G088000	8	AT2G46680	AT1G48130
Glyma.04G231400	Glyma.18G283900	4	AT2G46680	AT1G48360
Glyma.04G231400	Glyma.05G248600	8	AT2G46680	AT1G48420
Glyma.04G231400	Glyma.08G147400	4	AT2G46680	AT1G48870
Glyma.04G231400	Glyma.06G122700	4	AT2G46680	AT1G48880
Glyma.04G231400	Glyma.17G175700	4	AT2G46680	AT1G49620
Glyma.04G231400	Glyma.01G185400	4	AT2G46680	AT1G49620
Glyma.04G231400	Glyma.15G275600	4	AT2G46680	AT1G51400
Glyma.04G231400	Glyma.05G229700	8	AT2G46680	AT1G52190
Glyma.04G231400	Glyma.08G203900	4	AT2G46680	AT1G52190
Glyma.04G231400	Glyma.17G194600	4	AT2G46680	AT1G52190
Glyma.04G231400	Glyma.17G194500	4	AT2G46680	AT1G52190
Glyma.04G231400	Glyma.11G180800	8	AT2G46680	AT1G52340
Glyma.04G231400	Glyma.13G363300	8	AT2G46680	AT1G52690
Glyma.04G231400	Glyma.13G280600	8	AT2G46680	AT1G52870
Glyma.04G231400	Glyma.19G005100	4	AT2G46680	AT1G54340
Glyma.04G231400	Glyma.10G153900	8	AT2G46680	AT1G55020
Glyma.04G231400	Glyma.08G327400	4	AT2G46680	AT1G55920
Glyma.04G231400	Glyma.02G027400	8	AT2G46680	AT1G59940
Glyma.04G231400	Glyma.18G139700	4	AT2G46680	AT1G60550
Glyma.04G231400	Glyma.05G198000	8	AT2G46680	AT1G61070
Glyma.04G231400	Glyma.13G278000	8	AT2G46680	AT1G61070
Glyma.04G231400	Glyma.07G190100	8	AT2G46680	AT1G61340
Glyma.04G231400	Glyma.13G205300	4	AT2G46680	AT1G61900
Glyma.04G231400	Glyma.14G141400	4	AT2G46680	AT1G62670
Glyma.04G231400	Glyma.01G225000	4	AT2G46680	AT1G64380
Glyma.04G231400	Glyma.15G266700	4	AT2G46680	AT1G65930
Glyma.04G231400	Glyma.08G160500	4	AT2G46680	AT1G65930
Glyma.04G231400	Glyma.07G174000	4	AT2G46680	AT1G66140
Glyma.04G231400	Glyma.18G011800	4	AT2G46680	AT1G67740
Glyma.04G231400	Glyma.02G097900	4	AT2G46680	AT1G68640
Glyma.04G231400	Glyma.20G113600	4	AT2G46680	AT1G68640
Glyma.04G231400	Glyma.06G196400	4	AT2G46680	AT1G68710
Glyma.04G231400	Glyma.01G068800	4	AT2G46680	AT1G68910
Glyma.04G231400	Glyma.02G096600	4	AT2G46680	AT1G69040
Glyma.04G231400	Glyma.02G113100	4	AT2G46680	AT1G69370
Glyma.04G231400	Glyma.01G045700	8	AT2G46680	AT1G69680
Glyma.04G231400	Glyma.18G127200	8	AT2G46680	AT1G69870
Glyma.04G231400	Glyma.02G031900	4	AT2G46680	AT1G70230
Glyma.04G231400	Glyma.02G031800	4	AT2G46680	AT1G70230
Glyma.04G231400	Glyma.01G030300	8	AT2G46680	AT1G70420
Glyma.04G231400	Glyma.16G161600	4	AT2G46680	AT1G71720
Glyma.04G231400	Glyma.08G271000	4	AT2G46680	AT1G72210
Glyma.04G231400	Glyma.04G057100	4	AT2G46680	AT1G72510
Glyma.04G231400	Glyma.09G068400	4	AT2G46680	AT1G72830
Glyma.04G231400	Glyma.16G218600	4	AT2G46680	AT1G73400
Glyma.04G231400	Glyma.08G056600	8	AT2G46680	AT1G73480
Glyma.04G231400	Glyma.05G248100	8	AT2G46680	AT1G73480
Glyma.04G231400	Glyma.05G243000	4	AT2G46680	AT1G73690
Glyma.04G231400	Glyma.17G099600	4	AT2G46680	AT1G74640
Glyma.04G231400	Glyma.05G027100	4	AT2G46680	AT1G74640
Glyma.04G231400	Glyma.04G027800	4	AT2G46680	AT1G75500
Glyma.04G231400	Glyma.11G072800	4	AT2G46680	AT1G75500
Glyma.04G231400	Glyma.04G252600	4	AT2G46680	AT1G75710
Glyma.04G231400	Glyma.17G259800	4	AT2G46680	AT1G75900
Glyma.04G231400	Glyma.18G018800	4	AT2G46680	AT1G78020
Glyma.04G231400	Glyma.15G253700	8	AT2G46680	AT1G79040
Glyma.04G231400	Glyma.20G125600	4	AT2G46680	AT2G01320
Glyma.04G231400	Glyma.02G087000	4	AT2G46680	AT2G01830
Glyma.04G231400	Glyma.07G158000	4	AT2G46680	AT2G02080
Glyma.04G231400	Glyma.09G250000	8	AT2G46680	AT2G02960
Glyma.04G231400	Glyma.18G242400	8	AT2G46680	AT2G02960
Glyma.04G231400	Glyma.02G107500	8	AT2G46680	AT2G02960
Glyma.04G231400	Glyma.17G101400	8	AT2G46680	AT2G03090
Glyma.04G231400	Glyma.01G054400	4	AT2G46680	AT2G03350
Glyma.04G231400	Glyma.08G326000	4	AT2G46680	AT2G05160
Glyma.04G231400	Glyma.02G298000	4	AT2G46680	AT2G05160
Glyma.04G231400	Glyma.13G157600	4	AT2G46680	AT2G13680
Glyma.04G231400	Glyma.10G254500	4	AT2G46680	AT2G14620
Glyma.04G231400	Glyma.02G226700	4	AT2G46680	AT2G18410
Glyma.04G231400	Glyma.08G311900	4	AT2G46680	AT2G19070
Glyma.04G231400	Glyma.12G117700	4	AT2G46680	AT2G20570
Glyma.04G231400	Glyma.09G202600	4	AT2G46680	AT2G22660
Glyma.04G231400	Glyma.11G123200	4	AT2G46680	AT2G23460
Glyma.04G231400	Glyma.15G015600	4	AT2G46680	AT2G25737
Glyma.04G231400	Glyma.04G148400	8	AT2G46680	AT2G26700
Glyma.04G231400	Glyma.02G277600	4	AT2G46680	AT2G26760
Glyma.04G231400	Glyma.02G274900	4	AT2G46680	AT2G27040
Glyma.04G231400	Glyma.15G222100	4	AT2G46680	AT2G27110
Glyma.04G231400	Glyma.12G084900	8	AT2G46680	AT2G27830
Glyma.04G231400	Glyma.11G146600	4	AT2G46680	AT2G28410
Glyma.04G231400	Glyma.13G327000	4	AT2G46680	AT2G28470
Glyma.04G231400	Glyma.U020300	8	AT2G46680	AT2G28490
Glyma.04G231400	Glyma.03G079800	4	AT2G46680	AT2G29050
Glyma.04G231400	Glyma.14G162100	8	AT2G46680	AT2G29380
Glyma.04G231400	Glyma.01G225100	8	AT2G46680	AT2G29380
Glyma.04G231400	Glyma.01G180600	4	AT2G46680	AT2G29760
Glyma.04G231400	Glyma.03G159500	4	AT2G46680	AT2G30580
Glyma.04G231400	Glyma.05G149800	8	AT2G46680	AT2G31980
Glyma.04G231400	Glyma.18G003700	8	AT2G46680	AT2G31980
Glyma.04G231400	Glyma.10G245300	4	AT2G46680	AT2G32020
Glyma.04G231400	Glyma.01G238600	8	AT2G46680	AT2G32120
Glyma.04G231400	Glyma.16G091600	4	AT2G46680	AT2G32320
Glyma.04G231400	Glyma.06G307900	8	AT2G46680	AT2G32540
Glyma.04G231400	Glyma.15G074200	4	AT2G46680	AT2G33770
Glyma.04G231400	Glyma.08G081400	8	AT2G46680	AT2G34740
Glyma.04G231400	Glyma.15G116800	4	AT2G46680	AT2G35760
Glyma.04G231400	Glyma.15G259600	4	AT2G46680	AT2G36000
Glyma.04G231400	Glyma.13G153200	8	AT2G46680	AT2G36270
Glyma.04G231400	Glyma.10G071700	8	AT2G46680	AT2G36270
Glyma.04G231400	Glyma.04G181900	8	AT2G46680	AT2G36330
Glyma.04G231400	Glyma.06G018000	4	AT2G46680	AT2G36390
Glyma.04G231400	Glyma.13G150000	4	AT2G46680	AT2G36570
Glyma.04G231400	Glyma.03G185300	4	AT2G46680	AT2G36835
Glyma.04G231400	Glyma.10G211000	8	AT2G46680	AT2G37170
Glyma.04G231400	Glyma.11G219400	4	AT2G46680	AT2G37640
Glyma.04G231400	Glyma.18G198400	4	AT2G46680	AT2G38120
Glyma.04G231400	Glyma.11G226700	4	AT2G46680	AT2G39920
Glyma.04G231400	Glyma.02G253900	4	AT2G46680	AT2G39920
Glyma.04G231400	Glyma.18G029300	8	AT2G46680	AT2G40000
Glyma.04G231400	Glyma.03G056000	8	AT2G46680	AT2G40170
Glyma.04G231400	Glyma.01G119600	8	AT2G46680	AT2G40170
Glyma.04G231400	Glyma.02G179100	4	AT2G46680	AT2G41190
Glyma.04G231400	Glyma.01G218500	8	AT2G46680	AT2G41190
Glyma.04G231400	Glyma.01G218600	8	AT2G46680	AT2G41190
Glyma.04G231400	Glyma.13G289600	8	AT2G46680	AT2G42750
Glyma.04G231400	Glyma.08G118000	8	AT2G46680	AT2G42760
Glyma.04G231400	Glyma.08G303800	8	AT2G46680	AT2G43020
Glyma.04G231400	Glyma.12G050900	4	AT2G46680	AT2G43420
Glyma.04G231400	Glyma.18G035300	4	AT2G46680	AT2G44920
Glyma.04G231400	Glyma.07G076200	4	AT2G46680	AT2G45760
Glyma.04G231400	Glyma.03G008800	4	AT2G46680	AT2G45910
Glyma.04G231400	Glyma.03G223500	4	AT2G46680	AT2G47020
Glyma.04G231400	Glyma.08G295800	4	AT2G46680	AT3G01470
Glyma.04G231400	Glyma.08G101800	4	AT2G46680	AT3G01750
Glyma.04G231400	Glyma.10G166400	4	AT2G46680	AT3G04760
Glyma.04G231400	Glyma.03G085900	4	AT2G46680	AT3G07310
Glyma.04G231400	Glyma.18G210500	8	AT2G46680	AT3G08860
Glyma.04G231400	Glyma.12G001100	4	AT2G46680	AT3G09040
Glyma.04G231400	Glyma.07G139700	8	AT2G46680	AT3G09270
Glyma.04G231400	Glyma.20G101100	8	AT2G46680	AT3G09270
Glyma.04G231400	Glyma.18G115300	4	AT2G46680	AT3G10260
Glyma.04G231400	Glyma.06G143100	4	AT2G46680	AT3G10910
Glyma.04G231400	Glyma.04G222300	4	AT2G46680	AT3G10910
Glyma.04G231400	Glyma.02G168000	4	AT2G46680	AT3G11945
Glyma.04G231400	Glyma.20G247500	8	AT2G46680	AT3G12130
Glyma.04G231400	Glyma.14G038200	8	AT2G46680	AT3G12490
Glyma.04G231400	Glyma.15G262800	4	AT2G46680	AT3G12750
Glyma.04G231400	Glyma.08G164400	4	AT2G46680	AT3G12750
Glyma.04G231400	Glyma.02G094200	4	AT2G46680	AT3G12770
Glyma.04G231400	Glyma.08G170400	8	AT2G46680	AT3G12920
Glyma.04G231400	Glyma.07G010400	4	AT2G46680	AT3G13750
Glyma.04G231400	Glyma.11G110700	4	AT2G46680	AT3G13960
Glyma.04G231400	Glyma.15G211800	4	AT2G46680	AT3G14770
Glyma.04G231400	Glyma.12G221400	8	AT2G46680	AT3G15510
Glyma.04G231400	Glyma.13G363500	4	AT2G46680	AT3G15690
Glyma.04G231400	Glyma.15G018000	4	AT2G46680	AT3G16250
Glyma.04G231400	Glyma.09G168500	4	AT2G46680	AT3G17700
Glyma.04G231400	Glyma.09G185600	8	AT2G46680	AT3G18440
Glyma.04G231400	Glyma.11G007900	4	AT2G46680	AT3G22620
Glyma.04G231400	Glyma.09G168300	8	AT2G46680	AT3G23920
Glyma.04G231400	Glyma.16G217900	8	AT2G46680	AT3G23920
Glyma.04G231400	Glyma.18G175700	4	AT2G46680	AT3G24660
Glyma.04G231400	Glyma.16G073100	4	AT2G46680	AT3G27820
Glyma.04G231400	Glyma.19G026800	4	AT2G46680	AT3G29185
Glyma.04G231400	Glyma.11G001200	4	AT2G46680	AT3G43740
Glyma.04G231400	Glyma.11G187600	4	AT2G46680	AT3G44610
Glyma.04G231400	Glyma.18G275000	4	AT2G46680	AT3G46790
Glyma.04G231400	Glyma.05G044600	4	AT2G46680	AT3G48460
Glyma.04G231400	Glyma.18G203500	8	AT2G46680	AT3G51810
Glyma.04G231400	Glyma.18G202800	4	AT2G46680	AT3G51840
Glyma.04G231400	Glyma.19G154700	8	AT2G46680	AT3G52420
Glyma.04G231400	Glyma.11G209700	8	AT2G46680	AT3G52770
Glyma.04G231400	Glyma.03G180300	8	AT2G46680	AT3G53400
Glyma.04G231400	Glyma.07G136500	8	AT2G46680	AT3G53830
Glyma.04G231400	Glyma.01G102400	4	AT2G46680	AT3G53850
Glyma.04G231400	Glyma.04G107900	4	AT2G46680	AT3G53990
Glyma.04G231400	Glyma.02G051400	4	AT2G46680	AT3G54350
Glyma.04G231400	Glyma.02G250700	8	AT2G46680	AT3G55580
Glyma.04G231400	Glyma.03G251600	4	AT2G46680	AT3G56070
Glyma.04G231400	Glyma.03G123100	4	AT2G46680	AT3G56650
Glyma.04G231400	Glyma.03G130100	8	AT2G46680	AT3G57030
Glyma.04G231400	Glyma.07G077600	8	AT2G46680	AT3G61060
Glyma.04G231400	Glyma.07G074600	4	AT2G46680	AT3G61220
Glyma.04G231400	Glyma.02G007600	4	AT2G46680	AT3G62110
Glyma.04G231400	Glyma.15G136500	4	AT2G46680	AT3G62270
Glyma.04G231400	Glyma.17G033100	4	AT2G46680	AT3G66658
Glyma.04G231400	Glyma.20G002000	8	AT2G46680	AT4G00370
Glyma.04G231400	Glyma.09G263300	4	AT2G46680	AT4G00550
Glyma.04G231400	Glyma.07G066100	8	AT2G46680	AT4G01280
Glyma.04G231400	Glyma.03G261400	8	AT2G46680	AT4G01410
Glyma.04G231400	Glyma.10G144300	4	AT2G46680	AT4G01850
Glyma.04G231400	Glyma.19G217700	8	AT2G46680	AT4G01970
Glyma.04G231400	Glyma.13G302900	4	AT2G46680	AT4G03280
Glyma.04G231400	Glyma.17G009500	4	AT2G46680	AT4G05520
Glyma.04G231400	Glyma.04G106500	8	AT2G46680	AT4G08570
Glyma.04G231400	Glyma.06G321300	8	AT2G46680	AT4G10100
Glyma.04G231400	Glyma.05G217100	8	AT2G46680	AT4G10960
Glyma.04G231400	Glyma.11G017100	8	AT2G46680	AT4G10960
Glyma.04G231400	Glyma.08G251600	4	AT2G46680	AT4G12560
Glyma.04G231400	Glyma.03G085700	4	AT2G46680	AT4G13020
Glyma.04G231400	Glyma.20G197000	4	AT2G46680	AT4G13620
Glyma.04G231400	Glyma.02G071600	4	AT2G46680	AT4G13650
Glyma.04G231400	Glyma.16G152800	4	AT2G46680	AT4G13650
Glyma.04G231400	Glyma.08G075400	4	AT2G46680	AT4G15010
Glyma.04G231400	Glyma.12G102900	8	AT2G46680	AT4G15210
Glyma.04G231400	Glyma.15G142900	8	AT2G46680	AT4G16160
Glyma.04G231400	Glyma.09G037800	8	AT2G46680	AT4G16160
Glyma.04G231400	Glyma.07G266400	8	AT2G46680	AT4G16490
Glyma.04G231400	Glyma.13G233900	4	AT2G46680	AT4G17500
Glyma.04G231400	Glyma.01G198700	4	AT2G46680	AT4G17810
Glyma.04G231400	Glyma.05G111400	4	AT2G46680	AT4G17810
Glyma.04G231400	Glyma.03G167200	8	AT2G46680	AT4G17940
Glyma.04G231400	Glyma.15G081500	4	AT2G46680	AT4G18570
Glyma.04G231400	Glyma.15G156500	4	AT2G46680	AT4G20130
Glyma.04G231400	Glyma.07G263700	4	AT2G46680	AT4G22190
Glyma.04G231400	Glyma.13G146800	8	AT2G46680	AT4G22220
Glyma.04G231400	Glyma.08G020900	8	AT2G46680	AT4G23750
Glyma.04G231400	Glyma.08G181500	8	AT2G46680	AT4G25980
Glyma.04G231400	Glyma.08G331100	4	AT2G46680	AT4G26620
Glyma.04G231400	Glyma.13G249000	4	AT2G46680	AT4G27290
Glyma.04G231400	Glyma.13G279200	8	AT2G46680	AT4G27450
Glyma.04G231400	Glyma.06G223500	4	AT2G46680	AT4G28080
Glyma.04G231400	Glyma.08G220500	8	AT2G46680	AT4G30780
Glyma.04G231400	Glyma.02G202900	8	AT2G46680	AT4G30960
Glyma.04G231400	Glyma.17G074800	8	AT2G46680	AT4G30960
Glyma.04G231400	Glyma.06G075200	4	AT2G46680	AT4G31130
Glyma.04G231400	Glyma.05G231200	4	AT2G46680	AT4G32350
Glyma.04G231400	Glyma.08G156600	8	AT2G46680	AT4G33467
Glyma.04G231400	Glyma.17G086000	4	AT2G46680	AT4G33740
Glyma.04G231400	Glyma.10G260800	4	AT2G46680	AT4G34260
Glyma.04G231400	Glyma.20G130400	4	AT2G46680	AT4G34260
Glyma.04G231400	Glyma.20G126800	8	AT2G46680	AT4G35220
Glyma.04G231400	Glyma.16G016600	4	AT2G46680	AT4G35580
Glyma.04G231400	Glyma.16G142200	4	AT2G46680	AT4G36830
Glyma.04G231400	Glyma.01G187600	4	AT2G46680	AT4G36930
Glyma.04G231400	Glyma.07G178500	8	AT2G46680	AT4G37180
Glyma.04G231400	Glyma.03G105700	4	AT2G46680	AT4G37850
Glyma.04G231400	Glyma.09G202000	4	AT2G46680	AT4G37930
Glyma.04G231400	Glyma.11G098600	4	AT2G46680	AT4G38760
Glyma.04G231400	Glyma.11G110900	4	AT2G46680	AT4G38960
Glyma.04G231400	Glyma.13G201400	4	AT2G46680	AT4G39110
Glyma.04G231400	Glyma.12G235800	8	AT2G46680	AT4G39130
Glyma.04G231400	Glyma.08G138700	4	AT2G46680	AT4G39810
Glyma.04G231400	Glyma.18G197600	4	AT2G46680	AT5G01220
Glyma.04G231400	Glyma.01G113000	4	AT2G46680	AT5G01220
Glyma.04G231400	Glyma.07G133800	4	AT2G46680	AT5G02220
Glyma.04G231400	Glyma.19G177700	4	AT2G46680	AT5G02830
Glyma.04G231400	Glyma.10G197400	8	AT2G46680	AT5G03530
Glyma.04G231400	Glyma.03G189100	8	AT2G46680	AT5G03795
Glyma.04G231400	Glyma.02G164300	4	AT2G46680	AT5G04440
Glyma.04G231400	Glyma.10G277800	8	AT2G46680	AT5G04760
Glyma.04G231400	Glyma.19G063900	4	AT2G46680	AT5G12370
Glyma.04G231400	Glyma.12G055100	8	AT2G46680	AT5G12900
Glyma.04G231400	Glyma.15G269700	4	AT2G46680	AT5G13020
Glyma.04G231400	Glyma.16G052200	4	AT2G46680	AT5G13160
Glyma.04G231400	Glyma.19G100000	8	AT2G46680	AT5G13200
Glyma.04G231400	Glyma.13G068200	4	AT2G46680	AT5G14940
Glyma.04G231400	Glyma.18G279900	4	AT2G46680	AT5G15900
Glyma.04G231400	Glyma.09G250400	8	AT2G46680	AT5G16460
Glyma.04G231400	Glyma.02G072500	4	AT2G46680	AT5G18130
Glyma.04G231400	Glyma.13G215000	8	AT2G46680	AT5G18670
Glyma.04G231400	Glyma.17G008700	4	AT2G46680	AT5G20130
Glyma.04G231400	Glyma.17G108700	4	AT2G46680	AT5G20410
Glyma.04G231400	Glyma.13G162600	4	AT2G46680	AT5G20410
Glyma.04G231400	Glyma.13G319600	4	AT2G46680	AT5G22740
Glyma.04G231400	Glyma.08G184600	4	AT2G46680	AT5G23570
Glyma.04G231400	Glyma.04G200000	4	AT2G46680	AT5G23690
Glyma.04G231400	Glyma.08G009000	4	AT2G46680	AT5G23690
Glyma.04G231400	Glyma.18G080300	4	AT2G46680	AT5G25120
Glyma.04G231400	Glyma.19G236500	4	AT2G46680	AT5G27430
Glyma.04G231400	Glyma.19G230600	8	AT2G46680	AT5G27930
Glyma.04G231400	Glyma.17G029200	8	AT2G46680	AT5G27930
Glyma.04G231400	Glyma.17G042400	8	AT2G46680	AT5G28050
Glyma.04G231400	Glyma.09G012900	4	AT2G46680	AT5G28530
Glyma.04G231400	Glyma.15G203100	4	AT2G46680	AT5G35170
Glyma.04G231400	Glyma.05G221800	8	AT2G46680	AT5G35320
Glyma.04G231400	Glyma.14G216100	8	AT2G46680	AT5G37790
Glyma.04G231400	Glyma.18G127400	4	AT2G46680	AT5G39950
Glyma.04G231400	Glyma.17G095500	4	AT2G46680	AT5G40010
Glyma.04G231400	Glyma.05G031400	4	AT2G46680	AT5G40010
Glyma.04G231400	Glyma.18G044300	4	AT2G46680	AT5G40160
Glyma.04G231400	Glyma.06G179200	8	AT2G46680	AT5G40390
Glyma.04G231400	Glyma.11G022200	4	AT2G46680	AT5G41410
Glyma.04G231400	Glyma.05G210300	4	AT2G46680	AT5G41410
Glyma.04G231400	Glyma.13G125500	4	AT2G46680	AT5G44060
Glyma.04G231400	Glyma.10G039100	4	AT2G46680	AT5G44060
Glyma.04G231400	Glyma.01G097100	4	AT2G46680	AT5G46800
Glyma.04G231400	Glyma.05G068500	8	AT2G46680	AT5G47060
Glyma.04G231400	Glyma.17G003900	4	AT2G46680	AT5G47780
Glyma.04G231400	Glyma.05G149900	8	AT2G46680	AT5G48570
Glyma.04G231400	Glyma.04G148000	4	AT2G46680	AT5G48910
Glyma.04G231400	Glyma.02G218200	8	AT2G46680	AT5G49665
Glyma.04G231400	Glyma.09G157900	4	AT2G46680	AT5G49890
Glyma.04G231400	Glyma.06G173300	4	AT2G46680	AT5G50300
Glyma.04G231400	Glyma.08G160200	4	AT2G46680	AT5G50390
Glyma.04G231400	Glyma.05G049600	8	AT2G46680	AT5G52060
Glyma.04G231400	Glyma.17G131600	8	AT2G46680	AT5G52060
Glyma.04G231400	Glyma.06G126100	8	AT2G46680	AT5G53160
Glyma.04G231400	Glyma.04G231900	4	AT2G46680	AT5G53550
Glyma.04G231400	Glyma.13G101700	4	AT2G46680	AT5G57110
Glyma.04G231400	Glyma.15G163200	4	AT2G46680	AT5G57340
Glyma.04G231400	Glyma.09G056900	4	AT2G46680	AT5G57340
Glyma.04G231400	Glyma.17G063900	4	AT2G46680	AT5G57480
Glyma.04G231400	Glyma.02G234800	8	AT2G46680	AT5G58380
Glyma.04G231400	Glyma.12G064800	8	AT2G46680	AT5G59960
Glyma.04G231400	Glyma.13G237600	4	AT2G46680	AT5G60200
Glyma.04G231400	Glyma.06G206400	4	AT2G46680	AT5G60850
Glyma.04G231400	Glyma.06G182200	4	AT2G46680	AT5G62940
Glyma.04G231400	Glyma.08G005300	8	AT2G46680	AT5G63660
Glyma.04G231400	Glyma.08G071300	8	AT2G46680	AT5G64260
Glyma.04G231400	Glyma.07G182300	4	AT2G46680	AT5G64380
Glyma.04G231400	Glyma.08G065000	8	AT2G46680	AT5G64430
Glyma.04G231400	Glyma.06G146400	4	AT2G46680	AT5G64860
Glyma.04G231400	Glyma.11G239600	4	AT2G46680	AT5G65170
Glyma.04G231400	Glyma.07G202500	8	AT2G46680	AT5G65360
Glyma.04G231400	Glyma.18G266200	8	AT2G46680	AT5G65360
Glyma.04G231400	Glyma.08G227400	8	AT2G46680	AT5G65360
Glyma.04G231400	Glyma.14G185100	4	AT2G46680	AT5G65640
Glyma.04G249000	Glyma.16G031300	8	AT1G01720	AT1G01470
Glyma.04G249000	Glyma.07G064700	8	AT1G01720	AT1G01470
Glyma.04G249000	Glyma.04G249000	8	AT1G01720	AT1G01720
Glyma.04G249000	Glyma.13G030900	8	AT1G01720	AT1G01720
Glyma.04G249000	Glyma.06G114000	8	AT1G01720	AT1G01720
Glyma.04G249000	Glyma.10G232600	4	AT1G01720	AT1G02260
Glyma.04G249000	Glyma.02G144700	8	AT1G01720	AT1G03070
Glyma.04G249000	Glyma.10G029400	8	AT1G01720	AT1G03070
Glyma.04G249000	Glyma.03G149800	4	AT1G01720	AT1G03350
Glyma.04G249000	Glyma.12G202500	4	AT1G01720	AT1G03600
Glyma.04G249000	Glyma.13G299200	4	AT1G01720	AT1G03600
Glyma.04G249000	Glyma.10G123400	4	AT1G01720	AT1G04730
Glyma.04G249000	Glyma.02G284600	8	AT1G01720	AT1G06570
Glyma.04G249000	Glyma.02G228700	4	AT1G01720	AT1G07110
Glyma.04G249000	Glyma.05G012300	8	AT1G01720	AT1G08510
Glyma.04G249000	Glyma.06G092600	4	AT1G01720	AT1G09900
Glyma.04G249000	Glyma.12G170000	4	AT1G01720	AT1G10930
Glyma.04G249000	Glyma.01G067600	4	AT1G01720	AT1G11260
Glyma.04G249000	Glyma.09G005600	4	AT1G01720	AT1G11910
Glyma.04G249000	Glyma.09G079900	4	AT1G01720	AT1G11910
Glyma.04G249000	Glyma.15G111000	4	AT1G01720	AT1G11940
Glyma.04G249000	Glyma.08G053100	4	AT1G01720	AT1G12700
Glyma.04G249000	Glyma.01G059900	4	AT1G01720	AT1G12700
Glyma.04G249000	Glyma.10G204600	4	AT1G01720	AT1G13245
Glyma.04G249000	Glyma.07G226600	8	AT1G01720	AT1G13930
Glyma.04G249000	Glyma.02G112400	8	AT1G01720	AT1G13950
Glyma.04G249000	Glyma.07G228300	4	AT1G01720	AT1G14030
Glyma.04G249000	Glyma.11G089300	4	AT1G01720	AT1G14130
Glyma.04G249000	Glyma.11G236600	8	AT1G01720	AT1G15100
Glyma.04G249000	Glyma.07G016000	4	AT1G01720	AT1G15215
Glyma.04G249000	Glyma.04G154500	8	AT1G01720	AT1G15340
Glyma.04G249000	Glyma.02G125100	4	AT1G01720	AT1G17020
Glyma.04G249000	Glyma.17G048100	8	AT1G01720	AT1G19110
Glyma.04G249000	Glyma.06G024300	4	AT1G01720	AT1G19990
Glyma.04G249000	Glyma.13G029900	8	AT1G01720	AT1G22380
Glyma.04G249000	Glyma.19G036100	4	AT1G01720	AT1G22380
Glyma.04G249000	Glyma.12G001600	8	AT1G01720	AT1G22600
Glyma.04G249000	Glyma.08G239400	8	AT1G01720	AT1G22600
Glyma.04G249000	Glyma.02G075100	8	AT1G01720	AT1G22710
Glyma.04G249000	Glyma.08G293000	4	AT1G01720	AT1G24190
Glyma.04G249000	Glyma.10G272500	8	AT1G01720	AT1G25370
Glyma.04G249000	Glyma.20G117400	8	AT1G01720	AT1G25370
Glyma.04G249000	Glyma.02G108300	8	AT1G01720	AT1G26800
Glyma.04G249000	Glyma.01G048700	8	AT1G01720	AT1G26800
Glyma.04G249000	Glyma.08G293600	4	AT1G01720	AT1G27170
Glyma.04G249000	Glyma.04G183400	8	AT1G01720	AT1G27500
Glyma.04G249000	Glyma.06G046400	8	AT1G01720	AT1G27840
Glyma.04G249000	Glyma.13G231400	8	AT1G01720	AT1G28600
Glyma.04G249000	Glyma.11G081700	4	AT1G01720	AT1G29050
Glyma.04G249000	Glyma.01G085300	4	AT1G01720	AT1G29940
Glyma.04G249000	Glyma.05G142500	8	AT1G01720	AT1G30220
Glyma.04G249000	Glyma.15G081100	4	AT1G01720	AT1G31550
Glyma.04G249000	Glyma.01G153000	8	AT1G01720	AT1G31720
Glyma.04G249000	Glyma.09G252800	4	AT1G01720	AT1G31800
Glyma.04G249000	Glyma.01G009900	4	AT1G01720	AT1G32080
Glyma.04G249000	Glyma.16G116000	4	AT1G01720	AT1G32940
Glyma.04G249000	Glyma.13G088700	8	AT1G01720	AT1G35720
Glyma.04G249000	Glyma.06G015900	4	AT1G01720	AT1G42970
Glyma.04G249000	Glyma.04G243200	4	AT1G01720	AT1G43980
Glyma.04G249000	Glyma.06G115100	4	AT1G01720	AT1G44350
Glyma.04G249000	Glyma.08G088000	8	AT1G01720	AT1G48130
Glyma.04G249000	Glyma.17G059300	4	AT1G01720	AT1G48175
Glyma.04G249000	Glyma.05G240000	4	AT1G01720	AT1G48520
Glyma.04G249000	Glyma.08G147400	4	AT1G01720	AT1G48870
Glyma.04G249000	Glyma.17G177800	4	AT1G01720	AT1G49570
Glyma.04G249000	Glyma.13G339800	8	AT1G01720	AT1G51340
Glyma.04G249000	Glyma.11G180800	8	AT1G01720	AT1G52340
Glyma.04G249000	Glyma.08G212000	8	AT1G01720	AT1G52560
Glyma.04G249000	Glyma.13G363300	8	AT1G01720	AT1G52690
Glyma.04G249000	Glyma.10G153900	8	AT1G01720	AT1G55020
Glyma.04G249000	Glyma.20G024900	4	AT1G01720	AT1G55535
Glyma.04G249000	Glyma.08G327400	4	AT1G01720	AT1G55920
Glyma.04G249000	Glyma.13G205300	4	AT1G01720	AT1G61900
Glyma.04G249000	Glyma.05G207300	4	AT1G01720	AT1G63470
Glyma.04G249000	Glyma.01G223500	4	AT1G01720	AT1G64150
Glyma.04G249000	Glyma.01G225000	4	AT1G01720	AT1G64380
Glyma.04G249000	Glyma.18G243000	4	AT1G01720	AT1G65230
Glyma.04G249000	Glyma.10G122300	4	AT1G01720	AT1G65680
Glyma.04G249000	Glyma.20G113600	4	AT1G01720	AT1G68640
Glyma.04G249000	Glyma.02G097900	4	AT1G01720	AT1G68640
Glyma.04G249000	Glyma.10G205500	4	AT1G01720	AT1G68750
Glyma.04G249000	Glyma.18G127200	8	AT1G01720	AT1G69870
Glyma.04G249000	Glyma.01G030900	4	AT1G01720	AT1G70370
Glyma.04G249000	Glyma.20G013600	8	AT1G01720	AT1G71000
Glyma.04G249000	Glyma.01G123700	4	AT1G01720	AT1G71240
Glyma.04G249000	Glyma.08G271000	4	AT1G01720	AT1G72210
Glyma.04G249000	Glyma.04G057100	4	AT1G01720	AT1G72510
Glyma.04G249000	Glyma.05G248100	8	AT1G01720	AT1G73480
Glyma.04G249000	Glyma.08G056600	8	AT1G01720	AT1G73480
Glyma.04G249000	Glyma.01G204400	4	AT1G01720	AT1G74950
Glyma.04G249000	Glyma.04G252600	4	AT1G01720	AT1G75710
Glyma.04G249000	Glyma.06G023900	4	AT1G01720	AT1G75800
Glyma.04G249000	Glyma.13G036600	8	AT1G01720	AT1G77000
Glyma.04G249000	Glyma.04G210500	4	AT1G01720	AT1G77280
Glyma.04G249000	Glyma.13G270100	8	AT1G01720	AT1G78850
Glyma.04G249000	Glyma.15G101800	4	AT1G01720	AT1G78960
Glyma.04G249000	Glyma.08G165400	8	AT1G01720	AT1G79550
Glyma.04G249000	Glyma.07G031700	8	AT1G01720	AT1G80160
Glyma.04G249000	Glyma.13G168200	8	AT1G01720	AT1G80160
Glyma.04G249000	Glyma.07G023800	4	AT1G01720	AT1G80810
Glyma.04G249000	Glyma.20G120700	4	AT1G01720	AT2G01210
Glyma.04G249000	Glyma.07G158000	4	AT1G01720	AT2G02080
Glyma.04G249000	Glyma.20G220100	8	AT1G01720	AT2G02230
Glyma.04G249000	Glyma.17G101400	8	AT1G01720	AT2G03090
Glyma.04G249000	Glyma.01G054400	4	AT1G01720	AT2G03350
Glyma.04G249000	Glyma.13G157600	4	AT1G01720	AT2G13680
Glyma.04G249000	Glyma.10G254500	4	AT1G01720	AT2G14620
Glyma.04G249000	Glyma.11G051600	4	AT1G01720	AT2G14960
Glyma.04G249000	Glyma.16G120900	4	AT1G01720	AT2G17695
Glyma.04G249000	Glyma.17G040800	8	AT1G01720	AT2G18340
Glyma.04G249000	Glyma.17G067800	8	AT1G01720	AT2G18700
Glyma.04G249000	Glyma.13G092500	8	AT1G01720	AT2G18700
Glyma.04G249000	Glyma.08G311900	4	AT1G01720	AT2G19070
Glyma.04G249000	Glyma.05G136500	4	AT1G01720	AT2G19640
Glyma.04G249000	Glyma.11G239400	8	AT1G01720	AT2G22170
Glyma.04G249000	Glyma.11G123200	4	AT1G01720	AT2G23460
Glyma.04G249000	Glyma.16G143100	4	AT1G01720	AT2G23740
Glyma.04G249000	Glyma.13G091000	8	AT1G01720	AT2G23810
Glyma.04G249000	Glyma.17G069300	8	AT1G01720	AT2G23810
Glyma.04G249000	Glyma.06G061200	4	AT1G01720	AT2G25060
Glyma.04G249000	Glyma.06G072000	8	AT1G01720	AT2G25625
Glyma.04G249000	Glyma.17G203500	4	AT1G01720	AT2G25680
Glyma.04G249000	Glyma.15G015600	4	AT1G01720	AT2G25737
Glyma.04G249000	Glyma.06G058200	8	AT1G01720	AT2G26260
Glyma.04G249000	Glyma.04G035900	4	AT1G01720	AT2G26500
Glyma.04G249000	Glyma.06G037000	8	AT1G01720	AT2G26530
Glyma.04G249000	Glyma.17G245100	8	AT1G01720	AT2G26530
Glyma.04G249000	Glyma.04G148400	8	AT1G01720	AT2G26700
Glyma.04G249000	Glyma.02G217200	4	AT1G01720	AT2G27610
Glyma.04G249000	Glyma.12G084900	8	AT1G01720	AT2G27830
Glyma.04G249000	Glyma.12G080600	4	AT1G01720	AT2G28130
Glyma.04G249000	Glyma.U020300	8	AT1G01720	AT2G28490
Glyma.04G249000	Glyma.09G282900	8	AT1G01720	AT2G29090
Glyma.04G249000	Glyma.01G225100	8	AT1G01720	AT2G29380
Glyma.04G249000	Glyma.14G162100	8	AT1G01720	AT2G29380
Glyma.04G249000	Glyma.02G233500	4	AT1G01720	AT2G30320
Glyma.04G249000	Glyma.05G149800	8	AT1G01720	AT2G31980
Glyma.04G249000	Glyma.18G003700	8	AT1G01720	AT2G31980
Glyma.04G249000	Glyma.15G135200	4	AT1G01720	AT2G32440
Glyma.04G249000	Glyma.12G191700	4	AT1G01720	AT2G32530
Glyma.04G249000	Glyma.06G307900	8	AT1G01720	AT2G32540
Glyma.04G249000	Glyma.10G191200	4	AT1G01720	AT2G33255
Glyma.04G249000	Glyma.15G074200	4	AT1G01720	AT2G33770
Glyma.04G249000	Glyma.09G023600	4	AT1G01720	AT2G34710
Glyma.04G249000	Glyma.08G081400	8	AT1G01720	AT2G34740
Glyma.04G249000	Glyma.13G153200	8	AT1G01720	AT2G36270
Glyma.04G249000	Glyma.10G071700	8	AT1G01720	AT2G36270
Glyma.04G249000	Glyma.04G181900	8	AT1G01720	AT2G36330
Glyma.04G249000	Glyma.06G018000	4	AT1G01720	AT2G36390
Glyma.04G249000	Glyma.13G150000	4	AT1G01720	AT2G36570
Glyma.04G249000	Glyma.03G185300	4	AT1G01720	AT2G36835
Glyma.04G249000	Glyma.03G177700	8	AT1G01720	AT2G37060
Glyma.04G249000	Glyma.11G219400	4	AT1G01720	AT2G37640
Glyma.04G249000	Glyma.18G198400	4	AT1G01720	AT2G38120
Glyma.04G249000	Glyma.01G129400	4	AT1G01720	AT2G38400
Glyma.04G249000	Glyma.11G113700	4	AT1G01720	AT2G38800
Glyma.04G249000	Glyma.17G183800	8	AT1G01720	AT2G38905
Glyma.04G249000	Glyma.12G103100	8	AT1G01720	AT2G40350
Glyma.04G249000	Glyma.03G136500	4	AT1G01720	AT2G41740
Glyma.04G249000	Glyma.02G038500	4	AT1G01720	AT2G42490
Glyma.04G249000	Glyma.08G118000	8	AT1G01720	AT2G42760
Glyma.04G249000	Glyma.08G303800	8	AT1G01720	AT2G43020
Glyma.04G249000	Glyma.16G197200	4	AT1G01720	AT2G45750
Glyma.04G249000	Glyma.09G144200	4	AT1G01720	AT2G45750
Glyma.04G249000	Glyma.07G076200	4	AT1G01720	AT2G45760
Glyma.04G249000	Glyma.09G258500	4	AT1G01720	AT2G45990
Glyma.04G249000	Glyma.19G219100	8	AT1G01720	AT2G47180
Glyma.04G249000	Glyma.03G222000	8	AT1G01720	AT2G47180
Glyma.04G249000	Glyma.20G094500	8	AT1G01720	AT2G47180
Glyma.04G249000	Glyma.17G000100	4	AT1G01720	AT2G47300
Glyma.04G249000	Glyma.13G169500	4	AT1G01720	AT3G01480
Glyma.04G249000	Glyma.19G009700	4	AT1G01720	AT3G01480
Glyma.04G249000	Glyma.11G218400	8	AT1G01720	AT3G03341
Glyma.04G249000	Glyma.05G098700	4	AT1G01720	AT3G03680
Glyma.04G249000	Glyma.17G187500	4	AT1G01720	AT3G03773
Glyma.04G249000	Glyma.18G289500	4	AT1G01720	AT3G04020
Glyma.04G249000	Glyma.10G166400	4	AT1G01720	AT3G04760
Glyma.04G249000	Glyma.04G207700	4	AT1G01720	AT3G05270
Glyma.04G249000	Glyma.13G215500	4	AT1G01720	AT3G06390
Glyma.04G249000	Glyma.15G150400	4	AT1G01720	AT3G06840
Glyma.04G249000	Glyma.03G085900	4	AT1G01720	AT3G07310
Glyma.04G249000	Glyma.16G085600	8	AT1G01720	AT3G07350
Glyma.04G249000	Glyma.14G004400	4	AT1G01720	AT3G07750
Glyma.04G249000	Glyma.18G200000	4	AT1G01720	AT3G08980
Glyma.04G249000	Glyma.12G001100	4	AT1G01720	AT3G09040
Glyma.04G249000	Glyma.20G113300	4	AT1G01720	AT3G10420
Glyma.04G249000	Glyma.04G222300	4	AT1G01720	AT3G10910
Glyma.04G249000	Glyma.06G143100	4	AT1G01720	AT3G10910
Glyma.04G249000	Glyma.14G066400	8	AT1G01720	AT3G11410
Glyma.04G249000	Glyma.20G247500	8	AT1G01720	AT3G12130
Glyma.04G249000	Glyma.02G042500	8	AT1G01720	AT3G12500
Glyma.04G249000	Glyma.15G262800	4	AT1G01720	AT3G12750
Glyma.04G249000	Glyma.08G164400	4	AT1G01720	AT3G12750
Glyma.04G249000	Glyma.02G094200	4	AT1G01720	AT3G12770
Glyma.04G249000	Glyma.08G170400	8	AT1G01720	AT3G12920
Glyma.04G249000	Glyma.07G010400	4	AT1G01720	AT3G13750
Glyma.04G249000	Glyma.08G175800	4	AT1G01720	AT3G14420
Glyma.04G249000	Glyma.08G096800	4	AT1G01720	AT3G14420
Glyma.04G249000	Glyma.03G226800	8	AT1G01720	AT3G14610
Glyma.04G249000	Glyma.15G211800	4	AT1G01720	AT3G14770
Glyma.04G249000	Glyma.13G279900	8	AT1G01720	AT3G15500
Glyma.04G249000	Glyma.12G221500	8	AT1G01720	AT3G15500
Glyma.04G249000	Glyma.12G221400	8	AT1G01720	AT3G15510
Glyma.04G249000	Glyma.07G005200	4	AT1G01720	AT3G16060
Glyma.04G249000	Glyma.04G042100	8	AT1G01720	AT3G16150
Glyma.04G249000	Glyma.08G204100	4	AT1G01720	AT3G16175
Glyma.04G249000	Glyma.16G175200	8	AT1G01720	AT3G16520
Glyma.04G249000	Glyma.07G242100	8	AT1G01720	AT3G16910
Glyma.04G249000	Glyma.07G102700	4	AT1G01720	AT3G18000
Glyma.04G249000	Glyma.09G185600	8	AT1G01720	AT3G18440
Glyma.04G249000	Glyma.16G213100	4	AT1G01720	AT3G19180
Glyma.04G249000	Glyma.08G225000	4	AT1G01720	AT3G20240
Glyma.04G249000	Glyma.15G022200	4	AT1G01720	AT3G21300
Glyma.04G249000	Glyma.03G157300	8	AT1G01720	AT3G22830
Glyma.04G249000	Glyma.10G179600	8	AT1G01720	AT3G23000
Glyma.04G249000	Glyma.19G248900	4	AT1G01720	AT3G23240
Glyma.04G249000	Glyma.07G089200	4	AT1G01720	AT3G24430
Glyma.04G249000	Glyma.18G175700	4	AT1G01720	AT3G24660
Glyma.04G249000	Glyma.08G114600	8	AT1G01720	AT3G25910
Glyma.04G249000	Glyma.05G007200	4	AT1G01720	AT3G27925
Glyma.04G249000	Glyma.04G240100	4	AT1G01720	AT3G28050
Glyma.04G249000	Glyma.19G011500	4	AT1G01720	AT3G28050
Glyma.04G249000	Glyma.11G187600	4	AT1G01720	AT3G44610
Glyma.04G249000	Glyma.11G176000	4	AT1G01720	AT3G47070
Glyma.04G249000	Glyma.13G167200	4	AT1G01720	AT3G47650
Glyma.04G249000	Glyma.04G182900	4	AT1G01720	AT3G48190
Glyma.04G249000	Glyma.16G194000	4	AT1G01720	AT3G48900
Glyma.04G249000	Glyma.18G202800	4	AT1G01720	AT3G51840
Glyma.04G249000	Glyma.11G209700	8	AT1G01720	AT3G52770
Glyma.04G249000	Glyma.03G180300	8	AT1G01720	AT3G53400
Glyma.04G249000	Glyma.13G133500	4	AT1G01720	AT3G53540
Glyma.04G249000	Glyma.03G251600	4	AT1G01720	AT3G56070
Glyma.04G249000	Glyma.03G123100	4	AT1G01720	AT3G56650
Glyma.04G249000	Glyma.03G008400	4	AT1G01720	AT3G57190
Glyma.04G249000	Glyma.10G235900	4	AT1G01720	AT3G60050
Glyma.04G249000	Glyma.19G078400	8	AT1G01720	AT3G60730
Glyma.04G249000	Glyma.07G077600	8	AT1G01720	AT3G61060
Glyma.04G249000	Glyma.08G017300	4	AT1G01720	AT3G61490
Glyma.04G249000	Glyma.19G255100	8	AT1G01720	AT3G61680
Glyma.04G249000	Glyma.15G136500	4	AT1G01720	AT3G62270
Glyma.04G249000	Glyma.14G080500	4	AT1G01720	AT3G63470
Glyma.04G249000	Glyma.17G033100	4	AT1G01720	AT3G66658
Glyma.04G249000	Glyma.02G255000	8	AT1G01720	AT4G00430
Glyma.04G249000	Glyma.11G023200	8	AT1G01720	AT4G00430
Glyma.04G249000	Glyma.18G231800	8	AT1G01720	AT4G00530
Glyma.04G249000	Glyma.10G144300	4	AT1G01720	AT4G01850
Glyma.04G249000	Glyma.19G217700	8	AT1G01720	AT4G01970
Glyma.04G249000	Glyma.13G138600	8	AT1G01720	AT4G05050
Glyma.04G249000	Glyma.17G009500	4	AT1G01720	AT4G05520
Glyma.04G249000	Glyma.04G251000	4	AT1G01720	AT4G08290
Glyma.04G249000	Glyma.06G321300	8	AT1G01720	AT4G10100
Glyma.04G249000	Glyma.15G276400	4	AT1G01720	AT4G12290
Glyma.04G249000	Glyma.08G151100	4	AT1G01720	AT4G12735
Glyma.04G249000	Glyma.05G149700	8	AT1G01720	AT4G14150
Glyma.04G249000	Glyma.20G210800	8	AT1G01720	AT4G14580
Glyma.04G249000	Glyma.01G237100	4	AT1G01720	AT4G14820
Glyma.04G249000	Glyma.09G037800	8	AT1G01720	AT4G16160
Glyma.04G249000	Glyma.15G142900	8	AT1G01720	AT4G16160
Glyma.04G249000	Glyma.11G095100	8	AT1G01720	AT4G16260
Glyma.04G249000	Glyma.06G213600	4	AT1G01720	AT4G17080
Glyma.04G249000	Glyma.17G140800	4	AT1G01720	AT4G17250
Glyma.04G249000	Glyma.05G058400	4	AT1G01720	AT4G17250
Glyma.04G249000	Glyma.17G210100	4	AT1G01720	AT4G17310
Glyma.04G249000	Glyma.17G142500	4	AT1G01720	AT4G17310
Glyma.04G249000	Glyma.05G111400	4	AT1G01720	AT4G17810
Glyma.04G249000	Glyma.01G198700	4	AT1G01720	AT4G17810
Glyma.04G249000	Glyma.09G203700	4	AT1G01720	AT4G18240
Glyma.04G249000	Glyma.13G357000	4	AT1G01720	AT4G18750
Glyma.04G249000	Glyma.20G020900	4	AT1G01720	AT4G19840
Glyma.04G249000	Glyma.15G131600	4	AT1G01720	AT4G20900
Glyma.04G249000	Glyma.08G020900	8	AT1G01720	AT4G23750
Glyma.04G249000	Glyma.06G044600	8	AT1G01720	AT4G24220
Glyma.04G249000	Glyma.06G223500	4	AT1G01720	AT4G28080
Glyma.04G249000	Glyma.12G107100	4	AT1G01720	AT4G28210
Glyma.04G249000	Glyma.08G220500	8	AT1G01720	AT4G30780
Glyma.04G249000	Glyma.17G074800	8	AT1G01720	AT4G30960
Glyma.04G249000	Glyma.02G202900	8	AT1G01720	AT4G30960
Glyma.04G249000	Glyma.03G030900	8	AT1G01720	AT4G31500
Glyma.04G249000	Glyma.06G059700	8	AT1G01720	AT4G31750
Glyma.04G249000	Glyma.17G222000	8	AT1G01720	AT4G32140
Glyma.04G249000	Glyma.08G156600	8	AT1G01720	AT4G33467
Glyma.04G249000	Glyma.13G256500	4	AT1G01720	AT4G33625
Glyma.04G249000	Glyma.20G126800	8	AT1G01720	AT4G35220
Glyma.04G249000	Glyma.11G056200	8	AT1G01720	AT4G36990
Glyma.04G249000	Glyma.01G185800	8	AT1G01720	AT4G36990
Glyma.04G249000	Glyma.07G178500	8	AT1G01720	AT4G37180
Glyma.04G249000	Glyma.11G098600	4	AT1G01720	AT4G38760
Glyma.04G249000	Glyma.06G008200	4	AT1G01720	AT4G39010
Glyma.04G249000	Glyma.04G012300	8	AT1G01720	AT4G39230
Glyma.04G249000	Glyma.08G136300	4	AT1G01720	AT4G39860
Glyma.04G249000	Glyma.U028300	4	AT1G01720	AT5G01030
Glyma.04G249000	Glyma.18G289100	8	AT1G01720	AT5G02500
Glyma.04G249000	Glyma.10G049800	8	AT1G01720	AT5G02970
Glyma.04G249000	Glyma.03G189100	8	AT1G01720	AT5G03795
Glyma.04G249000	Glyma.10G277800	8	AT1G01720	AT5G04760
Glyma.04G249000	Glyma.19G127800	8	AT1G01720	AT5G05140
Glyma.04G249000	Glyma.U027600	4	AT1G01720	AT5G05830
Glyma.04G249000	Glyma.02G201600	4	AT1G01720	AT5G06130
Glyma.04G249000	Glyma.09G112100	8	AT1G01720	AT5G06760
Glyma.04G249000	Glyma.06G309000	4	AT1G01720	AT5G07020
Glyma.04G249000	Glyma.05G000300	8	AT1G01720	AT5G08410
Glyma.04G249000	Glyma.04G243000	4	AT1G01720	AT5G09300
Glyma.04G249000	Glyma.09G233800	4	AT1G01720	AT5G11590
Glyma.04G249000	Glyma.19G100000	8	AT1G01720	AT5G13200
Glyma.04G249000	Glyma.13G068200	4	AT1G01720	AT5G14940
Glyma.04G249000	Glyma.16G036000	4	AT1G01720	AT5G17860
Glyma.04G249000	Glyma.02G072500	4	AT1G01720	AT5G18130
Glyma.04G249000	Glyma.15G179800	8	AT1G01720	AT5G20700
Glyma.04G249000	Glyma.13G110500	8	AT1G01720	AT5G21940
Glyma.04G249000	Glyma.17G226500	8	AT1G01720	AT5G21940
Glyma.04G249000	Glyma.17G049200	8	AT1G01720	AT5G21940
Glyma.04G249000	Glyma.13G319600	4	AT1G01720	AT5G22740
Glyma.04G249000	Glyma.08G184600	4	AT1G01720	AT5G23570
Glyma.04G249000	Glyma.04G200000	4	AT1G01720	AT5G23690
Glyma.04G249000	Glyma.08G009000	4	AT1G01720	AT5G23690
Glyma.04G249000	Glyma.07G118200	4	AT1G01720	AT5G24910
Glyma.04G249000	Glyma.17G029200	8	AT1G01720	AT5G27930
Glyma.04G249000	Glyma.19G230600	8	AT1G01720	AT5G27930
Glyma.04G249000	Glyma.17G042400	8	AT1G01720	AT5G28050
Glyma.04G249000	Glyma.08G125100	8	AT1G01720	AT5G36110
Glyma.04G249000	Glyma.17G230600	4	AT1G01720	AT5G36250
Glyma.04G249000	Glyma.13G046200	8	AT1G01720	AT5G38410
Glyma.04G249000	Glyma.13G197700	4	AT1G01720	AT5G38730
Glyma.04G249000	Glyma.19G037400	4	AT1G01720	AT5G38820
Glyma.04G249000	Glyma.18G044300	4	AT1G01720	AT5G40160
Glyma.04G249000	Glyma.16G072400	8	AT1G01720	AT5G40370
Glyma.04G249000	Glyma.19G087000	4	AT1G01720	AT5G40840
Glyma.04G249000	Glyma.05G210300	4	AT1G01720	AT5G41410
Glyma.04G249000	Glyma.11G022200	4	AT1G01720	AT5G41410
Glyma.04G249000	Glyma.11G250700	8	AT1G01720	AT5G43260
Glyma.04G249000	Glyma.10G258200	4	AT1G01720	AT5G43790
Glyma.04G249000	Glyma.08G183600	4	AT1G01720	AT5G44080
Glyma.04G249000	Glyma.05G068500	8	AT1G01720	AT5G47060
Glyma.04G249000	Glyma.17G005600	4	AT1G01720	AT5G47670
Glyma.04G249000	Glyma.16G023000	8	AT1G01720	AT5G49330
Glyma.04G249000	Glyma.14G008500	4	AT1G01720	AT5G49410
Glyma.04G249000	Glyma.17G036800	8	AT1G01720	AT5G49600
Glyma.04G249000	Glyma.06G090400	4	AT1G01720	AT5G49650
Glyma.04G249000	Glyma.02G218200	8	AT1G01720	AT5G49665
Glyma.04G249000	Glyma.06G173300	4	AT1G01720	AT5G50300
Glyma.04G249000	Glyma.17G127900	8	AT1G01720	AT5G50360
Glyma.04G249000	Glyma.10G236000	8	AT1G01720	AT5G52300
Glyma.04G249000	Glyma.09G139600	8	AT1G01720	AT5G52300
Glyma.04G249000	Glyma.20G158500	8	AT1G01720	AT5G52300
[truncated: 5,356 more rows]

## Sheet: MRP Class
Supplementary Table 4b | Putative TF-gene interactions in MRP class supported by orthologous interactions found in Arabidopsis.
Transcription Factor	Target Gene	Target Module	Orthologous Transcription Factor	Orthologous Target Gene
Glyma.01G216000	Glyma.15G037200	3	AT1G12610	AT1G07530
Glyma.01G216000	Glyma.16G050400	3	AT1G12610	AT1G12830
Glyma.01G216000	Glyma.08G239300	1	AT1G12610	AT1G22610
Glyma.01G216000	Glyma.01G038400	3	AT1G12610	AT1G27210
Glyma.01G216000	Glyma.01G096600	3	AT1G12610	AT1G32640
Glyma.01G216000	Glyma.17G219300	1	AT1G12610	AT1G48270
Glyma.01G216000	Glyma.15G022800	3	AT1G12610	AT1G51700
Glyma.01G216000	Glyma.08G261500	3	AT1G12610	AT1G68550
Glyma.01G216000	Glyma.01G180500	3	AT1G12610	AT2G23690
Glyma.01G216000	Glyma.14G195200	3	AT1G12610	AT2G30020
Glyma.01G216000	Glyma.01G014000	3	AT1G12610	AT3G03050
Glyma.01G216000	Glyma.14G044100	3	AT1G12610	AT3G47370
Glyma.01G216000	Glyma.02G308700	3	AT1G12610	AT4G12730
Glyma.01G216000	Glyma.16G109300	3	AT1G12610	AT4G19230
Glyma.01G216000	Glyma.06G012900	1	AT1G12610	AT4G34480
Glyma.01G216000	Glyma.05G177400	3	AT1G12610	AT4G39955
Glyma.01G216000	Glyma.13G048800	3	AT1G12610	AT5G15870
Glyma.01G216000	Glyma.17G225700	3	AT1G12610	AT5G21482
Glyma.01G216000	Glyma.06G062100	3	AT1G12610	AT5G25110
Glyma.01G216000	Glyma.08G120700	3	AT1G12610	AT5G45670
Glyma.01G216000	Glyma.17G124900	3	AT1G12610	AT5G50200
Glyma.01G216000	Glyma.05G198700	3	AT1G12610	AT5G51060
Glyma.01G216000	Glyma.12G222500	3	AT1G12610	AT5G53750
Glyma.01G216000	Glyma.07G058800	3	AT1G12610	AT5G56760
Glyma.01G216000	Glyma.18G272000	3	AT1G12610	AT5G60920
Glyma.01G216000	Glyma.06G184800	3	AT1G12610	AT5G62890
Glyma.01G216000	Glyma.15G221100	3	AT1G12610	AT5G62890
Glyma.01G216000	Glyma.08G180900	3	AT1G12610	AT5G64570
Glyma.01G216000	Glyma.06G149500	3	AT1G12610	AT5G64700
Glyma.02G267400	Glyma.07G265000	3	AT1G50640	AT1G12030
Glyma.02G267400	Glyma.18G239600	3	AT1G50640	AT1G16130
Glyma.02G267400	Glyma.17G197300	3	AT1G50640	AT1G19490
Glyma.02G267400	Glyma.08G239300	1	AT1G50640	AT1G22610
Glyma.02G267400	Glyma.01G038400	3	AT1G50640	AT1G27210
Glyma.02G267400	Glyma.08G098500	3	AT1G50640	AT1G30220
Glyma.02G267400	Glyma.01G096600	3	AT1G50640	AT1G32640
Glyma.02G267400	Glyma.17G219300	1	AT1G50640	AT1G48270
Glyma.02G267400	Glyma.08G052600	1	AT1G50640	AT1G48620
Glyma.02G267400	Glyma.09G177500	1	AT1G50640	AT1G48620
Glyma.02G267400	Glyma.16G091400	3	AT1G50640	AT1G68990
Glyma.02G267400	Glyma.03G240000	3	AT1G50640	AT1G72210
Glyma.02G267400	Glyma.16G103700	3	AT1G50640	AT1G80480
Glyma.02G267400	Glyma.15G061900	3	AT1G50640	AT2G14520
Glyma.02G267400	Glyma.01G180500	3	AT1G50640	AT2G23690
Glyma.02G267400	Glyma.08G361000	3	AT1G50640	AT2G31680
Glyma.02G267400	Glyma.18G243800	1	AT1G50640	AT2G47840
Glyma.02G267400	Glyma.10G065100	1	AT1G50640	AT3G10030
Glyma.02G267400	Glyma.15G139200	3	AT1G50640	AT3G17100
Glyma.02G267400	Glyma.15G107100	3	AT1G50640	AT3G21690
Glyma.02G267400	Glyma.20G151500	3	AT1G50640	AT3G22890
Glyma.02G267400	Glyma.10G242600	3	AT1G50640	AT3G22890
Glyma.02G267400	Glyma.11G254000	3	AT1G50640	AT3G23750
Glyma.02G267400	Glyma.17G046700	3	AT1G50640	AT3G43110
Glyma.02G267400	Glyma.11G225500	3	AT1G50640	AT3G55700
Glyma.02G267400	Glyma.03G218600	3	AT1G50640	AT4G02100
Glyma.02G267400	Glyma.15G112600	3	AT1G50640	AT4G03965
Glyma.02G267400	Glyma.02G308700	3	AT1G50640	AT4G12730
Glyma.02G267400	Glyma.12G215800	3	AT1G50640	AT4G27250
Glyma.02G267400	Glyma.06G012900	1	AT1G50640	AT4G34480
Glyma.02G267400	Glyma.11G082500	3	AT1G50640	AT4G35750
Glyma.02G267400	Glyma.01G161200	3	AT1G50640	AT4G35750
Glyma.02G267400	Glyma.07G159000	3	AT1G50640	AT4G39050
Glyma.02G267400	Glyma.05G177400	3	AT1G50640	AT4G39955
Glyma.02G267400	Glyma.03G036700	1	AT1G50640	AT5G01830
Glyma.02G267400	Glyma.13G048800	3	AT1G50640	AT5G15870
Glyma.02G267400	Glyma.17G225700	3	AT1G50640	AT5G21482
Glyma.02G267400	Glyma.06G062100	3	AT1G50640	AT5G25110
Glyma.02G267400	Glyma.04G136600	3	AT1G50640	AT5G42380
Glyma.02G267400	Glyma.19G123700	3	AT1G50640	AT5G43280
Glyma.02G267400	Glyma.13G104500	1	AT1G50640	AT5G56980
Glyma.02G267400	Glyma.01G186100	3	AT1G50640	AT5G67020
Glyma.05G032200	Glyma.20G248100	3	AT1G74840	AT1G05805
Glyma.05G032200	Glyma.15G037200	3	AT1G74840	AT1G07530
Glyma.05G032200	Glyma.12G088700	3	AT1G74840	AT1G08320
Glyma.05G032200	Glyma.10G166600	3	AT1G74840	AT1G08650
Glyma.05G032200	Glyma.07G265000	3	AT1G74840	AT1G12030
Glyma.05G032200	Glyma.16G050400	3	AT1G74840	AT1G12830
Glyma.05G032200	Glyma.08G297500	3	AT1G74840	AT1G14380
Glyma.05G032200	Glyma.05G128000	3	AT1G74840	AT1G29930
Glyma.05G032200	Glyma.17G036400	3	AT1G74840	AT1G47960
Glyma.05G032200	Glyma.17G036300	3	AT1G74840	AT1G47960
Glyma.05G032200	Glyma.20G090400	3	AT1G74840	AT1G59740
Glyma.05G032200	Glyma.14G003400	3	AT1G74840	AT1G61520
Glyma.05G032200	Glyma.10G281400	3	AT1G74840	AT1G68010
Glyma.05G032200	Glyma.16G091400	3	AT1G74840	AT1G68990
Glyma.05G032200	Glyma.05G032200	3	AT1G74840	AT1G74840
Glyma.05G032200	Glyma.08G045200	3	AT1G74840	AT2G01670
Glyma.05G032200	Glyma.20G036100	3	AT1G74840	AT2G02990
Glyma.05G032200	Glyma.15G172300	3	AT1G74840	AT2G19400
Glyma.05G032200	Glyma.01G180500	3	AT1G74840	AT2G23690
Glyma.05G032200	Glyma.11G062100	3	AT1G74840	AT2G23740
Glyma.05G032200	Glyma.07G234900	3	AT1G74840	AT2G24960
Glyma.05G032200	Glyma.14G195200	3	AT1G74840	AT2G30020
Glyma.05G032200	Glyma.02G255400	3	AT1G74840	AT2G40000
Glyma.05G032200	Glyma.01G137200	3	AT1G74840	AT2G45190
Glyma.05G032200	Glyma.07G080800	3	AT1G74840	AT2G45670
Glyma.05G032200	Glyma.07G251300	3	AT1G74840	AT3G06390
Glyma.05G032200	Glyma.03G196300	3	AT1G74840	AT3G10120
Glyma.05G032200	Glyma.07G030000	3	AT1G74840	AT3G15850
Glyma.05G032200	Glyma.02G136300	3	AT1G74840	AT3G19010
Glyma.05G032200	Glyma.20G148300	3	AT1G74840	AT3G22640
Glyma.05G032200	Glyma.20G151500	3	AT1G74840	AT3G22890
Glyma.05G032200	Glyma.10G242600	3	AT1G74840	AT3G22890
Glyma.05G032200	Glyma.15G042900	3	AT1G74840	AT3G46290
Glyma.05G032200	Glyma.19G033100	3	AT1G74840	AT3G51550
Glyma.05G032200	Glyma.02G051400	3	AT1G74840	AT3G54350
Glyma.05G032200	Glyma.15G112600	3	AT1G74840	AT4G03965
Glyma.05G032200	Glyma.13G117700	3	AT1G74840	AT4G05320
Glyma.05G032200	Glyma.07G251400	3	AT1G74840	AT4G15563
Glyma.05G032200	Glyma.16G109300	3	AT1G74840	AT4G19230
Glyma.05G032200	Glyma.17G025900	3	AT1G74840	AT4G22580
Glyma.05G032200	Glyma.15G172800	3	AT1G74840	AT4G26060
Glyma.05G032200	Glyma.06G302800	3	AT1G74840	AT4G27130
Glyma.05G032200	Glyma.12G215800	3	AT1G74840	AT4G27250
Glyma.05G032200	Glyma.13G248000	3	AT1G74840	AT4G27310
Glyma.05G032200	Glyma.17G059800	3	AT1G74840	AT4G30020
Glyma.05G032200	Glyma.09G098000	3	AT1G74840	AT4G30960
Glyma.05G032200	Glyma.04G085000	3	AT1G74840	AT4G32880
Glyma.05G032200	Glyma.06G000200	3	AT1G74840	AT4G35300
Glyma.05G032200	Glyma.11G082500	3	AT1G74840	AT4G35750
Glyma.05G032200	Glyma.01G161200	3	AT1G74840	AT4G35750
Glyma.05G032200	Glyma.01G166000	3	AT1G74840	AT4G36040
Glyma.05G032200	Glyma.16G138300	3	AT1G74840	AT4G36550
Glyma.05G032200	Glyma.07G159000	3	AT1G74840	AT4G39050
Glyma.05G032200	Glyma.15G221000	3	AT1G74840	AT5G04920
Glyma.05G032200	Glyma.12G035800	3	AT1G74840	AT5G10990
Glyma.05G032200	Glyma.11G108500	3	AT1G74840	AT5G16730
Glyma.05G032200	Glyma.17G023900	3	AT1G74840	AT5G18600
Glyma.05G032200	Glyma.17G225700	3	AT1G74840	AT5G21482
Glyma.05G032200	Glyma.06G062100	3	AT1G74840	AT5G25110
Glyma.05G032200	Glyma.17G242900	3	AT1G74840	AT5G42870
Glyma.05G032200	Glyma.18G172600	3	AT1G74840	AT5G48850
Glyma.05G032200	Glyma.17G124900	3	AT1G74840	AT5G50200
Glyma.05G032200	Glyma.06G126700	3	AT1G74840	AT5G53120
Glyma.05G032200	Glyma.12G222500	3	AT1G74840	AT5G53750
Glyma.05G032200	Glyma.17G059100	3	AT1G74840	AT5G57180
Glyma.05G032200	Glyma.06G184800	3	AT1G74840	AT5G62890
Glyma.05G032200	Glyma.15G221100	3	AT1G74840	AT5G62890
Glyma.05G032200	Glyma.08G180900	3	AT1G74840	AT5G64570
Glyma.05G032200	Glyma.05G180400	3	AT1G74840	AT5G65090
Glyma.05G032200	Glyma.18G020600	3	AT1G74840	AT5G65207
Glyma.07G060400	Glyma.13G123500	4	AT2G46270	AT1G03880
Glyma.07G060400	Glyma.17G233700	4	AT2G46270	AT1G10140
Glyma.07G060400	Glyma.07G090800	4	AT2G46270	AT1G13360
Glyma.07G060400	Glyma.18G013800	4	AT2G46270	AT1G24580
Glyma.07G060400	Glyma.U030500	4	AT2G46270	AT1G27461
Glyma.07G060400	Glyma.13G088700	4	AT2G46270	AT1G35720
Glyma.07G060400	Glyma.08G058900	4	AT2G46270	AT1G61340
Glyma.07G060400	Glyma.07G190100	4	AT2G46270	AT1G61340
Glyma.07G060400	Glyma.17G140100	4	AT2G46270	AT1G62500
Glyma.07G060400	Glyma.11G024000	4	AT2G46270	AT1G63460
Glyma.07G060400	Glyma.20G013600	4	AT2G46270	AT1G71000
Glyma.07G060400	Glyma.16G161500	4	AT2G46270	AT1G71710
Glyma.07G060400	Glyma.04G194800	4	AT2G46270	AT1G76650
Glyma.07G060400	Glyma.13G036600	4	AT2G46270	AT1G77000
Glyma.07G060400	Glyma.13G035200	4	AT2G46270	AT1G77120
Glyma.07G060400	Glyma.13G034500	4	AT2G46270	AT1G77280
Glyma.07G060400	Glyma.13G360600	4	AT2G46270	AT1G80440
Glyma.07G060400	Glyma.14G031000	4	AT2G46270	AT2G30860
Glyma.07G060400	Glyma.15G256000	4	AT2G46270	AT2G32210
Glyma.07G060400	Glyma.01G119600	4	AT2G46270	AT2G40170
Glyma.07G060400	Glyma.08G303800	4	AT2G46270	AT2G43020
Glyma.07G060400	Glyma.07G060400	4	AT2G46270	AT2G46270
Glyma.07G060400	Glyma.19G063400	4	AT2G46270	AT3G01570
Glyma.07G060400	Glyma.02G016100	4	AT2G46270	AT3G16770
Glyma.07G060400	Glyma.09G168300	4	AT2G46270	AT3G23920
Glyma.07G060400	Glyma.19G028400	4	AT2G46270	AT3G29320
Glyma.07G060400	Glyma.07G195400	4	AT2G46270	AT3G47160
Glyma.07G060400	Glyma.07G168900	4	AT2G46270	AT4G01870
Glyma.07G060400	Glyma.15G112500	4	AT2G46270	AT4G04020
Glyma.07G060400	Glyma.18G289100	4	AT2G46270	AT5G02500
Glyma.07G060400	Glyma.13G168700	4	AT2G46270	AT5G14780
Glyma.07G060400	Glyma.09G250400	4	AT2G46270	AT5G16460
Glyma.07G060400	Glyma.13G215000	4	AT2G46270	AT5G18670
Glyma.07G060400	Glyma.19G164900	4	AT2G46270	AT5G44120
Glyma.07G060400	Glyma.10G037100	4	AT2G46270	AT5G44120
Glyma.07G060400	Glyma.03G163500	4	AT2G46270	AT5G44120
Glyma.07G060400	Glyma.08G227400	4	AT2G46270	AT5G65360
Glyma.10G065100	Glyma.06G212800	2	AT3G10030	AT1G15520
Glyma.10G065100	Glyma.08G239300	1	AT3G10030	AT1G22610
Glyma.10G065100	Glyma.10G217900	1	AT3G10030	AT1G22710
Glyma.10G065100	Glyma.15G114000	2	AT3G10030	AT1G62420
Glyma.10G065100	Glyma.09G034500	1	AT3G10030	AT3G06590
Glyma.10G065100	Glyma.10G065100	1	AT3G10030	AT3G10030
Glyma.10G065100	Glyma.13G296900	2	AT3G10030	AT4G03560
Glyma.10G065100	Glyma.10G251900	1	AT3G10030	AT4G05320
Glyma.10G065100	Glyma.10G125000	2	AT3G10030	AT4G13710
Glyma.10G065100	Glyma.03G036700	1	AT3G10030	AT5G01830
Glyma.10G065100	Glyma.13G196300	1	AT3G10030	AT5G13500
Glyma.10G065100	Glyma.12G189800	1	AT3G10030	AT5G22070
Glyma.10G065100	Glyma.13G033500	2	AT3G10030	AT5G38240
Glyma.10G065100	Glyma.17G237500	1	AT3G10030	AT5G43070

## Sheet: Mips-MRP Class
Supplementary Table 4c | Putative TF-gene interactions in Mips-MRP class supported by orthologous interactions found in Arabidopsis.
Target Gene	Transcription Factor	Target Module	Orthologous Transcription Factor	Orthologous Target Gene
Glyma.01G002600	Glyma.15G022800	5	AT1G51700	AT4G29680
Glyma.01G002600	Glyma.08G298200	5	AT2G02820	AT4G29680
Glyma.01G002600	Glyma.13G136300	5	AT3G09600	AT4G29680
Glyma.01G004800	Glyma.14G217700	9	AT1G19850	AT4G29180
Glyma.01G004800	Glyma.16G031900	9	AT4G01250	AT4G29180
Glyma.01G005400	Glyma.09G184300	3	AT3G12250	AT4G26270
Glyma.01G007700	Glyma.11G047300	4	AT5G67580	AT2G37410
Glyma.01G008900	Glyma.07G178500	4	AT4G37180	AT2G19950
Glyma.01G010600	Glyma.13G136300	2	AT3G09600	AT1G33810
Glyma.01G010600	Glyma.20G149100	2	AT4G14770	AT1G33810
Glyma.01G010600	Glyma.07G178500	2	AT4G37180	AT1G33810
Glyma.01G012700	Glyma.01G216000	1	AT1G12610	AT4G14150
Glyma.01G012700	Glyma.08G042100	1	AT1G25340	AT4G14150
Glyma.01G012700	Glyma.06G124300	1	AT3G52440	AT4G14150
Glyma.01G013900	Glyma.14G217700	9	AT1G19850	AT1G32170
Glyma.01G013900	Glyma.17G094400	9	AT1G74840	AT1G32170
Glyma.01G013900	Glyma.06G187600	9	AT1G74840	AT1G32170
Glyma.01G013900	Glyma.16G031900	9	AT4G01250	AT1G32170
Glyma.01G013900	Glyma.08G018300	9	AT4G23550	AT1G32170
Glyma.01G016200	Glyma.07G178500	4	AT4G37180	AT1G32340
Glyma.01G017800	Glyma.07G178500	4	AT4G37180	AT1G32690
Glyma.01G019700	Glyma.13G153200	5	AT2G36270	AT5G65640
Glyma.01G019700	Glyma.13G136300	5	AT3G09600	AT5G65640
Glyma.01G019700	Glyma.13G279900	5	AT3G15500	AT5G65640
Glyma.01G022200	Glyma.16G167500	2	AT1G76890	AT3G63200
Glyma.01G022200	Glyma.13G136300	2	AT3G09600	AT3G63200
Glyma.01G022200	Glyma.07G178500	2	AT4G37180	AT3G63200
Glyma.01G022500	Glyma.09G184300	3	AT3G12250	AT5G10510
Glyma.01G023200	Glyma.09G184300	3	AT3G12250	AT5G10490
Glyma.01G025800	Glyma.06G114000	8	AT1G01720	AT3G26510
Glyma.01G025800	Glyma.08G298200	8	AT2G02820	AT3G26510
Glyma.01G025800	Glyma.09G184300	8	AT3G12250	AT3G26510
Glyma.01G025800	Glyma.15G086400	8	AT4G18880	AT3G26510
Glyma.01G030900	Glyma.02G080200	6	AT2G33710	AT1G70370
Glyma.01G030900	Glyma.13G136300	6	AT3G09600	AT1G70370
Glyma.01G030900	Glyma.09G184300	6	AT3G12250	AT1G70370
Glyma.01G030900	Glyma.20G149100	6	AT4G14770	AT1G70370
Glyma.01G036000	Glyma.08G042100	1	AT1G25340	AT1G24100
Glyma.01G037600	Glyma.11G047300	4	AT5G67580	AT1G70140
Glyma.01G038600	Glyma.16G167500	2	AT1G76890	AT1G70000
Glyma.01G038600	Glyma.20G149100	2	AT4G14770	AT1G70000
Glyma.01G038600	Glyma.07G178500	2	AT4G37180	AT1G70000
Glyma.01G040000	Glyma.13G153200	5	AT2G36270	AT1G10360
Glyma.01G040300	Glyma.07G178500	2	AT4G37180	AT1G27150
Glyma.01G040400	Glyma.09G184300	3	AT3G12250	AT1G27100
Glyma.01G040600	Glyma.14G217700	9	AT1G19850	AT1G59725
Glyma.01G040600	Glyma.17G094400	9	AT1G74840	AT1G59725
Glyma.01G040600	Glyma.06G187600	9	AT1G74840	AT1G59725
Glyma.01G040600	Glyma.16G031900	9	AT4G01250	AT1G59725
Glyma.01G043400	Glyma.08G298200	8	AT2G02820	AT1G69800
Glyma.01G043400	Glyma.09G184300	8	AT3G12250	AT1G69800
Glyma.01G045100	Glyma.07G178500	4	AT4G37180	AT2G02870
Glyma.01G048700	Glyma.09G184300	3	AT3G12250	AT1G26800
Glyma.01G050500	Glyma.16G167500	2	AT1G76890	AT5G64130
Glyma.01G050500	Glyma.13G136300	2	AT3G09600	AT5G64130
Glyma.01G050500	Glyma.20G149100	2	AT4G14770	AT5G64130
Glyma.01G050900	Glyma.08G298200	5	AT2G02820	AT1G14150
Glyma.01G050900	Glyma.13G153200	5	AT2G36270	AT1G14150
Glyma.01G051300	Glyma.09G184300	3	AT3G12250	AT1G69490
Glyma.01G052200	Glyma.09G184300	6	AT3G12250	AT1G26750
Glyma.01G052700	Glyma.09G184300	3	AT3G12250	AT1G13990
Glyma.01G053700	Glyma.15G022800	5	AT1G51700	AT4G32175
Glyma.01G053700	Glyma.08G298200	5	AT2G02820	AT4G32175
Glyma.01G053800	Glyma.11G047300	4	AT5G67580	AT1G13960
Glyma.01G055400	Glyma.13G136300	2	AT3G09600	AT2G03420
Glyma.01G055700	Glyma.08G042100	1	AT1G25340	AT1G15460
Glyma.01G055700	Glyma.06G124300	1	AT3G52440	AT1G15460
Glyma.01G055900	Glyma.20G149100	6	AT4G14770	AT1G69330
Glyma.01G057100	Glyma.09G184300	3	AT3G12250	AT3G29360
Glyma.01G057500	Glyma.15G022800	5	AT1G51700	AT1G13860
Glyma.01G058500	Glyma.13G136300	5	AT3G09600	AT2G03530
Glyma.01G060300	Glyma.13G136300	2	AT3G09600	AT1G13740
Glyma.01G062100	Glyma.09G184300	6	AT3G12250	AT1G69200
Glyma.01G063000	Glyma.13G136300	5	AT3G09600	AT3G02230
Glyma.01G064600	Glyma.07G178500	4	AT4G37180	AT1G69040
Glyma.01G069500	Glyma.20G149100	6	AT4G14770	AT1G26230
Glyma.01G074600	Glyma.09G184300	6	AT3G12250	AT4G01070
Glyma.01G074600	Glyma.20G149100	6	AT4G14770	AT4G01070
Glyma.01G081100	Glyma.06G114000	5	AT1G01720	AT1G68550
Glyma.01G081100	Glyma.04G249000	5	AT1G01720	AT1G68550
Glyma.01G081100	Glyma.08G298200	5	AT2G02820	AT1G68550
Glyma.01G081100	Glyma.13G153200	5	AT2G36270	AT1G68550
Glyma.01G081100	Glyma.13G136300	5	AT3G09600	AT1G68550
Glyma.01G081100	Glyma.13G279900	5	AT3G15500	AT1G68550
Glyma.01G087700	Glyma.02G080200	6	AT2G33710	AT1G25570
Glyma.01G087700	Glyma.13G136300	6	AT3G09600	AT1G25570
Glyma.01G087700	Glyma.09G184300	6	AT3G12250	AT1G25570
Glyma.01G087700	Glyma.20G149100	6	AT4G14770	AT1G25570
Glyma.01G087800	Glyma.02G080200	6	AT2G33710	AT1G13250
Glyma.01G087800	Glyma.13G136300	6	AT3G09600	AT1G13250
Glyma.01G087800	Glyma.09G184300	6	AT3G12250	AT1G13250
Glyma.01G087800	Glyma.20G149100	6	AT4G14770	AT1G13250
Glyma.01G089300	Glyma.13G136300	6	AT3G09600	AT3G25690
Glyma.01G089300	Glyma.20G149100	6	AT4G14770	AT3G25690
Glyma.01G093900	Glyma.07G178500	4	AT4G37180	AT1G26170
Glyma.01G102300	Glyma.04G039300	1	AT1G45249	AT5G02090
Glyma.01G105600	Glyma.16G167500	2	AT1G76890	AT5G02020
Glyma.01G105600	Glyma.20G149100	2	AT4G14770	AT5G02020
Glyma.01G105600	Glyma.07G178500	2	AT4G37180	AT5G02020
Glyma.01G106700	Glyma.15G022800	5	AT1G51700	AT2G26975
Glyma.01G106700	Glyma.08G298200	5	AT2G02820	AT2G26975
Glyma.01G111900	Glyma.07G178500	4	AT4G37180	AT3G09070
Glyma.01G115000	Glyma.05G234600	8	AT1G25340	AT5G01260
Glyma.01G115000	Glyma.15G022800	8	AT1G51700	AT5G01260
Glyma.01G115000	Glyma.09G184300	8	AT3G12250	AT5G01260
Glyma.01G115000	Glyma.16G031900	8	AT4G01250	AT5G01260
Glyma.01G115100	Glyma.09G184300	3	AT3G12250	AT2G40060
Glyma.01G118000	Glyma.08G042100	1	AT1G25340	AT5G01320
Glyma.01G118000	Glyma.06G124300	1	AT3G52440	AT5G01320
Glyma.01G122300	Glyma.01G216000	1	AT1G12610	AT1G27090
Glyma.01G122300	Glyma.01G143500	1	AT5G62020	AT1G27090
Glyma.01G122800	Glyma.05G195000	9	AT1G01720	AT3G51860
Glyma.01G122800	Glyma.14G217700	9	AT1G19850	AT3G51860
Glyma.01G125000	Glyma.09G184300	6	AT3G12250	AT5G01620
Glyma.01G127100	Glyma.14G217700	9	AT1G19850	AT5G49040
Glyma.01G127100	Glyma.17G094400	9	AT1G74840	AT5G49040
Glyma.01G127100	Glyma.06G187600	9	AT1G74840	AT5G49040
Glyma.01G127100	Glyma.16G031900	9	AT4G01250	AT5G49040
Glyma.01G127100	Glyma.15G086400	9	AT4G18880	AT5G49040
Glyma.01G127100	Glyma.08G018300	9	AT4G23550	AT5G49040
Glyma.01G128500	Glyma.11G047300	4	AT5G67580	AT2G38450
Glyma.01G129400	Glyma.17G094400	1	AT1G74840	AT2G38400
Glyma.01G129400	Glyma.06G124300	1	AT3G52440	AT2G38400
Glyma.01G130200	Glyma.13G136300	2	AT3G09600	AT2G38530
Glyma.01G131800	Glyma.09G184300	3	AT3G12250	AT5G01830
Glyma.01G135200	Glyma.16G031900	9	AT4G01250	AT4G31940
Glyma.01G135200	Glyma.08G018300	9	AT4G23550	AT4G31940
Glyma.01G136300	Glyma.02G080200	6	AT2G33710	AT4G00150
Glyma.01G136300	Glyma.13G136300	6	AT3G09600	AT4G00150
Glyma.01G136300	Glyma.09G184300	6	AT3G12250	AT4G00150
Glyma.01G136300	Glyma.20G149100	6	AT4G14770	AT4G00150
Glyma.01G139700	Glyma.13G136300	6	AT3G09600	AT2G22410
Glyma.01G143500	Glyma.14G217700	9	AT1G19850	AT5G62020
Glyma.01G143500	Glyma.17G095000	9	AT1G59640	AT5G62020
Glyma.01G143500	Glyma.08G018300	9	AT4G23550	AT5G62020
Glyma.01G147800	Glyma.07G178500	4	AT4G37180	AT4G19040
Glyma.01G148700	Glyma.06G114000	5	AT1G01720	AT2G19640
Glyma.01G148700	Glyma.04G249000	5	AT1G01720	AT2G19640
Glyma.01G149300	Glyma.17G240100	5	AT1G46768	AT1G31850
Glyma.01G149300	Glyma.15G022800	5	AT1G51700	AT1G31850
Glyma.01G149300	Glyma.08G298200	5	AT2G02820	AT1G31850
Glyma.01G149300	Glyma.13G136300	5	AT3G09600	AT1G31850
Glyma.01G149300	Glyma.13G279900	5	AT3G15500	AT1G31850
Glyma.01G150700	Glyma.13G136300	6	AT3G09600	AT1G31420
Glyma.01G150800	Glyma.11G047300	4	AT5G67580	AT1G31440
Glyma.01G153000	Glyma.09G184300	3	AT3G12250	AT1G31720
Glyma.01G153200	Glyma.09G184300	3	AT3G12250	AT1G31730
Glyma.01G154900	Glyma.02G080200	6	AT2G33710	AT4G19170
Glyma.01G154900	Glyma.13G136300	6	AT3G09600	AT4G19170
Glyma.01G154900	Glyma.09G184300	6	AT3G12250	AT4G19170
Glyma.01G154900	Glyma.20G149100	6	AT4G14770	AT4G19170
Glyma.01G155300	Glyma.08G298200	5	AT2G02820	AT5G65930
Glyma.01G155300	Glyma.13G136300	5	AT3G09600	AT5G65930
Glyma.01G156600	Glyma.01G216000	1	AT1G12610	AT2G17420
Glyma.01G156600	Glyma.08G042100	1	AT1G25340	AT2G17420
Glyma.01G156600	Glyma.06G124300	1	AT3G52440	AT2G17420
Glyma.01G156700	Glyma.09G184300	3	AT3G12250	AT1G76490
Glyma.01G157600	Glyma.13G136300	6	AT3G09600	AT1G42960
Glyma.01G159800	Glyma.02G080200	6	AT2G33710	AT4G35630
Glyma.01G163100	Glyma.13G136300	5	AT3G09600	AT5G42180
Glyma.01G163100	Glyma.13G279900	5	AT3G15500	AT5G42180
Glyma.01G163300	Glyma.17G240100	5	AT1G46768	AT4G35890
Glyma.01G163300	Glyma.08G298200	5	AT2G02820	AT4G35890
Glyma.01G163300	Glyma.11G242200	5	AT2G22430	AT4G35890
Glyma.01G163300	Glyma.13G136300	5	AT3G09600	AT4G35890
Glyma.01G165200	Glyma.16G031900	9	AT4G01250	AT1G11000
Glyma.01G165600	Glyma.01G216000	1	AT1G12610	AT4G36010
Glyma.01G165600	Glyma.06G124300	1	AT3G52440	AT4G36010
Glyma.01G165600	Glyma.09G038300	1	AT4G16150	AT4G36010
Glyma.01G166700	Glyma.20G149100	6	AT4G14770	AT2G17990
Glyma.01G167500	Glyma.07G178500	2	AT4G37180	AT3G51160
Glyma.01G168500	Glyma.02G080200	6	AT2G33710	AT4G38960
Glyma.01G168500	Glyma.13G136300	6	AT3G09600	AT4G38960
Glyma.01G168500	Glyma.09G184300	6	AT3G12250	AT4G38960
Glyma.01G172100	Glyma.16G031900	9	AT4G01250	AT3G50900
Glyma.01G172100	Glyma.08G018300	9	AT4G23550	AT3G50900
Glyma.01G172600	Glyma.05G195000	9	AT1G01720	AT4G39230
Glyma.01G172600	Glyma.14G217700	9	AT1G19850	AT4G39230
Glyma.01G172600	Glyma.16G031900	9	AT4G01250	AT4G39230
Glyma.01G172600	Glyma.08G018300	9	AT4G23550	AT4G39230
Glyma.01G179400	Glyma.20G149100	6	AT4G14770	AT3G26300
Glyma.01G180000	Glyma.15G022800	5	AT1G51700	AT3G50780
Glyma.01G181500	Glyma.13G153200	5	AT2G36270	AT4G37130
Glyma.01G181500	Glyma.13G136300	5	AT3G09600	AT4G37130
Glyma.01G182200	Glyma.05G195000	9	AT1G01720	AT5G66985
Glyma.01G182200	Glyma.14G217700	9	AT1G19850	AT5G66985
Glyma.01G182200	Glyma.17G095000	9	AT1G59640	AT5G66985
Glyma.01G182200	Glyma.08G018300	9	AT4G23550	AT5G66985
Glyma.01G182400	Glyma.09G184300	3	AT3G12250	AT2G23450
Glyma.01G183200	Glyma.16G167500	2	AT1G76890	AT2G23640
Glyma.01G183200	Glyma.20G149100	2	AT4G14770	AT2G23640
Glyma.01G183300	Glyma.06G124300	1	AT3G52440	AT5G66900
Glyma.01G187800	Glyma.04G039300	1	AT1G45249	AT5G67140
Glyma.01G187800	Glyma.06G124300	1	AT3G52440	AT5G67140
Glyma.01G188400	Glyma.08G042100	1	AT1G25340	AT4G36920
Glyma.01G188400	Glyma.04G039300	1	AT1G45249	AT4G36920
Glyma.01G188400	Glyma.06G124300	1	AT3G52440	AT4G36920
Glyma.01G190300	Glyma.13G136300	2	AT3G09600	AT4G37300
Glyma.01G190300	Glyma.07G178500	2	AT4G37180	AT4G37300
Glyma.01G191300	Glyma.08G042100	1	AT1G25340	AT4G33920
Glyma.01G191300	Glyma.09G038300	1	AT4G16150	AT4G33920
Glyma.01G192100	Glyma.11G047300	4	AT5G67580	AT5G67380
Glyma.01G192200	Glyma.09G184300	6	AT3G12250	AT4G37510
Glyma.01G192200	Glyma.20G149100	6	AT4G14770	AT4G37510
Glyma.01G194200	Glyma.16G167500	2	AT1G76890	AT4G37650
Glyma.01G194200	Glyma.13G136300	2	AT3G09600	AT4G37650
Glyma.01G194800	Glyma.02G080200	6	AT2G33710	AT5G67610
Glyma.01G199000	Glyma.09G184300	3	AT3G12250	AT5G46630
Glyma.01G202500	Glyma.08G298200	8	AT2G02820	AT2G44610
Glyma.01G202500	Glyma.09G184300	8	AT3G12250	AT2G44610
Glyma.01G205400	Glyma.13G136300	6	AT3G09600	AT4G17560
Glyma.01G205700	Glyma.02G080200	6	AT2G33710	AT2G35660
Glyma.01G210200	Glyma.09G184300	6	AT3G12250	AT4G16520
Glyma.01G210400	Glyma.14G217700	9	AT1G19850	AT4G17260
Glyma.01G210400	Glyma.08G018300	9	AT4G23550	AT4G17260
Glyma.01G211900	Glyma.06G124300	1	AT3G52440	AT4G22730
Glyma.01G212100	Glyma.09G184300	3	AT3G12250	AT3G60780
Glyma.01G212400	Glyma.02G080200	6	AT2G33710	AT1G62870
Glyma.01G212400	Glyma.13G136300	6	AT3G09600	AT1G62870
Glyma.01G212400	Glyma.09G184300	6	AT3G12250	AT1G62870
Glyma.01G212400	Glyma.20G149100	6	AT4G14770	AT1G62870
Glyma.01G213300	Glyma.02G080200	6	AT2G33710	AT4G22830
Glyma.01G213500	Glyma.07G178500	2	AT4G37180	AT1G12450
Glyma.01G213800	Glyma.06G124300	1	AT3G52440	AT4G22860
Glyma.01G215500	Glyma.08G042100	1	AT1G25340	AT4G11820
Glyma.01G215500	Glyma.17G094400	1	AT1G74840	AT4G11820
Glyma.01G215500	Glyma.06G124300	1	AT3G52440	AT4G11820
Glyma.01G215800	Glyma.02G080200	6	AT2G33710	AT4G11790
Glyma.01G215800	Glyma.09G184300	6	AT3G12250	AT4G11790
Glyma.01G215800	Glyma.20G149100	6	AT4G14770	AT4G11790
Glyma.01G216000	Glyma.04G039300	1	AT1G45249	AT1G12610
Glyma.01G216000	Glyma.06G124300	1	AT3G52440	AT1G12610
Glyma.01G216000	Glyma.09G038300	1	AT4G16150	AT1G12610
Glyma.01G216000	Glyma.09G284500	1	AT5G23280	AT1G12610
Glyma.01G216600	Glyma.08G042100	1	AT1G25340	AT4G23030
Glyma.01G216600	Glyma.17G094400	1	AT1G74840	AT4G23030
Glyma.01G217400	Glyma.09G184300	3	AT3G12250	AT4G11660
Glyma.01G217600	Glyma.09G184300	3	AT3G12250	AT4G11650
Glyma.01G219000	Glyma.08G042100	1	AT1G25340	AT1G63440
Glyma.01G219400	Glyma.05G234600	8	AT1G25340	AT4G11600
Glyma.01G219400	Glyma.09G184300	8	AT3G12250	AT4G11600
Glyma.01G219900	Glyma.15G022800	8	AT1G51700	AT4G23100
Glyma.01G219900	Glyma.06G187600	8	AT1G74840	AT4G23100
Glyma.01G219900	Glyma.08G298200	8	AT2G02820	AT4G23100
Glyma.01G220600	Glyma.09G184300	3	AT3G12250	AT4G00430
Glyma.01G221500	Glyma.02G080200	6	AT2G33710	AT5G41410
Glyma.01G221500	Glyma.13G136300	6	AT3G09600	AT5G41410
Glyma.01G221500	Glyma.09G184300	6	AT3G12250	AT5G41410
Glyma.01G221500	Glyma.20G149100	6	AT4G14770	AT5G41410
Glyma.01G223400	Glyma.12G158900	7	AT1G53230	AT1G64140
Glyma.01G225000	Glyma.04G249000	5	AT1G01720	AT1G64380
Glyma.01G225000	Glyma.06G114000	5	AT1G01720	AT1G64380
Glyma.01G225000	Glyma.08G298200	5	AT2G02820	AT1G64380
Glyma.01G225000	Glyma.11G242200	5	AT2G22430	AT1G64380
Glyma.01G225000	Glyma.13G153200	5	AT2G36270	AT1G64380
Glyma.01G225000	Glyma.13G136300	5	AT3G09600	AT1G64380
Glyma.01G225100	Glyma.06G114000	8	AT1G01720	AT2G29380
Glyma.01G225100	Glyma.05G234600	8	AT1G25340	AT2G29380
Glyma.01G225100	Glyma.15G022800	8	AT1G51700	AT2G29380
Glyma.01G225100	Glyma.08G298200	8	AT2G02820	AT2G29380
Glyma.01G225100	Glyma.09G184300	8	AT3G12250	AT2G29380
Glyma.01G225800	Glyma.15G022800	8	AT1G51700	AT4G10960
Glyma.01G225800	Glyma.16G031900	8	AT4G01250	AT4G10960
Glyma.01G227900	Glyma.05G234600	8	AT1G25340	AT4G10020
Glyma.01G227900	Glyma.05G160800	8	AT1G29280	AT4G10020
Glyma.01G227900	Glyma.09G184300	8	AT3G12250	AT4G10020
Glyma.01G227900	Glyma.16G031900	8	AT4G01250	AT4G10020
Glyma.01G227900	Glyma.15G086400	8	AT4G18880	AT4G10020
Glyma.01G228700	Glyma.13G136300	2	AT3G09600	AT5G13930
Glyma.01G230600	Glyma.13G136300	5	AT3G09600	AT5G42310
Glyma.01G232100	Glyma.02G080200	6	AT2G33710	AT1G20560
Glyma.01G232100	Glyma.09G184300	6	AT3G12250	AT1G20560
Glyma.01G233600	Glyma.02G080200	6	AT2G33710	AT5G16730
Glyma.01G233600	Glyma.13G136300	6	AT3G09600	AT5G16730
Glyma.01G237300	Glyma.13G136300	6	AT3G09600	AT4G14830
Glyma.01G237300	Glyma.09G184300	6	AT3G12250	AT4G14830
Glyma.01G237800	Glyma.13G136300	6	AT3G09600	AT4G14870
Glyma.01G238600	Glyma.15G086400	8	AT4G18880	AT2G32120
Glyma.01G238800	Glyma.08G042100	1	AT1G25340	AT5G26340
Glyma.01G238800	Glyma.06G124300	1	AT3G52440	AT5G26340
Glyma.01G243100	Glyma.13G136300	5	AT3G09600	AT3G19553
Glyma.02G000200	Glyma.15G022800	8	AT1G51700	AT1G36730
Glyma.02G000200	Glyma.08G298200	8	AT2G02820	AT1G36730
Glyma.02G000200	Glyma.09G184300	8	AT3G12250	AT1G36730
Glyma.02G000200	Glyma.16G031900	8	AT4G01250	AT1G36730
Glyma.02G000500	Glyma.05G195000	9	AT1G01720	AT5G43700
Glyma.02G000500	Glyma.14G217700	9	AT1G19850	AT5G43700
Glyma.02G000500	Glyma.16G031900	9	AT4G01250	AT5G43700
Glyma.02G000500	Glyma.08G018300	9	AT4G23550	AT5G43700
Glyma.02G000900	Glyma.02G080200	6	AT2G33710	AT5G17560
Glyma.02G000900	Glyma.09G184300	6	AT3G12250	AT5G17560
Glyma.02G002100	Glyma.14G217700	9	AT1G19850	AT4G14640
Glyma.02G002100	Glyma.08G018300	9	AT4G23550	AT4G14640
Glyma.02G002500	Glyma.07G178500	4	AT4G37180	AT5G43810
Glyma.02G002500	Glyma.11G047300	4	AT5G67580	AT5G43810
Glyma.02G004000	Glyma.07G178500	4	AT4G37180	AT2G33470
Glyma.02G009800	Glyma.09G184300	3	AT3G12250	AT2G47190
Glyma.02G010300	Glyma.13G136300	6	AT3G09600	AT2G47240
Glyma.02G010300	Glyma.09G184300	6	AT3G12250	AT2G47240
Glyma.02G010900	Glyma.09G184300	3	AT3G12250	AT2G47260
Glyma.02G011200	Glyma.02G080200	6	AT2G33710	AT1G02370
Glyma.02G011200	Glyma.13G136300	6	AT3G09600	AT1G02370
Glyma.02G011200	Glyma.20G149100	6	AT4G14770	AT1G02370
Glyma.02G013100	Glyma.06G187600	9	AT1G74840	AT3G62550
Glyma.02G013100	Glyma.17G094400	9	AT1G74840	AT3G62550
Glyma.02G013300	Glyma.06G114000	5	AT1G01720	AT1G02640
Glyma.02G013300	Glyma.04G249000	5	AT1G01720	AT1G02640
Glyma.02G013300	Glyma.13G153200	5	AT2G36270	AT1G02640
Glyma.02G013300	Glyma.13G279900	5	AT3G15500	AT1G02640
Glyma.02G014300	Glyma.05G195000	9	AT1G01720	AT5G38700
Glyma.02G014300	Glyma.14G217700	9	AT1G19850	AT5G38700
Glyma.02G014300	Glyma.16G031900	9	AT4G01250	AT5G38700
Glyma.02G014300	Glyma.09G038300	9	AT4G16150	AT5G38700
Glyma.02G015600	Glyma.13G153200	5	AT2G36270	AT3G16850
Glyma.02G016100	Glyma.09G184300	3	AT3G12250	AT3G16770
Glyma.02G017200	Glyma.07G178500	4	AT4G37180	AT4G02390
Glyma.02G021900	Glyma.04G249000	5	AT1G01720	AT3G17900
Glyma.02G021900	Glyma.06G114000	5	AT1G01720	AT3G17900
Glyma.02G021900	Glyma.15G022800	5	AT1G51700	AT3G17900
Glyma.02G021900	Glyma.08G298200	5	AT2G02820	AT3G17900
Glyma.02G021900	Glyma.13G279900	5	AT3G15500	AT3G17900
Glyma.02G022000	Glyma.09G184300	3	AT3G12250	AT2G02710
Glyma.02G023900	Glyma.14G217700	9	AT1G19850	AT1G72950
Glyma.02G023900	Glyma.16G031900	9	AT4G01250	AT1G72950
Glyma.02G023900	Glyma.08G018300	9	AT4G23550	AT1G72950
Glyma.02G026300	Glyma.16G167500	2	AT1G76890	AT1G70000
Glyma.02G026300	Glyma.20G149100	2	AT4G14770	AT1G70000
Glyma.02G026300	Glyma.07G178500	2	AT4G37180	AT1G70000
Glyma.02G028700	Glyma.04G039300	1	AT1G45249	AT1G59970
Glyma.02G028700	Glyma.09G038300	1	AT4G16150	AT1G59970
Glyma.02G030500	Glyma.11G047300	4	AT5G67580	AT5G45500
Glyma.02G031800	Glyma.11G242200	5	AT2G22430	AT1G70230
Glyma.02G031800	Glyma.13G153200	5	AT2G36270	AT1G70230
Glyma.02G034200	Glyma.16G167500	2	AT1G76890	AT1G60190
Glyma.02G034200	Glyma.07G178500	2	AT4G37180	AT1G60190
Glyma.02G034500	Glyma.05G234600	8	AT1G25340	AT1G23790
Glyma.02G034500	Glyma.05G160800	8	AT1G29280	AT1G23790
Glyma.02G034500	Glyma.08G298200	8	AT2G02820	AT1G23790
Glyma.02G034500	Glyma.16G031900	8	AT4G01250	AT1G23790
Glyma.02G035800	Glyma.11G047300	4	AT5G67580	AT1G10650
Glyma.02G036500	Glyma.17G094400	1	AT1G74840	AT1G60800
Glyma.02G036500	Glyma.06G124300	1	AT3G52440	AT1G60800
Glyma.02G038400	Glyma.07G178500	4	AT4G37180	AT3G26600
Glyma.02G038400	Glyma.11G047300	4	AT5G67580	AT3G26600
Glyma.02G039000	Glyma.06G114000	5	AT1G01720	AT3G26510
Glyma.02G039000	Glyma.04G249000	5	AT1G01720	AT3G26510
Glyma.02G039000	Glyma.08G298200	5	AT2G02820	AT3G26510
Glyma.02G039000	Glyma.13G153200	5	AT2G36270	AT3G26510
Glyma.02G039000	Glyma.13G136300	5	AT3G09600	AT3G26510
Glyma.02G039100	Glyma.07G178500	4	AT4G37180	AT1G12970
Glyma.02G040700	Glyma.04G039300	1	AT1G45249	AT2G22500
Glyma.02G040700	Glyma.06G124300	1	AT3G52440	AT2G22500
Glyma.02G041900	Glyma.05G195000	9	AT1G01720	AT4G35630
Glyma.02G042200	Glyma.02G080200	6	AT2G33710	AT2G17650
Glyma.02G042200	Glyma.20G149100	6	AT4G14770	AT2G17650
Glyma.02G045300	Glyma.14G217700	9	AT1G19850	AT5G66090
Glyma.02G049500	Glyma.13G136300	2	AT3G09600	AT2G18040
Glyma.02G049500	Glyma.07G178500	2	AT4G37180	AT2G18040
Glyma.02G051500	Glyma.11G242200	5	AT2G22430	AT4G36250
Glyma.02G051500	Glyma.13G136300	5	AT3G09600	AT4G36250
Glyma.02G051600	Glyma.07G178500	4	AT4G37180	AT4G36380
Glyma.02G051600	Glyma.11G047300	4	AT5G67580	AT4G36380
Glyma.02G054500	Glyma.08G298200	5	AT2G02820	AT5G66470
Glyma.02G059000	Glyma.13G136300	5	AT3G09600	AT4G36810
Glyma.02G059200	Glyma.06G114000	8	AT1G01720	AT2G23790
Glyma.02G059200	Glyma.15G022800	8	AT1G51700	AT2G23790
Glyma.02G059200	Glyma.09G184300	8	AT3G12250	AT2G23790
Glyma.02G059900	Glyma.11G047300	4	AT5G67580	AT4G36860
Glyma.02G060900	Glyma.13G136300	2	AT3G09600	AT2G23690
Glyma.02G060900	Glyma.20G149100	2	AT4G14770	AT2G23690
Glyma.02G061700	Glyma.08G042100	1	AT1G25340	AT2G23450
Glyma.02G061700	Glyma.06G124300	1	AT3G52440	AT2G23450
Glyma.02G063900	Glyma.05G195000	9	AT1G01720	AT2G39200
Glyma.02G063900	Glyma.14G217700	9	AT1G19850	AT2G39200
Glyma.02G063900	Glyma.16G031900	9	AT4G01250	AT2G39200
Glyma.02G063900	Glyma.08G018300	9	AT4G23550	AT2G39200
Glyma.02G064800	Glyma.07G178500	4	AT4G37180	AT3G26935
Glyma.02G068200	Glyma.05G195000	9	AT1G01720	AT5G47920
Glyma.02G068200	Glyma.14G217700	9	AT1G19850	AT5G47920
Glyma.02G068200	Glyma.16G031900	9	AT4G01250	AT5G47920
Glyma.02G068400	Glyma.09G184300	3	AT3G12250	AT2G31600
Glyma.02G069500	Glyma.06G114000	8	AT1G01720	AT1G65480
Glyma.02G069500	Glyma.05G160800	8	AT1G29280	AT1G65480
Glyma.02G069500	Glyma.15G022800	8	AT1G51700	AT1G65480
Glyma.02G069500	Glyma.06G187600	8	AT1G74840	AT1G65480
Glyma.02G069500	Glyma.09G184300	8	AT3G12250	AT1G65480
Glyma.02G069500	Glyma.16G031900	8	AT4G01250	AT1G65480
Glyma.02G069900	Glyma.05G160800	8	AT1G29280	AT5G18280
Glyma.02G069900	Glyma.15G022800	8	AT1G51700	AT5G18280
Glyma.02G069900	Glyma.08G298200	8	AT2G02820	AT5G18280
Glyma.02G069900	Glyma.16G031900	8	AT4G01250	AT5G18280
Glyma.02G070600	Glyma.05G195000	9	AT1G01720	AT5G18270
Glyma.02G070600	Glyma.14G217700	9	AT1G19850	AT5G18270
Glyma.02G070600	Glyma.04G039300	9	AT1G45249	AT5G18270
Glyma.02G070600	Glyma.06G187600	9	AT1G74840	AT5G18270
Glyma.02G070600	Glyma.17G094400	9	AT1G74840	AT5G18270
Glyma.02G070600	Glyma.16G031900	9	AT4G01250	AT5G18270
Glyma.02G070600	Glyma.08G018300	9	AT4G23550	AT5G18270
Glyma.02G073200	Glyma.06G114000	5	AT1G01720	AT1G71990
Glyma.02G073200	Glyma.04G249000	5	AT1G01720	AT1G71990
Glyma.02G073200	Glyma.08G298200	5	AT2G02820	AT1G71990
Glyma.02G073200	Glyma.13G136300	5	AT3G09600	AT1G71990
Glyma.02G075100	Glyma.16G167500	2	AT1G76890	AT1G22710
Glyma.02G075100	Glyma.13G136300	2	AT3G09600	AT1G22710
Glyma.02G075100	Glyma.20G149100	2	AT4G14770	AT1G22710
Glyma.02G078500	Glyma.16G167500	2	AT1G76890	AT1G74320
Glyma.02G078500	Glyma.07G178500	2	AT4G37180	AT1G74320
Glyma.02G080200	Glyma.16G167500	2	AT1G76890	AT2G33710
Glyma.02G080200	Glyma.13G136300	2	AT3G09600	AT2G33710
Glyma.02G080200	Glyma.07G178500	2	AT4G37180	AT2G33710
Glyma.02G084900	Glyma.07G178500	4	AT4G37180	AT2G01680
Glyma.02G089100	Glyma.15G022800	5	AT1G51700	AT3G02600
Glyma.02G089100	Glyma.11G242200	5	AT2G22430	AT3G02600
Glyma.02G089500	Glyma.05G195000	9	AT1G01720	AT2G47485
Glyma.02G089500	Glyma.16G031900	9	AT4G01250	AT2G47485
Glyma.02G090500	Glyma.02G080200	6	AT2G33710	AT1G66680
Glyma.02G090500	Glyma.09G184300	6	AT3G12250	AT1G66680
Glyma.02G090900	Glyma.06G114000	5	AT1G01720	AT2G01275
Glyma.02G090900	Glyma.04G249000	5	AT1G01720	AT2G01275
Glyma.02G090900	Glyma.15G022800	5	AT1G51700	AT2G01275
Glyma.02G090900	Glyma.11G242200	5	AT2G22430	AT2G01275
Glyma.02G090900	Glyma.13G153200	5	AT2G36270	AT2G01275
Glyma.02G090900	Glyma.13G279900	5	AT3G15500	AT2G01275
Glyma.02G091100	Glyma.20G149100	6	AT4G14770	AT5G38060
Glyma.02G091300	Glyma.07G178500	4	AT4G37180	AT3G58140
Glyma.02G091600	Glyma.02G080200	6	AT2G33710	AT3G55420
Glyma.02G091600	Glyma.13G136300	6	AT3G09600	AT3G55420
Glyma.02G091600	Glyma.20G149100	6	AT4G14770	AT3G55420
Glyma.02G092500	Glyma.14G217700	9	AT1G19850	AT2G39530
Glyma.02G092500	Glyma.06G187600	9	AT1G74840	AT2G39530
Glyma.02G092500	Glyma.17G094400	9	AT1G74840	AT2G39530
Glyma.02G092500	Glyma.16G031900	9	AT4G01250	AT2G39530
Glyma.02G092500	Glyma.08G018300	9	AT4G23550	AT2G39530
Glyma.02G093200	Glyma.01G216000	1	AT1G12610	AT3G12580
Glyma.02G093200	Glyma.06G124300	1	AT3G52440	AT3G12580
Glyma.02G097200	Glyma.07G178500	4	AT4G37180	AT1G27980
Glyma.02G097500	Glyma.07G178500	4	AT4G37180	AT5G56190
Glyma.02G097500	Glyma.11G047300	4	AT5G67580	AT5G56190
Glyma.02G098000	Glyma.05G160800	8	AT1G29280	AT1G25510
Glyma.02G098000	Glyma.08G298200	8	AT2G02820	AT1G25510
Glyma.02G098000	Glyma.16G031900	8	AT4G01250	AT1G25510
Glyma.02G099900	Glyma.04G249000	5	AT1G01720	AT1G13250
Glyma.02G099900	Glyma.06G114000	5	AT1G01720	AT1G13250
Glyma.02G099900	Glyma.17G240100	5	AT1G46768	AT1G13250
Glyma.02G099900	Glyma.15G022800	5	AT1G51700	AT1G13250
Glyma.02G099900	Glyma.11G242200	5	AT2G22430	AT1G13250
Glyma.02G099900	Glyma.13G153200	5	AT2G36270	AT1G13250
Glyma.02G099900	Glyma.13G136300	5	AT3G09600	AT1G13250
Glyma.02G099900	Glyma.13G279900	5	AT3G15500	AT1G13250
Glyma.02G102900	Glyma.01G216000	1	AT1G12610	AT3G19380
Glyma.02G102900	Glyma.17G094400	1	AT1G74840	AT3G19380
Glyma.02G102900	Glyma.06G124300	1	AT3G52440	AT3G19380
Glyma.02G103700	Glyma.07G178500	4	AT4G37180	AT2G23360
Glyma.02G103700	Glyma.11G047300	4	AT5G67580	AT2G23360
Glyma.02G104900	Glyma.06G124300	1	AT3G52440	AT4G34131
Glyma.02G106300	Glyma.05G195000	9	AT1G01720	AT2G46210
Glyma.02G106300	Glyma.17G095000	9	AT1G59640	AT2G46210
Glyma.02G106300	Glyma.05G017800	9	AT5G08130	AT2G46210
Glyma.02G108300	Glyma.09G184300	3	AT3G12250	AT1G26800
Glyma.02G109700	Glyma.05G234600	8	AT1G25340	AT1G18720
Glyma.02G109700	Glyma.05G160800	8	AT1G29280	AT1G18720
Glyma.02G109700	Glyma.06G187600	8	AT1G74840	AT1G18720
Glyma.02G109700	Glyma.16G031900	8	AT4G01250	AT1G18720
Glyma.02G109800	Glyma.09G184300	3	AT3G12250	AT1G69490
Glyma.02G111600	Glyma.04G249000	5	AT1G01720	AT1G69440
Glyma.02G111600	Glyma.06G114000	5	AT1G01720	AT1G69440
Glyma.02G111600	Glyma.15G022800	5	AT1G51700	AT1G69440
Glyma.02G111600	Glyma.11G242200	5	AT2G22430	AT1G69440
Glyma.02G111600	Glyma.13G136300	5	AT3G09600	AT1G69440
Glyma.02G111600	Glyma.13G279900	5	AT3G15500	AT1G69440
Glyma.02G113800	Glyma.13G136300	2	AT3G09600	AT2G03420
Glyma.02G115600	Glyma.15G022800	5	AT1G51700	AT1G13860
Glyma.02G116200	Glyma.11G242200	5	AT2G22430	AT1G13820
Glyma.02G116200	Glyma.13G153200	5	AT2G36270	AT1G13820
Glyma.02G116200	Glyma.13G136300	5	AT3G09600	AT1G13820
Glyma.02G118500	Glyma.13G136300	2	AT3G09600	AT1G13740
Glyma.02G122500	Glyma.07G178500	4	AT4G37180	AT1G69040
Glyma.02G124000	Glyma.06G114000	8	AT1G01720	AT2G03980
Glyma.02G124000	Glyma.05G234600	8	AT1G25340	AT2G03980
Glyma.02G126500	Glyma.20G149100	6	AT4G14770	AT1G26220
Glyma.02G126800	Glyma.16G031900	9	AT4G01250	AT1G13580
Glyma.02G126800	Glyma.08G018300	9	AT4G23550	AT1G13580
Glyma.02G127300	Glyma.09G184300	3	AT3G12250	AT1G68850
Glyma.02G129000	Glyma.07G178500	4	AT4G37180	AT1G26170
Glyma.02G134600	Glyma.07G178500	4	AT4G37180	AT3G50530
Glyma.02G136000	Glyma.16G167500	2	AT1G76890	AT3G19010
Glyma.02G136000	Glyma.13G136300	2	AT3G09600	AT3G19010
Glyma.02G141000	Glyma.13G136300	2	AT3G09600	AT2G30590
Glyma.02G141000	Glyma.20G149100	2	AT4G14770	AT2G30590
Glyma.02G141000	Glyma.09G284300	2	AT5G23280	AT2G30590
Glyma.02G142300	Glyma.02G080200	6	AT2G33710	AT3G54650
Glyma.02G142300	Glyma.09G184300	6	AT3G12250	AT3G54650
Glyma.02G142300	Glyma.20G149100	6	AT4G14770	AT3G54650
Glyma.02G143100	Glyma.16G167500	2	AT1G76890	AT3G22970
Glyma.02G143100	Glyma.13G136300	2	AT3G09600	AT3G22970
Glyma.02G143100	Glyma.20G149100	2	AT4G14770	AT3G22970
Glyma.02G143100	Glyma.07G178500	2	AT4G37180	AT3G22970
Glyma.02G144500	Glyma.16G167500	2	AT1G76890	AT3G63340
Glyma.02G144500	Glyma.13G136300	2	AT3G09600	AT3G63340
Glyma.02G144600	Glyma.08G298200	5	AT2G02820	AT4G02680
Glyma.02G144800	Glyma.15G022800	5	AT1G51700	AT3G22810
Glyma.02G144800	Glyma.08G298200	5	AT2G02820	AT3G22810
Glyma.02G144800	Glyma.13G136300	5	AT3G09600	AT3G22810
Glyma.02G145100	Glyma.08G042100	1	AT1G25340	AT3G51895
Glyma.02G145100	Glyma.06G124300	1	AT3G52440	AT3G51895
Glyma.02G145700	Glyma.06G187600	8	AT1G74840	AT3G22640
Glyma.02G147300	Glyma.02G080200	6	AT2G33710	AT3G63140
Glyma.02G147300	Glyma.13G136300	6	AT3G09600	AT3G63140
Glyma.02G148200	Glyma.09G184300	3	AT3G12250	AT1G03220
Glyma.02G148500	Glyma.04G039300	9	AT1G45249	AT5G64980
Glyma.02G149600	Glyma.16G167500	2	AT1G76890	AT3G06190
Glyma.02G150600	Glyma.09G284500	1	AT5G23280	AT2G48010
Glyma.02G150700	Glyma.09G184300	3	AT3G12250	AT5G35960
Glyma.02G152900	Glyma.09G184300	3	AT3G12250	AT2G47890
Glyma.02G154800	Glyma.13G136300	2	AT3G09600	AT1G02890
Glyma.02G154800	Glyma.20G149100	2	AT4G14770	AT1G02890
Glyma.02G158400	Glyma.04G039300	9	AT1G45249	AT3G10410
Glyma.02G160400	Glyma.09G184300	6	AT3G12250	AT2G29760
Glyma.02G169800	Glyma.13G153200	5	AT2G36270	AT5G49040
Glyma.02G169800	Glyma.13G136300	5	AT3G09600	AT5G49040
Glyma.02G169800	Glyma.13G279900	5	AT3G15500	AT5G49040
Glyma.02G171100	Glyma.02G080200	6	AT2G33710	AT3G12050
Glyma.02G171100	Glyma.20G149100	6	AT4G14770	AT3G12050
Glyma.02G171200	Glyma.02G080200	6	AT2G33710	AT5G06700
Glyma.02G171200	Glyma.09G184300	6	AT3G12250	AT5G06700
Glyma.02G171200	Glyma.20G149100	6	AT4G14770	AT5G06700
Glyma.02G174600	Glyma.02G080200	6	AT2G33710	AT5G51150
Glyma.02G174600	Glyma.09G184300	6	AT3G12250	AT5G51150
Glyma.02G182300	Glyma.09G184300	3	AT3G12250	AT3G20898
Glyma.02G184700	Glyma.02G080200	6	AT2G33710	AT3G57400
Glyma.02G184700	Glyma.13G136300	6	AT3G09600	AT3G57400
Glyma.02G184700	Glyma.09G184300	6	AT3G12250	AT3G57400
Glyma.02G184700	Glyma.20G149100	6	AT4G14770	AT3G57400
Glyma.02G196500	Glyma.06G124300	1	AT3G52440	AT2G35940
Glyma.02G196500	Glyma.09G284500	1	AT5G23280	AT2G35940
Glyma.02G203400	Glyma.06G114000	8	AT1G01720	AT2G24240
Glyma.02G203400	Glyma.05G160800	8	AT1G29280	AT2G24240
Glyma.02G203400	Glyma.15G022800	8	AT1G51700	AT2G24240
Glyma.02G203400	Glyma.06G187600	8	AT1G74840	AT2G24240
Glyma.02G203400	Glyma.09G184300	8	AT3G12250	AT2G24240
Glyma.02G203400	Glyma.16G031900	8	AT4G01250	AT2G24240
Glyma.02G203800	Glyma.02G080200	6	AT2G33710	AT4G30935
Glyma.02G203800	Glyma.09G184300	6	AT3G12250	AT4G30935
Glyma.02G205100	Glyma.16G031900	8	AT4G01250	AT4G30660
Glyma.02G205800	Glyma.13G136300	5	AT3G09600	AT5G17420
Glyma.02G207400	Glyma.15G022800	5	AT1G51700	AT2G23950
Glyma.02G207400	Glyma.11G242200	5	AT2G22430	AT2G23950
Glyma.02G207400	Glyma.13G136300	5	AT3G09600	AT2G23950
Glyma.02G208500	Glyma.09G184300	3	AT3G12250	AT1G78290
Glyma.02G211900	Glyma.04G039300	1	AT1G45249	AT4G24660
Glyma.02G211900	Glyma.06G124300	1	AT3G52440	AT4G24660
Glyma.02G211900	Glyma.01G143500	1	AT5G62020	AT4G24660
Glyma.02G213600	Glyma.07G178500	4	AT4G37180	AT4G24550
Glyma.02G213800	Glyma.09G184300	3	AT3G12250	AT3G25710
Glyma.02G214400	Glyma.04G249000	5	AT1G01720	AT4G38060
Glyma.02G214400	Glyma.06G114000	5	AT1G01720	AT4G38060
Glyma.02G214400	Glyma.13G153200	5	AT2G36270	AT4G38060
Glyma.02G217800	Glyma.16G167500	2	AT1G76890	AT5G65640
Glyma.02G217800	Glyma.13G136300	2	AT3G09600	AT5G65640
Glyma.02G217800	Glyma.20G149100	2	AT4G14770	AT5G65640
Glyma.02G219000	Glyma.20G149100	2	AT4G14770	AT5G37570
Glyma.02G219000	Glyma.07G178500	2	AT4G37180	AT5G37570
Glyma.02G219000	Glyma.09G284300	2	AT5G23280	AT5G37570
Glyma.02G220300	Glyma.14G217700	9	AT1G19850	AT2G40815
Glyma.02G220300	Glyma.17G094400	9	AT1G74840	AT2G40815
Glyma.02G220300	Glyma.06G187600	9	AT1G74840	AT2G40815
Glyma.02G222300	Glyma.06G124300	1	AT3G52440	AT4G35580
Glyma.02G222300	Glyma.01G143500	1	AT5G62020	AT4G35580
Glyma.02G222600	Glyma.15G022800	5	AT1G51700	AT5G24580
Glyma.02G222600	Glyma.08G298200	5	AT2G02820	AT5G24580
Glyma.02G222600	Glyma.13G153200	5	AT2G36270	AT5G24580
Glyma.02G224000	Glyma.13G136300	5	AT3G09600	AT5G58940
Glyma.02G224900	Glyma.17G094400	1	AT1G74840	AT2G38090
Glyma.02G224900	Glyma.06G124300	1	AT3G52440	AT2G38090
Glyma.02G225500	Glyma.07G178500	4	AT4G37180	AT2G29640
Glyma.02G226000	Glyma.13G136300	6	AT3G09600	AT2G29730
Glyma.02G226000	Glyma.09G184300	6	AT3G12250	AT2G29730
Glyma.02G229400	Glyma.08G298200	5	AT2G02820	AT3G51770
Glyma.02G229400	Glyma.11G242200	5	AT2G22430	AT3G51770
Glyma.02G229400	Glyma.13G136300	5	AT3G09600	AT3G51770
Glyma.02G230200	Glyma.13G136300	2	AT3G09600	AT1G07090
Glyma.02G230200	Glyma.20G149100	2	AT4G14770	AT1G07090
Glyma.02G234800	Glyma.09G184300	8	AT3G12250	AT5G58380
Glyma.02G235700	Glyma.14G217700	9	AT1G19850	AT5G58350
Glyma.02G235700	Glyma.16G031900	9	AT4G01250	AT5G58350
Glyma.02G235700	Glyma.08G018300	9	AT4G23550	AT5G58350
Glyma.02G239100	Glyma.05G195000	9	AT1G01720	AT1G65690
Glyma.02G239100	Glyma.14G217700	9	AT1G19850	AT1G65690
Glyma.02G239100	Glyma.16G031900	9	AT4G01250	AT1G65690
Glyma.02G239100	Glyma.08G018300	9	AT4G23550	AT1G65690
Glyma.02G240500	Glyma.07G178500	4	AT4G37180	AT1G65910
Glyma.02G243600	Glyma.06G114000	8	AT1G01720	AT1G66180
Glyma.02G243600	Glyma.05G160800	8	AT1G29280	AT1G66180
Glyma.02G243600	Glyma.15G022800	8	AT1G51700	AT1G66180
Glyma.02G243600	Glyma.09G184300	8	AT3G12250	AT1G66180
Glyma.02G243600	Glyma.16G031900	8	AT4G01250	AT1G66180
Glyma.02G245000	Glyma.02G080200	6	AT2G33710	AT1G14900
Glyma.02G245000	Glyma.09G184300	6	AT3G12250	AT1G14900
Glyma.02G247600	Glyma.09G184300	3	AT3G12250	AT1G07570
Glyma.02G249600	Glyma.02G080200	6	AT2G33710	AT2G39730
Glyma.02G249600	Glyma.09G184300	6	AT3G12250	AT2G39730
Glyma.02G251200	Glyma.07G178500	4	AT4G37180	AT2G39805
Glyma.02G257600	Glyma.09G184300	3	AT3G12250	AT2G40120
Glyma.02G260300	Glyma.02G080200	6	AT2G33710	AT3G56200
Glyma.02G260300	Glyma.13G136300	6	AT3G09600	AT3G56200
Glyma.02G261700	Glyma.05G234600	8	AT1G25340	AT2G40340
Glyma.02G261700	Glyma.05G160800	8	AT1G29280	AT2G40340
Glyma.02G261700	Glyma.09G184300	8	AT3G12250	AT2G40340
Glyma.02G261700	Glyma.16G031900	8	AT4G01250	AT2G40340
Glyma.02G262500	Glyma.08G298200	8	AT2G02820	AT2G40300
Glyma.02G264700	Glyma.02G080200	6	AT2G33710	AT2G40220
Glyma.02G264700	Glyma.13G136300	6	AT3G09600	AT2G40220
Glyma.02G264700	Glyma.20G149100	6	AT4G14770	AT2G40220
Glyma.02G264900	Glyma.07G178500	4	AT4G37180	AT4G37260
Glyma.02G266000	Glyma.16G031900	9	AT4G01250	AT5G35670
Glyma.02G269000	Glyma.01G216000	1	AT1G12610	AT2G05790
Glyma.02G269000	Glyma.08G042100	1	AT1G25340	AT2G05790
Glyma.02G269300	Glyma.15G022800	5	AT1G51700	AT2G05760
Glyma.02G269300	Glyma.11G242200	5	AT2G22430	AT2G05760
Glyma.02G269300	Glyma.13G136300	5	AT3G09600	AT2G05760
Glyma.02G273100	Glyma.02G080200	6	AT2G33710	AT1G76490
Glyma.02G273100	Glyma.09G184300	6	AT3G12250	AT1G76490
Glyma.02G274400	Glyma.17G094400	9	AT1G74840	AT2G27080
Glyma.02G274400	Glyma.06G187600	9	AT1G74840	AT2G27080
Glyma.02G274400	Glyma.16G031900	9	AT4G01250	AT2G27080
Glyma.02G274400	Glyma.09G038300	9	AT4G16150	AT2G27080
Glyma.02G274400	Glyma.08G018300	9	AT4G23550	AT2G27080
Glyma.02G274400	Glyma.09G284500	9	AT5G23280	AT2G27080
Glyma.02G275500	Glyma.02G080200	6	AT2G33710	AT5G21170
Glyma.02G275500	Glyma.20G149100	6	AT4G14770	AT5G21170
Glyma.02G278300	Glyma.01G216000	1	AT1G12610	AT2G32560
Glyma.02G282500	Glyma.13G136300	2	AT3G09600	AT1G06680
Glyma.02G284900	Glyma.13G136300	6	AT3G09600	AT2G34480
Glyma.02G284900	Glyma.09G184300	6	AT3G12250	AT2G34480
Glyma.02G285200	Glyma.08G298200	5	AT2G02820	AT5G50890
Glyma.02G285200	Glyma.13G279900	5	AT3G15500	AT5G50890
Glyma.02G291200	Glyma.13G136300	2	AT3G09600	AT3G20395
Glyma.02G291700	Glyma.04G249000	5	AT1G01720	AT4G21970
Glyma.02G291700	Glyma.06G114000	5	AT1G01720	AT4G21970
Glyma.02G291700	Glyma.15G022800	5	AT1G51700	AT4G21970
Glyma.02G291700	Glyma.13G136300	5	AT3G09600	AT4G21970
Glyma.02G291700	Glyma.13G279900	5	AT3G15500	AT4G21970
Glyma.02G292200	Glyma.11G242200	5	AT2G22430	AT3G20475
Glyma.02G292200	Glyma.13G136300	5	AT3G09600	AT3G20475
Glyma.02G292300	Glyma.20G149100	2	AT4G14770	AT5G55060
Glyma.02G292300	Glyma.07G178500	2	AT4G37180	AT5G55060
Glyma.02G292900	Glyma.11G047300	4	AT5G67580	AT1G72050
Glyma.02G294000	Glyma.05G195000	9	AT1G01720	AT5G55180
Glyma.02G294000	Glyma.14G217700	9	AT1G19850	AT5G55180
Glyma.02G294000	Glyma.04G039300	9	AT1G45249	AT5G55180
Glyma.02G294000	Glyma.17G095000	9	AT1G59640	AT5G55180
Glyma.02G294000	Glyma.16G031900	9	AT4G01250	AT5G55180
Glyma.02G294000	Glyma.05G017800	9	AT5G08130	AT5G55180
Glyma.02G294000	Glyma.09G284500	9	AT5G23280	AT5G55180
Glyma.02G294600	Glyma.09G184300	6	AT3G12250	AT4G26780
Glyma.02G297900	Glyma.02G080200	6	AT2G33710	AT5G55580
Glyma.02G297900	Glyma.09G184300	6	AT3G12250	AT5G55580
Glyma.02G298500	Glyma.04G249000	5	AT1G01720	AT3G13080
Glyma.02G298500	Glyma.06G114000	5	AT1G01720	AT3G13080
Glyma.02G298500	Glyma.15G022800	5	AT1G51700	AT3G13080
Glyma.02G298500	Glyma.08G298200	5	AT2G02820	AT3G13080
Glyma.02G298500	Glyma.13G136300	5	AT3G09600	AT3G13080
Glyma.02G304500	Glyma.17G094400	1	AT1G74840	AT5G48300
Glyma.02G304500	Glyma.06G124300	1	AT3G52440	AT5G48300
Glyma.02G306700	Glyma.08G298200	5	AT2G02820	AT3G07810
Glyma.02G307400	Glyma.17G240100	5	AT1G46768	AT2G04790
Glyma.02G307400	Glyma.13G136300	5	AT3G09600	AT2G04790
Glyma.02G308000	Glyma.15G022800	5	AT1G51700	AT3G07890
Glyma.02G308000	Glyma.08G298200	5	AT2G02820	AT3G07890
Glyma.02G308500	Glyma.08G042100	1	AT1G25340	AT5G48230
Glyma.02G308500	Glyma.17G094400	1	AT1G74840	AT5G48230
Glyma.02G308700	Glyma.17G240100	5	AT1G46768	AT4G12730
Glyma.02G308700	Glyma.08G298200	5	AT2G02820	AT4G12730
Glyma.02G308700	Glyma.13G153200	5	AT2G36270	AT4G12730
Glyma.02G308700	Glyma.13G136300	5	AT3G09600	AT4G12730
Glyma.03G000800	Glyma.06G114000	5	AT1G01720	AT3G54200
Glyma.03G000800	Glyma.04G249000	5	AT1G01720	AT3G54200
Glyma.03G000800	Glyma.15G022800	5	AT1G51700	AT3G54200
Glyma.03G000800	Glyma.08G298200	5	AT2G02820	AT3G54200
Glyma.03G000800	Glyma.13G136300	5	AT3G09600	AT3G54200
Glyma.03G001800	Glyma.09G184300	6	AT3G12250	AT3G08710
Glyma.03G001900	Glyma.13G136300	6	AT3G09600	AT4G20280
Glyma.03G001900	Glyma.09G184300	6	AT3G12250	AT4G20280
Glyma.03G002200	Glyma.02G080200	6	AT2G33710	AT5G01920
Glyma.03G002200	Glyma.09G184300	6	AT3G12250	AT5G01920
Glyma.03G002600	Glyma.09G184300	6	AT3G12250	AT4G01037
Glyma.03G004100	Glyma.13G136300	6	AT3G09600	AT3G43810
Glyma.03G004100	Glyma.09G184300	6	AT3G12250	AT3G43810
Glyma.03G004100	Glyma.20G149100	6	AT4G14770	AT3G43810
Glyma.03G008300	Glyma.11G242200	5	AT2G22430	AT4G00400
Glyma.03G008300	Glyma.13G136300	5	AT3G09600	AT4G00400
Glyma.03G008800	Glyma.08G298200	5	AT2G02820	AT2G45910
Glyma.03G008800	Glyma.11G242200	5	AT2G22430	AT2G45910
Glyma.03G008800	Glyma.13G153200	5	AT2G36270	AT2G45910
Glyma.03G011200	Glyma.17G094400	1	AT1G74840	AT2G45850
Glyma.03G011200	Glyma.06G124300	1	AT3G52440	AT2G45850
Glyma.03G014500	Glyma.09G184300	3	AT3G12250	AT1G01800
Glyma.03G014700	Glyma.07G178500	4	AT4G37180	AT3G16840
Glyma.03G017800	Glyma.16G167500	2	AT1G76890	AT4G00770
Glyma.03G018800	Glyma.01G216000	1	AT1G12610	AT2G45680
Glyma.03G018800	Glyma.08G042100	1	AT1G25340	AT2G45680
Glyma.03G018800	Glyma.06G124300	1	AT3G52440	AT2G45680
Glyma.03G018900	Glyma.14G217700	9	AT1G19850	AT2G42010
Glyma.03G018900	Glyma.17G094400	9	AT1G74840	AT2G42010
Glyma.03G018900	Glyma.06G187600	9	AT1G74840	AT2G42010
Glyma.03G018900	Glyma.16G031900	9	AT4G01250	AT2G42010
Glyma.03G027300	Glyma.08G298200	8	AT2G02820	AT4G00110
Glyma.03G029300	Glyma.11G047300	4	AT5G67580	AT4G32760
Glyma.03G029900	Glyma.02G080200	6	AT2G33710	AT4G31500
Glyma.03G029900	Glyma.13G136300	6	AT3G09600	AT4G31500
Glyma.03G029900	Glyma.09G184300	6	AT3G12250	AT4G31500
Glyma.03G030300	Glyma.02G080200	6	AT2G33710	AT4G31500
Glyma.03G030300	Glyma.13G136300	6	AT3G09600	AT4G31500
Glyma.03G030300	Glyma.09G184300	6	AT3G12250	AT4G31500
Glyma.03G030800	Glyma.02G080200	6	AT2G33710	AT4G31500
Glyma.03G030800	Glyma.13G136300	6	AT3G09600	AT4G31500
Glyma.03G030800	Glyma.09G184300	6	AT3G12250	AT4G31500
Glyma.03G032000	Glyma.02G080200	6	AT2G33710	AT1G73440
Glyma.03G032000	Glyma.09G184300	6	AT3G12250	AT1G73440
Glyma.03G033200	Glyma.09G184300	6	AT3G12250	AT1G12244
Glyma.03G033600	Glyma.15G022800	5	AT1G51700	AT3G60580
Glyma.03G036000	Glyma.13G136300	2	AT3G09600	AT5G01850
Glyma.03G036700	Glyma.09G184300	3	AT3G12250	AT5G01830
Glyma.03G037200	Glyma.13G136300	2	AT3G09600	AT5G01810
Glyma.03G037200	Glyma.07G178500	2	AT4G37180	AT5G01810
Glyma.03G040600	Glyma.17G094400	1	AT1G74840	AT3G08860
Glyma.03G042400	Glyma.06G114000	5	AT1G01720	AT5G03570
Glyma.03G042400	Glyma.04G249000	5	AT1G01720	AT5G03570
Glyma.03G042400	Glyma.13G279900	5	AT3G15500	AT5G03570
Glyma.03G046200	Glyma.06G114000	8	AT1G01720	AT3G51660
Glyma.03G046200	Glyma.05G160800	8	AT1G29280	AT3G51660
Glyma.03G046200	Glyma.16G031900	8	AT4G01250	AT3G51660
Glyma.03G052200	Glyma.15G022800	8	AT1G51700	AT5G01300
Glyma.03G052200	Glyma.09G184300	8	AT3G12250	AT5G01300
Glyma.03G052200	Glyma.16G031900	8	AT4G01250	AT5G01300
Glyma.03G055100	Glyma.08G042100	1	AT1G25340	AT5G01320
Glyma.03G055100	Glyma.06G124300	1	AT3G52440	AT5G01320
Glyma.03G058500	Glyma.05G195000	9	AT1G01720	AT3G51860
Glyma.03G058500	Glyma.14G217700	9	AT1G19850	AT3G51860
Glyma.03G063400	Glyma.05G195000	9	AT1G01720	AT4G31980
Glyma.03G063400	Glyma.16G031900	9	AT4G01250	AT4G31980
Glyma.03G063400	Glyma.08G018300	9	AT4G23550	AT4G31980
Glyma.03G074800	Glyma.13G136300	6	AT3G09600	AT3G54090
Glyma.03G074800	Glyma.20G149100	6	AT4G14770	AT3G54090
Glyma.03G074900	Glyma.09G184300	3	AT3G12250	AT2G37980
Glyma.03G078000	Glyma.06G114000	5	AT1G01720	AT2G38090
Glyma.03G078000	Glyma.04G249000	5	AT1G01720	AT2G38090
Glyma.03G078000	Glyma.08G298200	5	AT2G02820	AT2G38090
Glyma.03G078000	Glyma.13G136300	5	AT3G09600	AT2G38090
Glyma.03G078200	Glyma.04G039300	1	AT1G45249	AT5G01210
Glyma.03G078200	Glyma.06G124300	1	AT3G52440	AT5G01210
Glyma.03G080100	Glyma.15G022800	5	AT1G51700	AT2G32720
Glyma.03G080100	Glyma.11G242200	5	AT2G22430	AT2G32720
Glyma.03G082100	Glyma.13G136300	2	AT3G09600	AT3G09390
Glyma.03G088200	Glyma.07G178500	4	AT4G37180	AT1G09890
Glyma.03G104300	Glyma.08G298200	5	AT2G02820	AT1G06620
Glyma.03G113200	Glyma.04G039300	1	AT1G45249	AT3G51680
Glyma.03G113200	Glyma.06G124300	1	AT3G52440	AT3G51680
Glyma.03G113200	Glyma.09G038300	1	AT4G16150	AT3G51680
Glyma.03G114500	Glyma.07G178500	4	AT4G37180	AT3G60400
Glyma.03G114600	Glyma.13G153200	5	AT2G36270	AT4G05180
Glyma.03G114600	Glyma.13G136300	5	AT3G09600	AT4G05180
Glyma.03G116700	Glyma.14G217700	9	AT1G19850	AT2G44940
Glyma.03G116700	Glyma.04G039300	9	AT1G45249	AT2G44940
Glyma.03G116700	Glyma.06G187600	9	AT1G74840	AT2G44940
Glyma.03G116700	Glyma.17G094400	9	AT1G74840	AT2G44940
Glyma.03G116700	Glyma.16G031900	9	AT4G01250	AT2G44940
Glyma.03G117600	Glyma.11G047300	4	AT5G67580	AT1G27360
Glyma.03G117800	Glyma.17G094400	1	AT1G74840	AT3G60520
Glyma.03G117800	Glyma.06G124300	1	AT3G52440	AT3G60520
Glyma.03G117800	Glyma.09G284500	1	AT5G23280	AT3G60520
Glyma.03G119500	Glyma.13G153200	5	AT2G36270	AT3G56940
Glyma.03G119500	Glyma.13G136300	5	AT3G09600	AT3G56940
Glyma.03G122300	Glyma.15G022800	8	AT1G51700	AT3G56630
Glyma.03G122700	Glyma.07G178500	4	AT4G37180	AT4G30960
Glyma.03G124700	Glyma.09G184300	3	AT3G12250	AT5G05140
Glyma.03G130100	Glyma.13G136300	2	AT3G09600	AT3G57030
Glyma.03G131100	Glyma.08G042100	1	AT1G25340	AT4G33030
Glyma.03G132000	Glyma.13G136300	6	AT3G09600	AT3G57180
Glyma.03G132000	Glyma.09G184300	6	AT3G12250	AT3G57180
Glyma.03G132600	Glyma.08G298200	5	AT2G02820	AT3G57270
Glyma.03G132600	Glyma.11G242200	5	AT2G22430	AT3G57270
Glyma.03G132600	Glyma.13G279900	5	AT3G15500	AT3G57270
Glyma.03G134800	Glyma.08G042100	1	AT1G25340	AT2G41640
Glyma.03G134800	Glyma.06G124300	1	AT3G52440	AT2G41640
Glyma.03G141700	Glyma.09G184300	3	AT3G12250	AT2G42280
Glyma.03G142600	Glyma.07G178500	4	AT4G37180	AT3G57890
Glyma.03G143700	Glyma.09G184300	3	AT3G12250	AT5G06900
Glyma.03G144500	Glyma.06G114000	8	AT1G01720	AT3G12120
Glyma.03G144500	Glyma.15G022800	8	AT1G51700	AT3G12120
Glyma.03G144500	Glyma.08G298200	8	AT2G02820	AT3G12120
Glyma.03G144500	Glyma.09G184300	8	AT3G12250	AT3G12120
Glyma.03G145000	Glyma.02G080200	6	AT2G33710	AT2G42070
Glyma.03G145000	Glyma.09G184300	6	AT3G12250	AT2G42070
Glyma.03G147700	Glyma.06G124300	1	AT3G52440	AT5G42500
Glyma.03G149400	Glyma.14G217700	9	AT1G19850	AT5G13320
Glyma.03G149400	Glyma.16G031900	9	AT4G01250	AT5G13320
Glyma.03G149400	Glyma.08G018300	9	AT4G23550	AT5G13320
Glyma.03G152300	Glyma.02G080200	6	AT2G33710	AT2G27310
Glyma.03G152300	Glyma.09G184300	6	AT3G12250	AT2G27310
Glyma.03G155800	Glyma.09G184300	3	AT3G12250	AT3G63210
Glyma.03G157300	Glyma.09G184300	3	AT3G12250	AT3G22830
Glyma.03G158900	Glyma.02G080200	6	AT2G33710	AT3G54650
Glyma.03G158900	Glyma.09G184300	6	AT3G12250	AT3G54650
Glyma.03G158900	Glyma.20G149100	6	AT4G14770	AT3G54650
Glyma.03G159100	Glyma.08G298200	5	AT2G02820	AT2G30570
Glyma.03G159100	Glyma.11G242200	5	AT2G22430	AT2G30570
Glyma.03G159100	Glyma.13G153200	5	AT2G36270	AT2G30570
Glyma.03G160200	Glyma.09G184300	3	AT3G12250	AT5G63450
Glyma.03G160600	Glyma.07G178500	4	AT4G37180	AT4G03030
Glyma.03G164700	Glyma.07G178500	2	AT4G37180	AT4G28540
Glyma.03G167900	Glyma.05G195000	9	AT1G01720	AT2G20340
Glyma.03G167900	Glyma.16G031900	9	AT4G01250	AT2G20340
Glyma.03G168000	Glyma.08G042100	1	AT1G25340	AT1G15520
Glyma.03G168500	Glyma.06G114000	5	AT1G01720	AT4G28690
Glyma.03G168500	Glyma.04G249000	5	AT1G01720	AT4G28690
Glyma.03G168600	Glyma.15G022800	5	AT1G51700	AT2G20320
Glyma.03G168600	Glyma.08G298200	5	AT2G02820	AT2G20320
Glyma.03G168600	Glyma.11G242200	5	AT2G22430	AT2G20320
Glyma.03G168600	Glyma.13G136300	5	AT3G09600	AT2G20320
Glyma.03G168900	Glyma.07G178500	4	AT4G37180	AT3G04300
Glyma.03G169100	Glyma.13G136300	5	AT3G09600	AT5G43920
Glyma.03G170400	Glyma.13G136300	5	AT3G09600	AT5G54620
Glyma.03G170400	Glyma.13G279900	5	AT3G15500	AT5G54620
Glyma.03G172900	Glyma.11G242200	5	AT2G22430	AT2G37460
Glyma.03G172900	Glyma.13G136300	5	AT3G09600	AT2G37460
Glyma.03G172900	Glyma.13G279900	5	AT3G15500	AT2G37460
Glyma.03G175600	Glyma.07G178500	2	AT4G37180	AT3G53500
Glyma.03G176800	Glyma.07G178500	4	AT4G37180	AT2G37250
Glyma.03G176800	Glyma.11G047300	4	AT5G67580	AT2G37250
Glyma.03G177500	Glyma.14G217700	9	AT1G19850	AT2G28550
Glyma.03G177500	Glyma.17G094400	9	AT1G74840	AT2G28550
Glyma.03G177500	Glyma.06G187600	9	AT1G74840	AT2G28550
Glyma.03G177500	Glyma.16G031900	9	AT4G01250	AT2G28550
Glyma.03G177500	Glyma.08G018300	9	AT4G23550	AT2G28550
Glyma.03G182200	Glyma.13G136300	5	AT3G09600	AT2G37020
Glyma.03G182200	Glyma.13G279900	5	AT3G15500	AT2G37020
Glyma.03G182600	Glyma.13G136300	6	AT3G09600	AT2G36990
Glyma.03G182600	Glyma.09G184300	6	AT3G12250	AT2G36990
Glyma.03G182600	Glyma.20G149100	6	AT4G14770	AT2G36990
Glyma.03G186200	Glyma.08G298200	5	AT2G02820	AT5G03530
Glyma.03G186200	Glyma.13G136300	5	AT3G09600	AT5G03530
Glyma.03G189100	Glyma.06G114000	8	AT1G01720	AT5G03795
Glyma.03G189100	Glyma.05G160800	8	AT1G29280	AT5G03795
Glyma.03G189100	Glyma.17G240100	8	AT1G46768	AT5G03795
Glyma.03G189100	Glyma.15G022800	8	AT1G51700	AT5G03795
Glyma.03G189100	Glyma.16G031900	8	AT4G01250	AT5G03795
Glyma.03G189300	Glyma.16G167500	2	AT1G76890	AT2G36620
Glyma.03G189600	Glyma.06G124300	1	AT3G52440	AT3G10040
Glyma.03G189900	Glyma.02G080200	6	AT2G33710	AT3G52970
Glyma.03G189900	Glyma.13G136300	6	AT3G09600	AT3G52970
Glyma.03G189900	Glyma.09G184300	6	AT3G12250	AT3G52970
Glyma.03G189900	Glyma.20G149100	6	AT4G14770	AT3G52970
Glyma.03G191300	Glyma.09G184300	3	AT3G12250	AT5G03700
Glyma.03G192100	Glyma.02G080200	6	AT2G33710	AT2G36410
Glyma.03G192100	Glyma.13G136300	6	AT3G09600	AT2G36410
Glyma.03G192100	Glyma.09G184300	6	AT3G12250	AT2G36410
Glyma.03G192100	Glyma.20G149100	6	AT4G14770	AT2G36410
Glyma.03G196500	Glyma.09G184300	3	AT3G12250	AT3G52710
Glyma.03G200000	Glyma.09G184300	6	AT3G12250	AT5G22250
Glyma.03G200100	Glyma.05G234600	8	AT1G25340	AT5G04820
Glyma.03G200100	Glyma.05G160800	8	AT1G29280	AT5G04820
Glyma.03G200100	Glyma.15G022800	8	AT1G51700	AT5G04820
Glyma.03G200100	Glyma.08G298200	8	AT2G02820	AT5G04820
Glyma.03G200100	Glyma.16G031900	8	AT4G01250	AT5G04820
Glyma.03G201100	Glyma.16G031900	9	AT4G01250	AT2G35980
Glyma.03G201100	Glyma.08G018300	9	AT4G23550	AT2G35980
Glyma.03G202300	Glyma.20G149100	2	AT4G14770	AT2G35940
Glyma.03G202300	Glyma.09G284300	2	AT5G23280	AT2G35940
Glyma.03G205300	Glyma.02G080200	6	AT2G33710	AT5G06560
Glyma.03G205300	Glyma.13G136300	6	AT3G09600	AT5G06560
Glyma.03G212900	Glyma.02G080200	6	AT2G33710	AT1G02910
Glyma.03G212900	Glyma.09G184300	6	AT3G12250	AT1G02910
Glyma.03G214100	Glyma.14G217700	9	AT1G19850	AT1G02860
Glyma.03G214100	Glyma.16G031900	9	AT4G01250	AT1G02860
Glyma.03G214100	Glyma.15G086400	9	AT4G18880	AT1G02860
Glyma.03G214100	Glyma.08G018300	9	AT4G23550	AT1G02860
Glyma.03G215800	Glyma.14G217700	9	AT1G19850	AT4G02330
Glyma.03G215800	Glyma.06G187600	9	AT1G74840	AT4G02330
Glyma.03G215800	Glyma.17G094400	9	AT1G74840	AT4G02330
Glyma.03G215800	Glyma.16G031900	9	AT4G01250	AT4G02330
Glyma.03G215800	Glyma.08G018300	9	AT4G23550	AT4G02330
Glyma.03G216000	Glyma.05G195000	9	AT1G01720	AT1G02810
Glyma.03G216000	Glyma.04G039300	9	AT1G45249	AT1G02810
Glyma.03G216000	Glyma.16G031900	9	AT4G01250	AT1G02810
Glyma.03G216000	Glyma.08G018300	9	AT4G23550	AT1G02810
Glyma.03G216300	Glyma.08G042100	1	AT1G25340	AT4G02280
Glyma.03G216300	Glyma.06G124300	1	AT3G52440	AT4G02280
Glyma.03G218700	Glyma.04G249000	5	AT1G01720	AT1G02640
Glyma.03G218700	Glyma.06G114000	5	AT1G01720	AT1G02640
Glyma.03G218700	Glyma.13G153200	5	AT2G36270	AT1G02640
Glyma.03G218700	Glyma.13G279900	5	AT3G15500	AT1G02640
Glyma.03G219400	Glyma.06G187600	8	AT1G74840	AT3G62410
Glyma.03G219900	Glyma.05G195000	9	AT1G01720	AT5G17490
Glyma.03G219900	Glyma.14G217700	9	AT1G19850	AT5G17490
Glyma.03G219900	Glyma.09G038300	9	AT4G16150	AT5G17490
Glyma.03G220500	Glyma.09G184300	3	AT3G12250	AT4G02010
Glyma.03G221400	Glyma.08G042100	1	AT1G25340	AT2G47240
Glyma.03G221400	Glyma.17G094400	1	AT1G74840	AT2G47240
Glyma.03G221400	Glyma.06G124300	1	AT3G52440	AT2G47240
Glyma.03G224200	Glyma.02G080200	6	AT2G33710	AT3G62140
Glyma.03G224700	Glyma.09G184300	3	AT3G12250	AT4G04450
Glyma.03G227600	Glyma.16G167500	2	AT1G76890	AT5G26670
Glyma.03G227600	Glyma.13G136300	2	AT3G09600	AT5G26670
Glyma.03G227600	Glyma.20G149100	2	AT4G14770	AT5G26670
Glyma.03G227600	Glyma.07G178500	2	AT4G37180	AT5G26670
Glyma.03G228900	Glyma.07G178500	2	AT4G37180	AT1G09430
Glyma.03G230600	Glyma.06G114000	8	AT1G01720	AT1G09310
Glyma.03G230600	Glyma.05G234600	8	AT1G25340	AT1G09310
Glyma.03G230600	Glyma.06G187600	8	AT1G74840	AT1G09310
Glyma.03G230600	Glyma.09G184300	8	AT3G12250	AT1G09310
Glyma.03G230600	Glyma.16G031900	8	AT4G01250	AT1G09310
Glyma.03G233800	Glyma.13G153200	5	AT2G36270	AT1G09155
Glyma.03G233800	Glyma.13G136300	5	AT3G09600	AT1G09155
Glyma.03G234500	Glyma.15G022800	8	AT1G51700	AT3G05600
Glyma.03G234700	Glyma.08G298200	5	AT2G02820	AT5G27840
Glyma.03G234700	Glyma.13G136300	5	AT3G09600	AT5G27840
Glyma.03G235400	Glyma.07G178500	4	AT4G37180	AT1G76480
Glyma.03G235400	Glyma.11G047300	4	AT5G67580	AT1G76480
Glyma.03G236500	Glyma.07G178500	4	AT4G37180	AT3G05420
Glyma.03G237600	Glyma.15G022800	5	AT1G51700	AT1G09000
Glyma.03G237600	Glyma.08G298200	5	AT2G02820	AT1G09000
Glyma.03G237600	Glyma.11G242200	5	AT2G22430	AT1G09000
Glyma.03G237600	Glyma.13G136300	5	AT3G09600	AT1G09000
Glyma.03G238400	Glyma.07G178500	4	AT4G37180	AT5G27490
Glyma.03G238400	Glyma.11G047300	4	AT5G67580	AT5G27490
Glyma.03G238700	Glyma.15G022800	8	AT1G51700	AT1G54860
Glyma.03G238700	Glyma.06G187600	8	AT1G74840	AT1G54860
Glyma.03G238800	Glyma.08G298200	5	AT2G02820	AT1G54870
Glyma.03G238800	Glyma.13G153200	5	AT2G36270	AT1G54870
Glyma.03G238800	Glyma.13G279900	5	AT3G15500	AT1G54870
Glyma.03G244600	Glyma.08G042100	1	AT1G25340	AT5G17540
Glyma.03G244700	Glyma.13G136300	6	AT3G09600	AT1G56450
Glyma.03G246600	Glyma.07G178500	4	AT4G37180	AT4G29250
Glyma.03G247100	Glyma.09G184300	3	AT3G12250	AT5G28770
Glyma.03G251700	Glyma.15G022800	5	AT1G51700	AT3G04580
Glyma.03G251800	Glyma.06G124300	1	AT3G52440	AT3G04590
Glyma.03G253500	Glyma.13G136300	6	AT3G09600	AT1G08550
Glyma.03G253500	Glyma.09G184300	6	AT3G12250	AT1G08550
Glyma.03G253600	Glyma.12G158900	7	AT1G53230	AT1G56720
Glyma.03G254500	Glyma.07G178500	4	AT4G37180	AT3G61590
Glyma.03G254600	Glyma.12G158900	7	AT1G53230	AT5G41620
Glyma.03G254700	Glyma.06G114000	8	AT1G01720	AT2G04520
Glyma.03G254800	Glyma.05G234600	8	AT1G25340	AT3G61600
Glyma.03G254800	Glyma.08G298200	8	AT2G02820	AT3G61600
Glyma.03G254800	Glyma.16G031900	8	AT4G01250	AT3G61600
Glyma.03G256200	Glyma.05G195000	9	AT1G01720	AT2G46370
Glyma.03G256200	Glyma.04G039300	9	AT1G45249	AT2G46370
Glyma.03G256200	Glyma.17G095000	9	AT1G59640	AT2G46370
Glyma.03G256200	Glyma.16G031900	9	AT4G01250	AT2G46370
Glyma.03G257000	Glyma.07G178500	4	AT4G37180	AT5G53130
Glyma.03G258600	Glyma.03G018800	3	AT2G45680	AT2G46550
Glyma.03G258600	Glyma.09G184300	3	AT3G12250	AT2G46550
Glyma.03G259400	Glyma.04G249000	5	AT1G01720	AT3G61870
Glyma.03G259400	Glyma.06G114000	5	AT1G01720	AT3G61870
Glyma.03G261200	Glyma.02G080200	6	AT2G33710	AT4G01400
Glyma.03G264300	Glyma.14G217700	9	AT1G19850	AT1G72520
Glyma.03G264300	Glyma.17G095000	9	AT1G59640	AT1G72520
Glyma.03G264300	Glyma.16G031900	9	AT4G01250	AT1G72520
Glyma.03G264300	Glyma.08G018300	9	AT4G23550	AT1G72520
Glyma.04G001500	Glyma.08G298200	5	AT2G02820	AT4G35250
Glyma.04G001500	Glyma.13G153200	5	AT2G36270	AT4G35250
Glyma.04G001500	Glyma.13G136300	5	AT3G09600	AT4G35250
Glyma.04G002000	Glyma.02G080200	6	AT2G33710	AT1G08540
Glyma.04G002400	Glyma.07G178500	4	AT4G37180	AT4G02600
Glyma.04G002800	Glyma.07G178500	4	AT4G37180	AT4G12760
Glyma.04G003600	Glyma.16G167500	2	AT1G76890	AT4G35070
Glyma.04G003600	Glyma.13G136300	2	AT3G09600	AT4G35070
Glyma.04G003600	Glyma.20G149100	2	AT4G14770	AT4G35070
Glyma.04G003600	Glyma.07G178500	2	AT4G37180	AT4G35070
Glyma.04G004500	Glyma.09G184300	3	AT3G12250	AT4G34950
Glyma.04G008900	Glyma.17G094400	1	AT1G74840	AT4G36240
Glyma.04G008900	Glyma.06G124300	1	AT3G52440	AT4G36240
Glyma.04G009000	Glyma.07G178500	4	AT4G37180	AT4G34660
Glyma.04G009000	Glyma.11G047300	4	AT5G67580	AT4G34660
Glyma.04G009600	Glyma.15G022800	5	AT1G51700	AT4G34610
Glyma.04G009600	Glyma.13G136300	5	AT3G09600	AT4G34610
Glyma.04G009900	Glyma.05G234600	8	AT1G25340	AT2G21490
Glyma.04G009900	Glyma.05G160800	8	AT1G29280	AT2G21490
Glyma.04G009900	Glyma.06G187600	8	AT1G74840	AT2G21490
Glyma.04G009900	Glyma.09G184300	8	AT3G12250	AT2G21490
Glyma.04G009900	Glyma.16G031900	8	AT4G01250	AT2G21490
Glyma.04G010500	Glyma.13G136300	2	AT3G09600	AT2G21520
Glyma.04G010500	Glyma.20G149100	2	AT4G14770	AT2G21520
Glyma.04G010500	Glyma.07G178500	2	AT4G37180	AT2G21520
Glyma.04G010500	Glyma.09G284300	2	AT5G23280	AT2G21520
Glyma.04G011900	Glyma.13G136300	6	AT3G09600	AT4G39210
Glyma.04G011900	Glyma.20G149100	6	AT4G14770	AT4G39210
Glyma.04G012300	Glyma.06G114000	8	AT1G01720	AT4G39230
Glyma.04G012300	Glyma.05G160800	8	AT1G29280	AT4G39230
Glyma.04G012300	Glyma.08G298200	8	AT2G02820	AT4G39230
Glyma.04G012300	Glyma.09G184300	8	AT3G12250	AT4G39230
Glyma.04G012300	Glyma.16G031900	8	AT4G01250	AT4G39230
Glyma.04G012500	Glyma.01G216000	1	AT1G12610	AT4G34530
Glyma.04G012500	Glyma.17G094400	1	AT1G74840	AT4G34530
Glyma.04G012500	Glyma.06G124300	1	AT3G52440	AT4G34530
Glyma.04G013200	Glyma.11G047300	4	AT5G67580	AT4G34450
Glyma.04G013400	Glyma.05G195000	9	AT1G01720	AT1G49310
Glyma.04G013400	Glyma.14G217700	9	AT1G19850	AT1G49310
Glyma.04G013400	Glyma.17G095000	9	AT1G59640	AT1G49310
Glyma.04G013400	Glyma.17G094400	9	AT1G74840	AT1G49310
Glyma.04G013400	Glyma.06G187600	9	AT1G74840	AT1G49310
Glyma.04G013400	Glyma.16G031900	9	AT4G01250	AT1G49310
Glyma.04G013500	Glyma.05G195000	9	AT1G01720	AT1G49320
Glyma.04G013500	Glyma.14G217700	9	AT1G19850	AT1G49320
Glyma.04G013500	Glyma.16G031900	9	AT4G01250	AT1G49320
Glyma.04G013500	Glyma.08G018300	9	AT4G23550	AT1G49320
Glyma.04G015000	Glyma.15G022800	5	AT1G51700	AT4G35300
Glyma.04G015000	Glyma.08G298200	5	AT2G02820	AT4G35300
Glyma.04G015000	Glyma.13G136300	5	AT3G09600	AT4G35300
Glyma.04G015000	Glyma.13G279900	5	AT3G15500	AT4G35300
Glyma.04G018700	Glyma.20G149100	2	AT4G14770	AT5G42290
Glyma.04G020100	Glyma.17G094400	1	AT1G74840	AT4G38470
Glyma.04G020100	Glyma.06G124300	1	AT3G52440	AT4G38470
Glyma.04G020700	Glyma.14G217700	9	AT1G19850	AT1G76070
Glyma.04G020700	Glyma.16G031900	9	AT4G01250	AT1G76070
Glyma.04G020700	Glyma.08G018300	9	AT4G23550	AT1G76070
Glyma.04G021000	Glyma.05G234600	8	AT1G25340	AT1G60420
Glyma.04G021000	Glyma.05G160800	8	AT1G29280	AT1G60420
Glyma.04G021000	Glyma.08G298200	8	AT2G02820	AT1G60420
Glyma.04G021000	Glyma.16G031900	8	AT4G01250	AT1G60420
Glyma.04G021200	Glyma.09G184300	3	AT3G12250	AT5G42200
Glyma.04G021400	Glyma.09G184300	6	AT3G12250	AT1G76020
Glyma.04G023700	Glyma.06G124300	1	AT3G52440	AT1G75800
Glyma.04G023700	Glyma.09G038300	1	AT4G16150	AT1G75800
Glyma.04G027600	Glyma.17G094400	1	AT1G74840	AT4G39090
Glyma.04G027600	Glyma.06G124300	1	AT3G52440	AT4G39090
Glyma.04G029100	Glyma.07G178500	4	AT4G37180	AT1G75410
Glyma.04G029100	Glyma.11G047300	4	AT5G67580	AT1G75410
Glyma.04G033200	Glyma.07G178500	4	AT4G37180	AT1G45150
Glyma.04G034900	Glyma.08G298200	5	AT2G02820	AT1G48460
Glyma.04G035900	Glyma.02G080200	6	AT2G33710	AT2G26500
Glyma.04G035900	Glyma.09G184300	6	AT3G12250	AT2G26500
Glyma.04G035900	Glyma.20G149100	6	AT4G14770	AT2G26500
Glyma.04G038400	Glyma.02G080200	6	AT2G33710	AT4G33350
Glyma.04G039300	Glyma.08G298200	5	AT2G02820	AT1G45249
Glyma.04G039300	Glyma.13G136300	5	AT3G09600	AT1G45249
Glyma.04G039300	Glyma.13G279900	5	AT3G15500	AT1G45249
Glyma.04G042100	Glyma.06G114000	8	AT1G01720	AT3G16150
Glyma.04G042100	Glyma.17G240100	8	AT1G46768	AT3G16150
Glyma.04G042100	Glyma.08G298200	8	AT2G02820	AT3G16150
Glyma.04G042100	Glyma.09G184300	8	AT3G12250	AT3G16150
Glyma.04G042400	Glyma.08G042100	1	AT1G25340	AT5G24080
Glyma.04G042400	Glyma.06G124300	1	AT3G52440	AT5G24080
Glyma.04G042500	Glyma.05G195000	9	AT1G01720	AT2G19130
Glyma.04G042500	Glyma.14G217700	9	AT1G19850	AT2G19130
Glyma.04G042500	Glyma.16G031900	9	AT4G01250	AT2G19130
Glyma.04G042500	Glyma.08G018300	9	AT4G23550	AT2G19130
Glyma.04G044000	Glyma.16G167500	2	AT1G76890	AT1G47240
Glyma.04G044000	Glyma.20G149100	2	AT4G14770	AT1G47240
Glyma.04G044000	Glyma.07G178500	2	AT4G37180	AT1G47240
Glyma.04G050300	Glyma.04G039300	1	AT1G45249	AT2G25900
Glyma.04G050300	Glyma.17G094400	1	AT1G74840	AT2G25900
Glyma.04G050300	Glyma.06G149900	1	AT1G76880	AT2G25900
Glyma.04G050300	Glyma.06G124300	1	AT3G52440	AT2G25900
Glyma.04G054500	Glyma.05G234600	8	AT1G25340	AT5G12020
Glyma.04G054500	Glyma.15G022800	8	AT1G51700	AT5G12020
Glyma.04G054500	Glyma.06G187600	8	AT1G74840	AT5G12020
Glyma.04G054500	Glyma.09G184300	8	AT3G12250	AT5G12020
Glyma.04G054600	Glyma.09G184300	3	AT3G12250	AT1G72820
Glyma.04G055600	Glyma.02G080200	6	AT2G33710	AT5G21482
Glyma.04G055600	Glyma.09G184300	6	AT3G12250	AT5G21482
Glyma.04G055600	Glyma.20G149100	6	AT4G14770	AT5G21482
Glyma.04G057100	Glyma.04G249000	5	AT1G01720	AT1G72510
Glyma.04G057100	Glyma.06G114000	5	AT1G01720	AT1G72510
Glyma.04G057100	Glyma.11G242200	5	AT2G22430	AT1G72510
Glyma.04G057100	Glyma.13G153200	5	AT2G36270	AT1G72510
Glyma.04G057100	Glyma.13G136300	5	AT3G09600	AT1G72510
Glyma.04G057100	Glyma.13G279900	5	AT3G15500	AT1G72510
Glyma.04G057200	Glyma.13G136300	2	AT3G09600	AT2G26280
Glyma.04G057900	Glyma.08G042100	1	AT1G25340	AT5G21280
Glyma.04G057900	Glyma.06G124300	1	AT3G52440	AT5G21280
Glyma.04G057900	Glyma.09G284500	1	AT5G23280	AT5G21280
Glyma.04G058300	Glyma.13G136300	2	AT3G09600	AT2G24640
Glyma.04G058300	Glyma.07G178500	2	AT4G37180	AT2G24640
Glyma.04G058900	Glyma.05G160800	8	AT1G29280	AT5G24930
Glyma.04G058900	Glyma.17G240100	8	AT1G46768	AT5G24930
Glyma.04G058900	Glyma.08G298200	8	AT2G02820	AT5G24930
Glyma.04G058900	Glyma.09G184300	8	AT3G12250	AT5G24930
Glyma.04G058900	Glyma.16G031900	8	AT4G01250	AT5G24930
Glyma.04G058900	Glyma.05G017800	8	AT5G08130	AT5G24930
Glyma.04G061500	Glyma.09G184300	3	AT3G12250	AT5G25110
Glyma.04G063300	Glyma.16G167500	2	AT1G76890	AT2G01050
Glyma.04G063300	Glyma.20G149100	2	AT4G14770	AT2G01050
Glyma.04G063300	Glyma.07G178500	2	AT4G37180	AT2G01050
Glyma.04G064100	Glyma.07G178500	4	AT4G37180	AT5G25220
Glyma.04G064100	Glyma.11G047300	4	AT5G67580	AT5G25220
Glyma.04G065800	Glyma.02G080200	6	AT2G33710	AT5G11160
Glyma.04G065800	Glyma.09G184300	6	AT3G12250	AT5G11160
Glyma.04G066000	Glyma.05G234600	8	AT1G25340	AT4G32260
Glyma.04G066000	Glyma.05G160800	8	AT1G29280	AT4G32260
Glyma.04G066000	Glyma.06G187600	8	AT1G74840	AT4G32260
Glyma.04G066000	Glyma.08G298200	8	AT2G02820	AT4G32260
Glyma.04G066000	Glyma.16G031900	8	AT4G01250	AT4G32260
Glyma.04G070500	Glyma.05G195000	9	AT1G01720	AT1G52820
Glyma.04G070500	Glyma.06G187600	9	AT1G74840	AT1G52820
Glyma.04G070500	Glyma.17G094400	9	AT1G74840	AT1G52820
Glyma.04G076200	Glyma.05G195000	9	AT1G01720	AT4G31550
Glyma.04G076200	Glyma.14G217700	9	AT1G19850	AT4G31550
Glyma.04G076200	Glyma.16G031900	9	AT4G01250	AT4G31550
Glyma.04G076200	Glyma.08G018300	9	AT4G23550	AT4G31550
Glyma.04G076200	Glyma.09G284500	9	AT5G23280	AT4G31550
Glyma.04G078500	Glyma.09G184300	8	AT3G12250	AT4G31340
Glyma.04G081100	Glyma.11G047300	4	AT5G67580	AT4G32760
Glyma.04G085000	Glyma.07G178500	4	AT4G37180	AT4G32880
Glyma.04G085000	Glyma.11G047300	4	AT5G67580	AT4G32880
Glyma.04G086900	Glyma.09G184300	3	AT3G12250	AT4G26270
Glyma.04G092900	Glyma.09G184300	6	AT3G12250	AT5G09460
Glyma.04G092900	Glyma.20G149100	6	AT4G14770	AT5G09460
Glyma.04G095900	Glyma.06G114000	8	AT1G01720	AT5G65520
Glyma.04G095900	Glyma.05G234600	8	AT1G25340	AT5G65520
Glyma.04G096000	Glyma.14G217700	9	AT1G19850	AT4G24480
Glyma.04G096000	Glyma.04G039300	9	AT1G45249	AT4G24480
Glyma.04G096000	Glyma.17G094400	9	AT1G74840	AT4G24480
Glyma.04G096000	Glyma.06G187600	9	AT1G74840	AT4G24480
Glyma.04G096000	Glyma.16G031900	9	AT4G01250	AT4G24480
Glyma.04G096000	Glyma.08G018300	9	AT4G23550	AT4G24480
Glyma.04G097200	Glyma.13G136300	6	AT3G09600	AT3G09270
Glyma.04G097200	Glyma.09G184300	6	AT3G12250	AT3G09270
Glyma.04G097200	Glyma.20G149100	6	AT4G14770	AT3G09270
Glyma.04G098600	Glyma.13G136300	6	AT3G09600	AT4G09040
Glyma.04G098600	Glyma.09G184300	6	AT3G12250	AT4G09040
Glyma.04G098600	Glyma.20G149100	6	AT4G14770	AT4G09040
Glyma.04G100200	Glyma.12G158900	7	AT1G53230	AT5G64260
Glyma.04G100700	Glyma.13G136300	6	AT3G09600	AT1G78240
Glyma.04G100700	Glyma.09G184300	6	AT3G12250	AT1G78240
Glyma.04G100700	Glyma.09G284300	6	AT5G23280	AT1G78240
Glyma.04G103600	Glyma.05G195000	9	AT1G01720	AT5G65140
Glyma.04G103600	Glyma.14G217700	9	AT1G19850	AT5G65140
Glyma.04G103600	Glyma.16G031900	9	AT4G01250	AT5G65140
Glyma.04G103600	Glyma.08G018300	9	AT4G23550	AT5G65140
Glyma.04G104200	Glyma.16G167500	2	AT1G76890	AT1G78070
Glyma.04G104200	Glyma.13G136300	2	AT3G09600	AT1G78070
Glyma.04G104500	Glyma.15G022800	5	AT1G51700	AT1G22170
Glyma.04G104500	Glyma.11G242200	5	AT2G22430	AT1G22170
Glyma.04G104800	Glyma.15G022800	5	AT1G51700	AT1G22160
Glyma.04G104800	Glyma.11G242200	5	AT2G22430	AT1G22160
Glyma.04G104800	Glyma.13G153200	5	AT2G36270	AT1G22160
Glyma.04G104800	Glyma.13G279900	5	AT3G15500	AT1G22160
Glyma.04G106500	Glyma.13G136300	2	AT3G09600	AT4G08570
Glyma.04G106500	Glyma.20G149100	2	AT4G14770	AT4G08570
Glyma.04G112800	Glyma.05G160800	8	AT1G29280	AT1G55670
Glyma.04G112800	Glyma.09G184300	8	AT3G12250	AT1G55670
Glyma.04G112800	Glyma.16G031900	8	AT4G01250	AT1G55670
Glyma.04G114800	Glyma.07G178500	4	AT4G37180	AT1G55620
Glyma.04G115300	Glyma.09G184300	3	AT3G12250	AT3G16520
Glyma.04G123300	Glyma.07G178500	4	AT4G37180	AT1G11760
Glyma.04G123300	Glyma.11G047300	4	AT5G67580	AT1G11760
Glyma.04G128700	Glyma.03G018800	3	AT2G45680	AT5G46410
Glyma.04G133100	Glyma.02G080200	6	AT2G33710	AT2G35040
Glyma.04G133100	Glyma.20G149100	6	AT4G14770	AT2G35040
Glyma.04G136600	Glyma.16G031900	9	AT4G01250	AT5G42380
Glyma.04G136600	Glyma.08G018300	9	AT4G23550	AT5G42380
Glyma.04G140100	Glyma.16G031900	9	AT4G01250	AT1G20780
Glyma.04G140100	Glyma.08G018300	9	AT4G23550	AT1G20780
Glyma.04G151600	Glyma.08G042100	1	AT1G25340	AT1G08510
Glyma.04G155500	Glyma.12G158900	7	AT1G53230	AT4G38950
Glyma.04G156700	Glyma.17G240100	5	AT1G46768	AT1G74000
Glyma.04G156700	Glyma.13G153200	5	AT2G36270	AT1G74000
Glyma.04G156700	Glyma.13G136300	5	AT3G09600	AT1G74000
Glyma.04G164400	Glyma.13G136300	6	AT3G09600	AT5G61210
Glyma.04G164400	Glyma.20G149100	6	AT4G14770	AT5G61210
Glyma.04G165000	Glyma.15G022800	5	AT1G51700	AT5G07800
Glyma.04G165000	Glyma.08G298200	5	AT2G02820	AT5G07800
Glyma.04G165000	Glyma.11G242200	5	AT2G22430	AT5G07800
Glyma.04G165000	Glyma.13G136300	5	AT3G09600	AT5G07800
Glyma.04G165000	Glyma.13G279900	5	AT3G15500	AT5G07800
Glyma.04G167800	Glyma.16G167500	2	AT1G76890	AT2G03090
Glyma.04G167800	Glyma.13G136300	2	AT3G09600	AT2G03090
Glyma.04G167800	Glyma.20G149100	2	AT4G14770	AT2G03090
Glyma.04G167800	Glyma.07G178500	2	AT4G37180	AT2G03090
Glyma.04G168600	Glyma.02G080200	6	AT2G33710	AT5G08650
Glyma.04G168600	Glyma.13G136300	6	AT3G09600	AT5G08650
Glyma.04G171800	Glyma.05G160800	8	AT1G29280	AT1G79360
Glyma.04G171800	Glyma.16G031900	8	AT4G01250	AT1G79360
Glyma.04G174400	Glyma.02G080200	6	AT2G33710	AT1G74730
Glyma.04G174400	Glyma.09G184300	6	AT3G12250	AT1G74730
Glyma.04G175900	Glyma.02G080200	6	AT2G33710	AT1G74780
Glyma.04G177600	Glyma.02G080200	6	AT2G33710	AT5G62580
Glyma.04G177600	Glyma.13G136300	6	AT3G09600	AT5G62580
Glyma.04G177600	Glyma.09G184300	6	AT3G12250	AT5G62580
Glyma.04G178100	Glyma.07G178500	2	AT4G37180	AT3G48140
Glyma.04G180300	Glyma.01G216000	1	AT1G12610	AT2G26730
Glyma.04G180300	Glyma.08G042100	1	AT1G25340	AT2G26730
Glyma.04G180300	Glyma.06G124300	1	AT3G52440	AT2G26730
Glyma.04G180400	Glyma.14G217700	9	AT1G19850	AT5G25610
Glyma.04G180400	Glyma.17G094400	9	AT1G74840	AT5G25610
Glyma.04G180400	Glyma.06G187600	9	AT1G74840	AT5G25610
Glyma.04G180400	Glyma.16G031900	9	AT4G01250	AT5G25610
Glyma.04G180400	Glyma.09G038300	9	AT4G16150	AT5G25610
Glyma.04G180400	Glyma.08G018300	9	AT4G23550	AT5G25610
Glyma.04G180800	Glyma.06G114000	8	AT1G01720	AT5G62865
Glyma.04G180800	Glyma.05G234600	8	AT1G25340	AT5G62865
Glyma.04G180800	Glyma.05G160800	8	AT1G29280	AT5G62865
Glyma.04G180800	Glyma.08G298200	8	AT2G02820	AT5G62865
Glyma.04G180800	Glyma.09G184300	8	AT3G12250	AT5G62865
Glyma.04G180800	Glyma.16G031900	8	AT4G01250	AT5G62865
Glyma.04G181500	Glyma.17G094400	1	AT1G74840	AT1G62400
Glyma.04G181500	Glyma.06G124300	1	AT3G52440	AT1G62400
Glyma.04G181900	Glyma.11G047300	4	AT5G67580	AT2G36330
Glyma.04G185900	Glyma.07G178500	2	AT4G37180	AT5G63080
Glyma.04G188200	Glyma.02G080200	6	AT2G33710	AT5G50180
Glyma.04G188200	Glyma.13G136300	6	AT3G09600	AT5G50180
Glyma.04G188400	Glyma.09G184300	6	AT3G12250	AT4G24710
Glyma.04G188700	Glyma.17G094400	1	AT1G74840	AT4G20360
Glyma.04G189700	Glyma.05G195000	9	AT1G01720	AT2G45570
Glyma.04G189700	Glyma.14G217700	9	AT1G19850	AT2G45570
Glyma.04G189700	Glyma.08G018300	9	AT4G23550	AT2G45570
Glyma.04G189900	Glyma.07G178500	4	AT4G37180	AT5G14420
Glyma.04G189900	Glyma.11G047300	4	AT5G67580	AT5G14420
Glyma.04G195400	Glyma.06G124300	1	AT3G52440	AT2G27110
Glyma.04G195700	Glyma.09G184300	3	AT3G12250	AT1G67340
Glyma.04G196400	Glyma.12G158900	7	AT1G53230	AT3G01930
Glyma.04G197300	Glyma.05G234600	8	AT1G25340	AT5G50740
Glyma.04G197300	Glyma.05G160800	8	AT1G29280	AT5G50740
Glyma.04G197300	Glyma.08G298200	8	AT2G02820	AT5G50740
Glyma.04G197300	Glyma.16G031900	8	AT4G01250	AT5G50740
Glyma.04G201500	Glyma.13G136300	5	AT3G09600	AT5G61910
Glyma.04G203600	Glyma.11G047300	4	AT5G67580	AT5G23570
Glyma.04G213900	Glyma.04G039300	9	AT1G45249	AT1G77120
Glyma.04G219200	Glyma.09G184300	3	AT3G12250	AT2G21940
Glyma.04G219600	Glyma.07G178500	4	AT4G37180	AT1G72900
Glyma.04G221600	Glyma.13G136300	6	AT3G09600	AT2G40540
Glyma.04G221600	Glyma.20G149100	6	AT4G14770	AT2G40540
Glyma.04G222400	Glyma.05G234600	8	AT1G25340	AT5G05270
Glyma.04G225100	Glyma.15G022800	5	AT1G51700	AT1G33400
Glyma.04G225100	Glyma.13G136300	5	AT3G09600	AT1G33400
Glyma.04G225500	Glyma.13G136300	2	AT3G09600	AT5G24660
Glyma.04G225500	Glyma.20G149100	2	AT4G14770	AT5G24660
Glyma.04G225500	Glyma.07G178500	2	AT4G37180	AT5G24660
Glyma.04G226700	Glyma.06G124300	1	AT3G52440	AT4G35580
Glyma.04G226700	Glyma.01G143500	1	AT5G62020	AT4G35580
Glyma.04G228300	Glyma.09G184300	3	AT3G12250	AT5G24470
Glyma.04G228500	Glyma.02G080200	6	AT2G33710	AT5G54180
Glyma.04G228500	Glyma.13G136300	6	AT3G09600	AT5G54180
Glyma.04G228900	Glyma.09G184300	6	AT3G12250	AT5G54165
Glyma.04G229400	Glyma.11G047300	4	AT5G67580	AT1G32790
Glyma.04G229700	Glyma.11G047300	4	AT5G67580	AT5G03890
Glyma.04G232900	Glyma.07G178500	4	AT4G37180	AT1G09150
Glyma.04G233000	Glyma.09G184300	3	AT3G12250	AT4G27730
Glyma.04G233400	Glyma.11G047300	4	AT5G67580	AT5G24320
Glyma.04G233500	Glyma.13G136300	6	AT3G09600	AT5G53490
Glyma.04G233500	Glyma.09G184300	6	AT3G12250	AT5G53490
Glyma.04G234500	Glyma.13G136300	6	AT3G09600	AT3G49290
Glyma.04G234500	Glyma.20G149100	6	AT4G14770	AT3G49290
Glyma.04G235100	Glyma.17G094400	1	AT1G74840	AT5G52990
Glyma.04G235100	Glyma.06G124300	1	AT3G52440	AT5G52990
Glyma.04G236200	Glyma.08G042100	1	AT1G25340	AT5G53370
Glyma.04G236200	Glyma.04G039300	1	AT1G45249	AT5G53370
Glyma.04G236200	Glyma.06G124300	1	AT3G52440	AT5G53370
Glyma.04G236200	Glyma.09G038300	1	AT4G16150	AT5G53370
Glyma.04G236900	Glyma.01G216000	1	AT1G12610	AT5G53460
Glyma.04G236900	Glyma.08G042100	1	AT1G25340	AT5G53460
Glyma.04G236900	Glyma.06G124300	1	AT3G52440	AT5G53460
Glyma.04G243200	Glyma.06G114000	5	AT1G01720	AT1G43980
Glyma.04G243200	Glyma.04G249000	5	AT1G01720	AT1G43980
Glyma.04G243200	Glyma.08G298200	5	AT2G02820	AT1G43980
Glyma.04G243200	Glyma.11G242200	5	AT2G22430	AT1G43980
Glyma.04G243900	Glyma.14G217700	9	AT1G19850	AT5G64030
Glyma.04G243900	Glyma.06G187600	9	AT1G74840	AT5G64030
Glyma.04G243900	Glyma.17G094400	9	AT1G74840	AT5G64030
Glyma.04G245700	Glyma.02G080200	6	AT2G33710	AT1G21610
Glyma.04G249000	Glyma.06G114000	8	AT1G01720	AT1G01720
Glyma.04G249000	Glyma.05G160800	8	AT1G29280	AT1G01720
Glyma.04G249000	Glyma.09G184300	8	AT3G12250	AT1G01720
Glyma.04G249000	Glyma.16G031900	8	AT4G01250	AT1G01720
Glyma.04G251000	Glyma.04G249000	5	AT1G01720	AT4G08290
Glyma.04G251000	Glyma.06G114000	5	AT1G01720	AT4G08290
Glyma.04G251000	Glyma.15G022800	5	AT1G51700	AT4G08290
Glyma.04G251000	Glyma.08G298200	5	AT2G02820	AT4G08290
Glyma.04G251000	Glyma.11G242200	5	AT2G22430	AT4G08290
Glyma.04G251000	Glyma.13G279900	5	AT3G15500	AT4G08290
Glyma.04G253700	Glyma.02G080200	6	AT2G33710	AT1G36980
Glyma.04G254200	Glyma.07G178500	4	AT4G37180	AT1G77850
Glyma.05G001000	Glyma.07G178500	4	AT4G37180	AT1G66520
Glyma.05G001000	Glyma.11G047300	4	AT5G67580	AT1G66520
Glyma.05G002600	Glyma.20G149100	6	AT4G14770	AT3G27560
Glyma.05G007600	Glyma.16G167500	2	AT1G76890	AT5G14760
Glyma.05G007600	Glyma.20G149100	2	AT4G14770	AT5G14760
Glyma.05G012300	Glyma.09G184300	3	AT3G12250	AT1G08510
Glyma.05G013800	Glyma.09G184300	8	AT3G12250	AT3G18570
Glyma.05G015400	Glyma.17G094400	1	AT1G74840	AT1G68710
Glyma.05G015400	Glyma.06G124300	1	AT3G52440	AT1G68710
Glyma.05G016800	Glyma.11G047300	4	AT5G67580	AT5G08180
Glyma.05G017900	Glyma.09G184300	3	AT3G12250	AT5G15740
Glyma.05G018800	Glyma.09G184300	3	AT3G12250	AT5G60910
Glyma.05G022900	Glyma.02G080200	6	AT2G33710	AT1G31330
Glyma.05G024000	Glyma.16G031900	9	AT4G01250	AT1G74360
Glyma.05G024000	Glyma.08G018300	9	AT4G23550	AT1G74360
Glyma.05G024300	Glyma.02G080200	6	AT2G33710	AT1G18680
Glyma.05G024300	Glyma.09G184300	6	AT3G12250	AT1G18680
Glyma.05G029800	Glyma.05G195000	9	AT1G01720	AT5G62740
Glyma.05G029800	Glyma.14G217700	9	AT1G19850	AT5G62740
Glyma.05G030000	Glyma.01G216000	1	AT1G12610	AT3G01470
Glyma.05G030000	Glyma.08G042100	1	AT1G25340	AT3G01470
Glyma.05G030000	Glyma.17G094400	1	AT1G74840	AT3G01470
Glyma.05G030000	Glyma.06G124300	1	AT3G52440	AT3G01470
Glyma.05G030800	Glyma.09G184300	3	AT3G12250	AT1G74740
Glyma.05G032400	Glyma.09G184300	3	AT3G12250	AT1G74860
Glyma.05G034600	Glyma.08G042100	1	AT1G25340	AT5G62570
Glyma.05G034600	Glyma.17G094400	1	AT1G74840	AT5G62570
Glyma.05G034600	Glyma.09G284500	1	AT5G23280	AT5G62570
Glyma.05G036600	Glyma.07G178500	4	AT4G37180	AT5G50000
Glyma.05G039800	Glyma.17G240100	5	AT1G46768	AT5G50150
Glyma.05G039800	Glyma.15G022800	5	AT1G51700	AT5G50150
Glyma.05G039800	Glyma.08G298200	5	AT2G02820	AT5G50150
Glyma.05G039800	Glyma.11G242200	5	AT2G22430	AT5G50150
Glyma.05G039800	Glyma.13G153200	5	AT2G36270	AT5G50150
Glyma.05G039800	Glyma.13G136300	5	AT3G09600	AT5G50150
Glyma.05G039800	Glyma.13G279900	5	AT3G15500	AT5G50150
Glyma.05G040200	Glyma.16G167500	2	AT1G76890	AT3G54170
Glyma.05G040200	Glyma.13G136300	2	AT3G09600	AT3G54170
Glyma.05G040200	Glyma.20G149100	2	AT4G14770	AT3G54170
Glyma.05G041700	Glyma.13G136300	6	AT3G09600	AT4G24700
Glyma.05G044600	Glyma.02G080200	6	AT2G33710	AT3G48460
Glyma.05G044600	Glyma.13G136300	6	AT3G09600	AT3G48460
Glyma.05G044600	Glyma.20G149100	6	AT4G14770	AT3G48460
Glyma.05G045800	Glyma.13G136300	2	AT3G09600	AT5G63350
Glyma.05G047700	Glyma.09G184300	3	AT3G12250	AT3G48530
Glyma.05G048000	Glyma.02G080200	6	AT2G33710	AT4G09650
Glyma.05G048000	Glyma.13G136300	6	AT3G09600	AT4G09650
Glyma.05G048000	Glyma.20G149100	6	AT4G14770	AT4G09650
Glyma.05G049100	Glyma.08G298200	5	AT2G02820	AT1G63110
Glyma.05G051700	Glyma.07G178500	4	AT4G37180	AT4G22680
Glyma.05G054800	Glyma.07G178500	4	AT4G37180	AT4G11980
Glyma.05G055700	Glyma.06G114000	8	AT1G01720	AT1G62710
Glyma.05G055700	Glyma.05G160800	8	AT1G29280	AT1G62710
Glyma.05G055700	Glyma.17G240100	8	AT1G46768	AT1G62710
Glyma.05G055700	Glyma.15G022800	8	AT1G51700	AT1G62710
Glyma.05G055700	Glyma.09G184300	8	AT3G12250	AT1G62710
Glyma.05G055700	Glyma.16G031900	8	AT4G01250	AT1G62710
Glyma.05G056000	Glyma.07G178500	4	AT4G37180	AT2G45190
Glyma.05G056300	Glyma.09G184300	6	AT3G12250	AT1G12240
Glyma.05G056300	Glyma.20G149100	6	AT4G14770	AT1G12240
Glyma.05G058100	Glyma.20G149100	2	AT4G14770	AT4G17260
Glyma.05G061400	Glyma.13G136300	6	AT3G09600	AT4G16720
Glyma.05G065700	Glyma.06G124300	1	AT3G52440	AT4G17030
Glyma.05G066200	Glyma.08G298200	5	AT2G02820	AT5G07440
Glyma.05G066200	Glyma.13G136300	5	AT3G09600	AT5G07440
Glyma.05G068500	Glyma.03G018800	3	AT2G45680	AT5G47060
Glyma.05G068500	Glyma.09G184300	3	AT3G12250	AT5G47060
Glyma.05G070200	Glyma.09G184300	3	AT3G12250	AT4G18020
Glyma.05G070400	Glyma.13G136300	6	AT3G09600	AT4G18010
Glyma.05G080400	Glyma.07G178500	4	AT4G37180	AT3G50520
Glyma.05G082400	Glyma.16G031900	8	AT4G01250	AT5G66900
Glyma.05G085400	Glyma.11G047300	4	AT5G67580	AT5G47820
Glyma.05G089100	Glyma.09G184300	6	AT3G12250	AT5G27740
Glyma.05G091200	Glyma.08G298200	5	AT2G02820	AT4G36920
Glyma.05G091200	Glyma.11G242200	5	AT2G22430	AT4G36920
Glyma.05G091200	Glyma.13G153200	5	AT2G36270	AT4G36920
Glyma.05G097100	Glyma.09G184300	3	AT3G12250	AT5G67250
Glyma.05G098200	Glyma.09G184300	3	AT3G12250	AT4G37260
Glyma.05G101300	Glyma.14G217700	9	AT1G19850	AT4G37390
Glyma.05G101300	Glyma.04G039300	9	AT1G45249	AT4G37390
Glyma.05G101300	Glyma.16G031900	9	AT4G01250	AT4G37390
Glyma.05G101300	Glyma.08G018300	9	AT4G23550	AT4G37390
Glyma.05G101300	Glyma.09G284500	9	AT5G23280	AT4G37390
Glyma.05G101700	Glyma.15G022800	5	AT1G51700	AT2G23150
Glyma.05G101700	Glyma.13G153200	5	AT2G36270	AT2G23150
Glyma.05G102100	Glyma.17G240100	5	AT1G46768	AT4G37450
Glyma.05G102100	Glyma.08G298200	5	AT2G02820	AT4G37450
Glyma.05G102100	Glyma.11G242200	5	AT2G22430	AT4G37450
Glyma.05G102800	Glyma.06G114000	5	AT1G01720	AT4G37470
Glyma.05G102800	Glyma.04G249000	5	AT1G01720	AT4G37470
Glyma.05G102800	Glyma.13G136300	5	AT3G09600	AT4G37470
Glyma.05G102800	Glyma.13G279900	5	AT3G15500	AT4G37470
Glyma.05G103000	Glyma.02G080200	6	AT2G33710	AT5G67350
Glyma.05G103000	Glyma.09G184300	6	AT3G12250	AT5G67350
Glyma.05G103000	Glyma.20G149100	6	AT4G14770	AT5G67350
Glyma.05G103200	Glyma.04G039300	1	AT1G45249	AT5G67360
Glyma.05G103200	Glyma.06G124300	1	AT3G52440	AT5G67360
Glyma.05G103600	Glyma.14G217700	9	AT1G19850	AT5G67400
Glyma.05G103600	Glyma.16G031900	9	AT4G01250	AT5G67400
Glyma.05G103600	Glyma.08G018300	9	AT4G23550	AT5G67400
Glyma.05G104800	Glyma.09G184300	3	AT3G12250	AT2G23060
Glyma.05G105800	Glyma.17G240100	5	AT1G46768	AT3G49870
Glyma.05G105800	Glyma.15G022800	5	AT1G51700	AT3G49870
Glyma.05G105800	Glyma.13G153200	5	AT2G36270	AT3G49870
Glyma.05G107600	Glyma.06G114000	8	AT1G01720	AT5G65890
Glyma.05G107600	Glyma.09G184300	8	AT3G12250	AT5G65890
Glyma.05G110400	Glyma.08G042100	1	AT1G25340	AT5G65700
Glyma.05G110400	Glyma.04G039300	1	AT1G45249	AT5G65700
Glyma.05G110400	Glyma.06G124300	1	AT3G52440	AT5G65700
Glyma.05G110400	Glyma.01G143500	1	AT5G62020	AT5G65700
Glyma.05G111500	Glyma.14G217700	9	AT1G19850	AT4G17800
Glyma.05G111500	Glyma.17G095000	9	AT1G59640	AT4G17800
Glyma.05G111500	Glyma.16G031900	9	AT4G01250	AT4G17800
Glyma.05G111500	Glyma.09G038300	9	AT4G16150	AT4G17800
Glyma.05G111500	Glyma.08G018300	9	AT4G23550	AT4G17800
Glyma.05G111500	Glyma.09G284500	9	AT5G23280	AT4G17800
Glyma.05G112000	Glyma.08G298200	8	AT2G02820	AT1G32560
Glyma.05G112000	Glyma.16G031900	8	AT4G01250	AT1G32560
Glyma.05G113300	Glyma.13G136300	6	AT3G09600	AT5G46580
Glyma.05G113300	Glyma.20G149100	6	AT4G14770	AT5G46580
Glyma.05G120300	Glyma.07G178500	4	AT4G37180	AT3G09580
Glyma.05G121500	Glyma.08G298200	8	AT2G02820	AT3G43660
Glyma.05G123700	Glyma.05G195000	9	AT1G01720	AT5G06860
Glyma.05G123700	Glyma.14G217700	9	AT1G19850	AT5G06860
Glyma.05G123700	Glyma.16G031900	9	AT4G01250	AT5G06860
Glyma.05G123700	Glyma.08G018300	9	AT4G23550	AT5G06860
Glyma.05G123900	Glyma.05G195000	9	AT1G01720	AT5G06860
Glyma.05G123900	Glyma.14G217700	9	AT1G19850	AT5G06860
Glyma.05G123900	Glyma.16G031900	9	AT4G01250	AT5G06860
Glyma.05G123900	Glyma.08G018300	9	AT4G23550	AT5G06860
Glyma.05G124000	Glyma.01G216000	1	AT1G12610	AT5G06860
Glyma.05G124000	Glyma.06G124300	1	AT3G52440	AT5G06860
Glyma.05G125600	Glyma.09G184300	3	AT3G12250	AT4G20840
Glyma.05G126800	Glyma.09G184300	3	AT3G12250	AT5G61820
Glyma.05G127500	Glyma.08G042100	1	AT1G25340	AT4G18160
Glyma.05G127500	Glyma.17G094400	1	AT1G74840	AT4G18160
Glyma.05G127800	Glyma.06G114000	5	AT1G01720	AT4G18240
Glyma.05G127800	Glyma.04G249000	5	AT1G01720	AT4G18240
Glyma.05G127800	Glyma.15G022800	5	AT1G51700	AT4G18240
Glyma.05G127800	Glyma.08G298200	5	AT2G02820	AT4G18240
Glyma.05G127800	Glyma.13G136300	5	AT3G09600	AT4G18240
Glyma.05G128000	Glyma.17G094400	1	AT1G74840	AT1G29930
Glyma.05G136300	Glyma.07G178500	4	AT4G37180	AT2G02040
Glyma.05G136300	Glyma.11G047300	4	AT5G67580	AT2G02040
Glyma.05G137300	Glyma.13G136300	5	AT3G09600	AT2G35585
Glyma.05G137500	Glyma.06G124300	1	AT3G52440	AT1G17020
Glyma.05G138700	Glyma.09G184300	3	AT3G12250	AT1G14720
Glyma.05G140200	Glyma.07G178500	4	AT4G37180	AT1G53025
Glyma.05G141000	Glyma.09G184300	6	AT3G12250	AT1G30120
Glyma.05G142400	Glyma.06G114000	8	AT1G01720	AT1G30220
Glyma.05G142400	Glyma.05G160800	8	AT1G29280	AT1G30220
Glyma.05G142400	Glyma.08G298200	8	AT2G02820	AT1G30220
Glyma.05G142400	Glyma.16G031900	8	AT4G01250	AT1G30220
Glyma.05G143100	Glyma.08G042100	1	AT1G25340	AT1G17210
Glyma.05G143100	Glyma.04G039300	1	AT1G45249	AT1G17210
Glyma.05G143700	Glyma.20G149100	2	AT4G14770	AT3G59540
Glyma.05G144000	Glyma.15G022800	5	AT1G51700	AT4G21060
Glyma.05G145200	Glyma.02G080200	6	AT2G33710	AT3G01750
Glyma.05G147100	Glyma.05G195000	9	AT1G01720	AT1G13710
Glyma.05G147100	Glyma.14G217700	9	AT1G19850	AT1G13710
Glyma.05G147100	Glyma.06G187600	9	AT1G74840	AT1G13710
Glyma.05G147100	Glyma.17G094400	9	AT1G74840	AT1G13710
Glyma.05G147100	Glyma.16G031900	9	AT4G01250	AT1G13710
Glyma.05G147100	Glyma.08G018300	9	AT4G23550	AT1G13710
Glyma.05G147400	Glyma.07G178500	4	AT4G37180	AT1G67340
Glyma.05G149700	Glyma.06G114000	8	AT1G01720	AT4G14150
Glyma.05G149700	Glyma.05G234600	8	AT1G25340	AT4G14150
Glyma.05G149700	Glyma.05G160800	8	AT1G29280	AT4G14150
Glyma.05G149700	Glyma.08G298200	8	AT2G02820	AT4G14150
Glyma.05G149700	Glyma.16G031900	8	AT4G01250	AT4G14150
Glyma.05G149800	Glyma.06G114000	8	AT1G01720	AT2G31980
Glyma.05G149800	Glyma.05G160800	8	AT1G29280	AT2G31980
Glyma.05G149800	Glyma.06G187600	8	AT1G74840	AT2G31980
Glyma.05G149800	Glyma.08G298200	8	AT2G02820	AT2G31980
Glyma.05G149800	Glyma.16G031900	8	AT4G01250	AT2G31980
Glyma.05G150600	Glyma.02G080200	6	AT2G33710	AT4G15550
Glyma.05G150600	Glyma.13G136300	6	AT3G09600	AT4G15550
Glyma.05G150600	Glyma.09G184300	6	AT3G12250	AT4G15550
Glyma.05G151100	Glyma.08G042100	1	AT1G25340	AT4G19710
Glyma.05G151100	Glyma.04G039300	1	AT1G45249	AT4G19710
Glyma.05G151100	Glyma.17G094400	1	AT1G74840	AT4G19710
Glyma.05G151100	Glyma.06G124300	1	AT3G52440	AT4G19710
Glyma.05G151200	Glyma.16G031900	9	AT4G01250	AT3G23790
Glyma.05G154100	Glyma.11G047300	4	AT5G67580	AT2G32760
Glyma.05G155600	Glyma.09G184300	3	AT3G12250	AT1G15670
Glyma.05G156800	Glyma.20G149100	2	AT4G14770	AT5G19830
Glyma.05G157000	Glyma.09G184300	3	AT3G12250	AT1G75390
Glyma.05G159200	Glyma.05G195000	9	AT1G01720	AT5G45800
Glyma.05G159200	Glyma.14G217700	9	AT1G19850	AT5G45800
Glyma.05G159200	Glyma.04G039300	9	AT1G45249	AT5G45800
Glyma.05G159200	Glyma.06G187600	9	AT1G74840	AT5G45800
Glyma.05G159200	Glyma.17G094400	9	AT1G74840	AT5G45800
Glyma.05G159200	Glyma.16G031900	9	AT4G01250	AT5G45800
Glyma.05G160800	Glyma.14G217700	9	AT1G19850	AT1G29280
Glyma.05G160800	Glyma.04G039300	9	AT1G45249	AT1G29280
Glyma.05G160800	Glyma.16G031900	9	AT4G01250	AT1G29280
Glyma.05G167600	Glyma.07G178500	4	AT4G37180	AT2G43850
Glyma.05G172200	Glyma.07G178500	4	AT4G37180	AT1G13180
Glyma.05G172200	Glyma.11G047300	4	AT5G67580	AT1G13180
Glyma.05G172400	Glyma.04G249000	5	AT1G01720	AT3G26100
Glyma.05G172400	Glyma.06G114000	5	AT1G01720	AT3G26100
Glyma.05G172400	Glyma.13G136300	5	AT3G09600	AT3G26100
Glyma.05G172400	Glyma.13G279900	5	AT3G15500	AT3G26100
Glyma.05G173300	Glyma.14G217700	9	AT1G19850	AT1G13130
Glyma.05G173300	Glyma.16G031900	9	AT4G01250	AT1G13130
Glyma.05G173300	Glyma.08G018300	9	AT4G23550	AT1G13130
Glyma.05G174100	Glyma.08G298200	8	AT2G02820	AT1G71190
Glyma.05G174100	Glyma.09G184300	8	AT3G12250	AT1G71190
Glyma.05G175600	Glyma.16G167500	2	AT1G76890	AT4G40060
Glyma.05G175600	Glyma.13G136300	2	AT3G09600	AT4G40060
Glyma.05G175600	Glyma.20G149100	2	AT4G14770	AT4G40060
Glyma.05G175600	Glyma.07G178500	2	AT4G37180	AT4G40060
Glyma.05G175600	Glyma.09G284300	2	AT5G23280	AT4G40060
Glyma.05G179100	Glyma.14G217700	9	AT1G19850	AT4G39840
Glyma.05G179100	Glyma.17G095000	9	AT1G59640	AT4G39840
Glyma.05G179100	Glyma.16G031900	9	AT4G01250	AT4G39840
Glyma.05G179100	Glyma.08G018300	9	AT4G23550	AT4G39840
Glyma.05G179400	Glyma.14G217700	9	AT1G19850	AT5G65160
Glyma.05G179800	Glyma.08G042100	1	AT1G25340	AT5G65140
Glyma.05G179800	Glyma.06G124300	1	AT3G52440	AT5G65140
Glyma.05G179900	Glyma.15G022800	5	AT1G51700	AT4G39780
Glyma.05G179900	Glyma.11G242200	5	AT2G22430	AT4G39780
Glyma.05G179900	Glyma.13G136300	5	AT3G09600	AT4G39780
Glyma.05G179900	Glyma.13G279900	5	AT3G15500	AT4G39780
Glyma.05G180400	Glyma.06G114000	5	AT1G01720	AT5G65090
Glyma.05G180400	Glyma.04G249000	5	AT1G01720	AT5G65090
Glyma.05G180400	Glyma.11G242200	5	AT2G22430	AT5G65090
Glyma.05G180400	Glyma.13G136300	5	AT3G09600	AT5G65090
Glyma.05G180400	Glyma.13G279900	5	AT3G15500	AT5G65090
Glyma.05G182100	Glyma.09G184300	3	AT3G12250	AT5G65207
Glyma.05G188500	Glyma.07G178500	4	AT4G37180	AT3G27740
Glyma.05G192700	Glyma.01G216000	1	AT1G12610	AT2G13610
Glyma.05G192700	Glyma.06G124300	1	AT3G52440	AT2G13610
Glyma.05G192800	Glyma.07G178500	4	AT4G37180	AT5G64010
Glyma.05G193200	Glyma.08G042100	1	AT1G25340	AT5G64030
Glyma.05G193200	Glyma.17G094400	1	AT1G74840	AT5G64030
Glyma.05G193200	Glyma.06G124300	1	AT3G52440	AT5G64030
Glyma.05G194800	Glyma.06G114000	8	AT1G01720	AT1G27990
Glyma.05G194800	Glyma.05G234600	8	AT1G25340	AT1G27990
Glyma.05G194800	Glyma.17G240100	8	AT1G46768	AT1G27990
Glyma.05G194800	Glyma.09G184300	8	AT3G12250	AT1G27990
Glyma.05G194800	Glyma.16G031900	8	AT4G01250	AT1G27990
Glyma.05G195000	Glyma.09G184300	3	AT3G12250	AT1G01720
Glyma.05G195200	Glyma.17G094400	1	AT1G74840	AT3G14880
Glyma.05G195500	Glyma.13G136300	6	AT3G09600	AT5G64440
Glyma.05G195500	Glyma.09G184300	6	AT3G12250	AT5G64440
Glyma.05G195500	Glyma.20G149100	6	AT4G14770	AT5G64440
Glyma.05G198000	Glyma.17G240100	8	AT1G46768	AT1G61070
Glyma.05G198000	Glyma.08G298200	8	AT2G02820	AT1G61070
Glyma.05G198000	Glyma.09G184300	8	AT3G12250	AT1G61070
Glyma.05G198000	Glyma.16G031900	8	AT4G01250	AT1G61070
Glyma.05G200500	Glyma.02G080200	6	AT2G33710	AT4G25080
Glyma.05G200500	Glyma.20G149100	6	AT4G14770	AT4G25080
Glyma.05G202000	Glyma.14G217700	9	AT1G19850	AT5G50860
Glyma.05G202000	Glyma.04G039300	9	AT1G45249	AT5G50860
Glyma.05G202000	Glyma.16G031900	9	AT4G01250	AT5G50860
Glyma.05G202000	Glyma.08G018300	9	AT4G23550	AT5G50860
Glyma.05G207300	Glyma.02G080200	6	AT2G33710	AT1G63470
Glyma.05G207500	Glyma.20G149100	6	AT4G14770	AT5G12250
Glyma.05G209100	Glyma.09G184300	3	AT3G12250	AT5G52430
Glyma.05G210000	Glyma.06G114000	5	AT1G01720	AT3G61460
Glyma.05G210000	Glyma.04G249000	5	AT1G01720	AT3G61460
Glyma.05G210000	Glyma.15G022800	5	AT1G51700	AT3G61460
Glyma.05G210000	Glyma.11G242200	5	AT2G22430	AT3G61460
Glyma.05G210000	Glyma.13G136300	5	AT3G09600	AT3G61460
Glyma.05G210000	Glyma.13G279900	5	AT3G15500	AT3G61460
Glyma.05G210300	Glyma.02G080200	6	AT2G33710	AT5G41410
Glyma.05G210300	Glyma.13G136300	6	AT3G09600	AT5G41410
Glyma.05G210300	Glyma.09G184300	6	AT3G12250	AT5G41410
Glyma.05G210300	Glyma.20G149100	6	AT4G14770	AT5G41410
Glyma.05G211900	Glyma.05G195000	9	AT1G01720	AT4G23550
Glyma.05G211900	Glyma.14G217700	9	AT1G19850	AT4G23550
Glyma.05G211900	Glyma.16G031900	9	AT4G01250	AT4G23550
Glyma.05G211900	Glyma.08G018300	9	AT4G23550	AT4G23550
Glyma.05G213200	Glyma.07G178500	4	AT4G37180	AT4G23650
Glyma.05G213200	Glyma.11G047300	4	AT5G67580	AT4G23650
Glyma.05G214700	Glyma.20G149100	6	AT4G14770	AT4G23760
Glyma.05G217100	Glyma.15G022800	8	AT1G51700	AT4G10960
Glyma.05G217100	Glyma.16G031900	8	AT4G01250	AT4G10960
Glyma.05G218500	Glyma.13G136300	2	AT3G09600	AT5G42050
Glyma.05G218900	Glyma.13G136300	5	AT3G09600	AT4G10890
Glyma.05G219000	Glyma.01G216000	1	AT1G12610	AT4G10840
Glyma.05G219900	Glyma.06G187600	9	AT1G74840	AT4G24050
Glyma.05G219900	Glyma.17G094400	9	AT1G74840	AT4G24050
Glyma.05G219900	Glyma.16G031900	9	AT4G01250	AT4G24050
Glyma.05G219900	Glyma.08G018300	9	AT4G23550	AT4G24050
Glyma.05G221700	Glyma.07G178500	4	AT4G37180	AT2G38670
Glyma.05G222400	Glyma.06G124300	1	AT3G52440	AT2G19590
Glyma.05G222800	Glyma.07G178500	4	AT4G37180	AT5G56750
Glyma.05G224400	Glyma.06G187600	8	AT1G74840	AT2G19810
Glyma.05G224400	Glyma.08G298200	8	AT2G02820	AT2G19810
Glyma.05G224400	Glyma.09G184300	8	AT3G12250	AT2G19810
Glyma.05G229300	Glyma.16G167500	2	AT1G76890	AT4G29080
Glyma.05G229500	Glyma.07G178500	4	AT4G37180	AT4G29100
Glyma.05G229700	Glyma.16G167500	2	AT1G76890	AT1G52190
Glyma.05G229700	Glyma.13G136300	2	AT3G09600	AT1G52190
Glyma.05G233500	Glyma.12G158900	7	AT1G53230	AT1G13360
Glyma.05G234600	Glyma.09G184300	3	AT3G12250	AT1G25340
Glyma.05G237300	Glyma.09G184300	3	AT3G12250	AT1G68390
Glyma.05G237500	Glyma.09G184300	3	AT3G12250	AT3G18290
Glyma.05G238200	Glyma.09G184300	3	AT3G12250	AT1G67920
Glyma.05G239400	Glyma.09G184300	3	AT3G12250	AT1G68050
Glyma.05G240200	Glyma.14G217700	9	AT1G19850	AT1G14780
Glyma.05G240200	Glyma.16G031900	9	AT4G01250	AT1G14780
Glyma.05G240200	Glyma.08G018300	9	AT4G23550	AT1G14780
Glyma.05G240200	Glyma.09G284500	9	AT5G23280	AT1G14780
Glyma.05G240700	Glyma.09G284500	1	AT5G23280	AT1G14810
Glyma.05G242400	Glyma.07G178500	4	AT4G37180	AT3G18215
Glyma.05G245300	Glyma.15G022800	5	AT1G51700	AT1G73660
Glyma.05G245300	Glyma.11G242200	5	AT2G22430	AT1G73660
Glyma.05G245600	Glyma.06G124300	1	AT3G52440	AT1G18210
Glyma.05G247300	Glyma.04G249000	5	AT1G01720	AT1G48480
Glyma.05G247300	Glyma.06G114000	5	AT1G01720	AT1G48480
Glyma.05G247300	Glyma.15G022800	5	AT1G51700	AT1G48480
Glyma.05G247300	Glyma.08G298200	5	AT2G02820	AT1G48480
Glyma.05G247300	Glyma.11G242200	5	AT2G22430	AT1G48480
Glyma.05G247300	Glyma.13G153200	5	AT2G36270	AT1G48480
Glyma.05G247300	Glyma.13G279900	5	AT3G15500	AT1G48480
Glyma.05G247500	Glyma.07G178500	4	AT4G37180	AT3G02850
Glyma.06G001500	Glyma.02G080200	6	AT2G33710	AT5G17670
Glyma.06G001500	Glyma.09G184300	6	AT3G12250	AT5G17670
Glyma.06G001600	Glyma.02G080200	6	AT2G33710	AT1G08540
Glyma.06G002000	Glyma.07G178500	4	AT4G37180	AT4G02600
Glyma.06G004800	Glyma.11G242200	5	AT2G22430	AT4G38690
Glyma.06G004800	Glyma.13G136300	5	AT3G09600	AT4G38690
Glyma.06G004800	Glyma.13G279900	5	AT3G15500	AT4G38690
Glyma.06G006000	Glyma.14G217700	9	AT1G19850	AT4G34800
Glyma.06G006000	Glyma.16G031900	9	AT4G01250	AT4G34800
Glyma.06G006000	Glyma.08G018300	9	AT4G23550	AT4G34800
Glyma.06G008900	Glyma.07G178500	4	AT4G37180	AT4G34660
Glyma.06G008900	Glyma.11G047300	4	AT5G67580	AT4G34660
Glyma.06G009400	Glyma.07G178500	2	AT4G37180	AT4G39100
Glyma.06G010200	Glyma.09G184300	3	AT3G12250	AT4G34590
Glyma.06G010400	Glyma.13G136300	2	AT3G09600	AT2G21520
Glyma.06G010400	Glyma.20G149100	2	AT4G14770	AT2G21520
Glyma.06G010400	Glyma.07G178500	2	AT4G37180	AT2G21520
Glyma.06G010400	Glyma.09G284300	2	AT5G23280	AT2G21520
Glyma.06G012100	Glyma.09G184300	3	AT3G12250	AT4G39230
Glyma.06G012700	Glyma.08G298200	5	AT2G02820	AT2G16250
Glyma.06G013400	Glyma.06G124300	1	AT3G52440	AT1G49320
Glyma.06G017700	Glyma.07G178500	4	AT4G37180	AT1G42470
Glyma.06G018500	Glyma.20G149100	6	AT4G14770	AT1G63610
Glyma.06G020700	Glyma.13G136300	2	AT3G09600	AT1G20330
Glyma.06G020700	Glyma.07G178500	2	AT4G37180	AT1G20330
Glyma.06G021400	Glyma.09G184300	3	AT3G12250	AT5G42200
Glyma.06G023900	Glyma.04G249000	5	AT1G01720	AT1G75800
Glyma.06G023900	Glyma.06G114000	5	AT1G01720	AT1G75800
Glyma.06G023900	Glyma.17G240100	5	AT1G46768	AT1G75800
Glyma.06G023900	Glyma.15G022800	5	AT1G51700	AT1G75800
Glyma.06G023900	Glyma.08G298200	5	AT2G02820	AT1G75800
Glyma.06G023900	Glyma.13G153200	5	AT2G36270	AT1G75800
Glyma.06G023900	Glyma.13G136300	5	AT3G09600	AT1G75800
Glyma.06G023900	Glyma.13G279900	5	AT3G15500	AT1G75800
Glyma.06G025100	Glyma.08G042100	1	AT1G25340	AT1G75680
Glyma.06G027700	Glyma.04G249000	5	AT1G01720	AT4G39090
Glyma.06G027700	Glyma.06G114000	5	AT1G01720	AT4G39090
Glyma.06G027700	Glyma.08G298200	5	AT2G02820	AT4G39090
Glyma.06G027700	Glyma.11G242200	5	AT2G22430	AT4G39090
Glyma.06G027700	Glyma.13G136300	5	AT3G09600	AT4G39090
Glyma.06G027700	Glyma.13G279900	5	AT3G15500	AT4G39090
Glyma.06G030000	Glyma.07G178500	4	AT4G37180	AT4G39170
Glyma.06G031000	Glyma.15G022800	8	AT1G51700	AT1G19530
Glyma.06G031000	Glyma.09G184300	8	AT3G12250	AT1G19530
Glyma.06G031100	Glyma.15G022800	8	AT1G51700	AT1G19530
Glyma.06G031100	Glyma.09G184300	8	AT3G12250	AT1G19530
Glyma.06G031300	Glyma.07G178500	2	AT4G37180	AT1G47271
Glyma.06G033700	Glyma.09G184300	3	AT3G12250	AT1G75100
Glyma.06G036300	Glyma.17G094400	1	AT1G74840	AT1G47710
Glyma.06G038600	Glyma.13G136300	6	AT3G09600	AT5G44250
Glyma.06G038600	Glyma.09G184300	6	AT3G12250	AT5G44250
Glyma.06G038600	Glyma.20G149100	6	AT4G14770	AT5G44250
Glyma.06G040300	Glyma.08G298200	5	AT2G02820	AT1G45230
Glyma.06G040300	Glyma.11G242200	5	AT2G22430	AT1G45230
Glyma.06G040400	Glyma.14G217700	9	AT1G19850	AT1G45249
Glyma.06G040400	Glyma.17G094400	9	AT1G74840	AT1G45249
Glyma.06G040400	Glyma.06G187600	9	AT1G74840	AT1G45249
Glyma.06G040400	Glyma.16G031900	9	AT4G01250	AT1G45249
Glyma.06G040400	Glyma.08G018300	9	AT4G23550	AT1G45249
Glyma.06G043000	Glyma.09G184300	3	AT3G12250	AT3G16150
Glyma.06G046400	Glyma.09G184300	3	AT3G12250	AT1G27840
Glyma.06G047600	Glyma.09G184300	3	AT3G12250	AT1G58420
Glyma.06G048100	Glyma.09G184300	6	AT3G12250	AT1G10150
Glyma.06G050100	Glyma.09G184300	3	AT3G12250	AT1G10070
Glyma.06G050300	Glyma.17G094400	1	AT1G74840	AT2G19810
Glyma.06G050300	Glyma.06G124300	1	AT3G52440	AT2G19810
Glyma.06G050600	Glyma.09G184300	3	AT3G12250	AT1G55340
Glyma.06G052000	Glyma.01G216000	1	AT1G12610	AT1G60960
Glyma.06G052000	Glyma.06G124300	1	AT3G52440	AT1G60960
Glyma.06G053000	Glyma.07G178500	4	AT4G37180	AT5G11950
Glyma.06G054000	Glyma.07G178500	4	AT4G37180	AT1G72770
Glyma.06G054000	Glyma.11G047300	4	AT5G67580	AT1G72770
Glyma.06G054300	Glyma.02G080200	6	AT2G33710	AT1G76940
Glyma.06G054300	Glyma.13G136300	6	AT3G09600	AT1G76940
Glyma.06G054300	Glyma.09G184300	6	AT3G12250	AT1G76940
Glyma.06G054800	Glyma.09G184300	3	AT3G12250	AT1G72820
Glyma.06G058200	Glyma.06G114000	8	AT1G01720	AT2G26260
Glyma.06G058200	Glyma.05G160800	8	AT1G29280	AT2G26260
Glyma.06G058200	Glyma.15G022800	8	AT1G51700	AT2G26260
Glyma.06G058200	Glyma.06G187600	8	AT1G74840	AT2G26260
Glyma.06G058200	Glyma.08G298200	8	AT2G02820	AT2G26260
Glyma.06G058200	Glyma.16G031900	8	AT4G01250	AT2G26260
Glyma.06G059000	Glyma.07G178500	4	AT4G37180	AT2G24640
Glyma.06G059000	Glyma.11G047300	4	AT5G67580	AT2G24640
Glyma.06G062100	Glyma.01G216000	1	AT1G12610	AT5G25110
Glyma.06G062100	Glyma.17G094400	1	AT1G74840	AT5G25110
Glyma.06G062100	Glyma.06G124300	1	AT3G52440	AT5G25110
Glyma.06G064000	Glyma.08G042100	1	AT1G25340	AT5G25190
Glyma.06G064000	Glyma.06G124300	1	AT3G52440	AT5G25190
Glyma.06G066200	Glyma.05G195000	9	AT1G01720	AT1G80490
Glyma.06G066200	Glyma.14G217700	9	AT1G19850	AT1G80490
Glyma.06G066200	Glyma.16G031900	9	AT4G01250	AT1G80490
Glyma.06G075200	Glyma.13G136300	6	AT3G09600	AT4G31130
Glyma.06G077200	Glyma.16G167500	2	AT1G76890	AT5G24890
Glyma.06G077200	Glyma.13G136300	2	AT3G09600	AT5G24890
Glyma.06G077200	Glyma.20G149100	2	AT4G14770	AT5G24890
Glyma.06G077200	Glyma.07G178500	2	AT4G37180	AT5G24890
Glyma.06G077400	Glyma.05G195000	9	AT1G01720	AT4G31550
Glyma.06G077400	Glyma.14G217700	9	AT1G19850	AT4G31550
Glyma.06G077400	Glyma.16G031900	9	AT4G01250	AT4G31550
Glyma.06G077400	Glyma.08G018300	9	AT4G23550	AT4G31550
Glyma.06G077400	Glyma.09G284500	9	AT5G23280	AT4G31550
Glyma.06G078700	Glyma.06G187600	8	AT1G74840	AT2G25890
Glyma.06G078700	Glyma.08G298200	8	AT2G02820	AT2G25890
Glyma.06G082700	Glyma.14G217700	9	AT1G19850	AT5G57850
Glyma.06G082800	Glyma.08G042100	1	AT1G25340	AT4G32760
Glyma.06G082800	Glyma.04G039300	1	AT1G45249	AT4G32760
Glyma.06G083900	Glyma.02G080200	6	AT2G33710	AT3G17210
Glyma.06G086600	Glyma.15G022800	5	AT1G51700	AT4G32880
Glyma.06G086600	Glyma.11G242200	5	AT2G22430	AT4G32880
Glyma.06G086600	Glyma.13G136300	5	AT3G09600	AT4G32880
Glyma.06G086600	Glyma.13G279900	5	AT3G15500	AT4G32880
Glyma.06G087400	Glyma.15G022800	5	AT1G51700	AT4G32860
Glyma.06G087400	Glyma.08G298200	5	AT2G02820	AT4G32860
Glyma.06G087400	Glyma.11G242200	5	AT2G22430	AT4G32860
Glyma.06G087400	Glyma.13G153200	5	AT2G36270	AT4G32860
Glyma.06G087400	Glyma.13G279900	5	AT3G15500	AT4G32860
Glyma.06G088400	Glyma.09G184300	3	AT3G12250	AT5G25930
Glyma.06G088600	Glyma.08G042100	1	AT1G25340	AT4G26270
Glyma.06G088600	Glyma.06G124300	1	AT3G52440	AT4G26270
Glyma.06G089600	Glyma.08G042100	1	AT1G25340	AT1G10020
Glyma.06G089600	Glyma.04G039300	1	AT1G45249	AT1G10020
Glyma.06G089600	Glyma.06G124300	1	AT3G52440	AT1G10020
Glyma.06G092300	Glyma.13G136300	6	AT3G09600	AT4G24400
Glyma.06G092300	Glyma.09G184300	6	AT3G12250	AT4G24400
Glyma.06G092300	Glyma.20G149100	6	AT4G14770	AT4G24400
Glyma.06G092900	Glyma.17G094400	1	AT1G74840	AT1G09890
Glyma.06G097500	Glyma.07G178500	4	AT4G37180	AT4G24490
Glyma.06G103100	Glyma.07G178500	4	AT4G37180	AT1G34750
Glyma.06G105200	Glyma.16G167500	2	AT1G76890	AT1G78070
Glyma.06G105200	Glyma.13G136300	2	AT3G09600	AT1G78070
Glyma.06G106500	Glyma.06G114000	5	AT1G01720	AT5G66870
Glyma.06G106500	Glyma.04G249000	5	AT1G01720	AT5G66870
Glyma.06G106500	Glyma.15G022800	5	AT1G51700	AT5G66870
Glyma.06G106500	Glyma.08G298200	5	AT2G02820	AT5G66870
Glyma.06G106500	Glyma.11G242200	5	AT2G22430	AT5G66870
Glyma.06G106500	Glyma.13G136300	5	AT3G09600	AT5G66870
Glyma.06G109000	Glyma.07G178500	4	AT4G37180	AT4G08460
Glyma.06G109000	Glyma.11G047300	4	AT5G67580	AT4G08460
Glyma.06G109200	Glyma.01G216000	1	AT1G12610	AT1G77760
Glyma.06G109200	Glyma.04G039300	1	AT1G45249	AT1G77760
Glyma.06G109200	Glyma.06G149900	1	AT1G76880	AT1G77760
Glyma.06G109200	Glyma.06G124300	1	AT3G52440	AT1G77760
Glyma.06G109200	Glyma.09G284500	1	AT5G23280	AT1G77760
Glyma.06G112600	Glyma.13G279900	5	AT3G15500	AT1G77620
Glyma.06G114000	Glyma.06G114000	8	AT1G01720	AT1G01720
Glyma.06G114000	Glyma.05G160800	8	AT1G29280	AT1G01720
Glyma.06G114000	Glyma.09G184300	8	AT3G12250	AT1G01720
Glyma.06G114000	Glyma.16G031900	8	AT4G01250	AT1G01720
Glyma.06G114300	Glyma.09G184300	3	AT3G12250	AT1G44170
Glyma.06G115100	Glyma.06G114000	8	AT1G01720	AT1G44350
Glyma.06G115100	Glyma.05G234600	8	AT1G25340	AT1G44350
Glyma.06G115100	Glyma.05G160800	8	AT1G29280	AT1G44350
Glyma.06G115100	Glyma.15G022800	8	AT1G51700	AT1G44350
Glyma.06G115100	Glyma.08G298200	8	AT2G02820	AT1G44350
Glyma.06G115100	Glyma.09G184300	8	AT3G12250	AT1G44350
Glyma.06G115100	Glyma.16G031900	8	AT4G01250	AT1G44350
Glyma.06G116700	Glyma.11G047300	4	AT5G67580	AT1G77350
Glyma.06G123800	Glyma.05G160800	8	AT1G29280	AT1G78780
Glyma.06G123800	Glyma.16G031900	8	AT4G01250	AT1G78780
Glyma.06G124300	Glyma.17G095000	9	AT1G59640	AT3G52440
Glyma.06G127400	Glyma.01G216000	1	AT1G12610	AT5G53460
Glyma.06G127400	Glyma.08G042100	1	AT1G25340	AT5G53460
Glyma.06G127400	Glyma.06G124300	1	AT3G52440	AT5G53460
Glyma.06G127700	Glyma.09G184300	3	AT3G12250	AT5G53450
Glyma.06G128700	Glyma.13G136300	2	AT3G09600	AT5G24270
Glyma.06G128700	Glyma.20G149100	2	AT4G14770	AT5G24270
Glyma.06G128700	Glyma.07G178500	2	AT4G37180	AT5G24270
Glyma.06G131600	Glyma.05G160800	8	AT1G29280	AT4G27745
Glyma.06G131600	Glyma.16G031900	8	AT4G01250	AT4G27745
Glyma.06G136000	Glyma.08G298200	8	AT2G02820	AT1G32920
Glyma.06G137100	Glyma.15G022800	5	AT1G51700	AT5G54160
Glyma.06G137100	Glyma.13G136300	5	AT3G09600	AT5G54160
Glyma.06G137300	Glyma.15G022800	5	AT1G51700	AT5G54160
Glyma.06G137300	Glyma.13G136300	5	AT3G09600	AT5G54160
Glyma.06G138100	Glyma.06G124300	1	AT3G52440	AT4G35580
Glyma.06G138100	Glyma.01G143500	1	AT5G62020	AT4G35580
Glyma.06G138500	Glyma.02G080200	6	AT2G33710	AT4G27585
Glyma.06G139300	Glyma.08G298200	5	AT2G02820	AT5G24660
Glyma.06G139300	Glyma.11G242200	5	AT2G22430	AT5G24660
Glyma.06G139300	Glyma.13G136300	5	AT3G09600	AT5G24660
Glyma.06G139800	Glyma.05G234600	8	AT1G25340	AT3G14172
Glyma.06G139800	Glyma.15G022800	8	AT1G51700	AT3G14172
Glyma.06G139800	Glyma.16G031900	8	AT4G01250	AT3G14172
Glyma.06G142900	Glyma.06G114000	8	AT1G01720	AT5G05250
Glyma.06G142900	Glyma.17G240100	8	AT1G46768	AT5G05250
Glyma.06G142900	Glyma.08G298200	8	AT2G02820	AT5G05250
Glyma.06G142900	Glyma.09G184300	8	AT3G12250	AT5G05250
Glyma.06G143000	Glyma.20G149100	2	AT4G14770	AT5G05270
Glyma.06G146400	Glyma.08G298200	5	AT2G02820	AT5G64860
Glyma.06G146400	Glyma.13G136300	5	AT3G09600	AT5G64860
Glyma.06G146400	Glyma.13G279900	5	AT3G15500	AT5G64860
Glyma.06G148400	Glyma.06G114000	8	AT1G01720	AT5G61890
Glyma.06G148400	Glyma.05G234600	8	AT1G25340	AT5G61890
Glyma.06G148400	Glyma.05G160800	8	AT1G29280	AT5G61890
Glyma.06G148400	Glyma.15G022800	8	AT1G51700	AT5G61890
Glyma.06G148400	Glyma.08G298200	8	AT2G02820	AT5G61890
Glyma.06G148400	Glyma.16G031900	8	AT4G01250	AT5G61890
Glyma.06G153600	Glyma.13G136300	6	AT3G09600	AT2G13650
Glyma.06G153600	Glyma.20G149100	6	AT4G14770	AT2G13650
Glyma.06G154400	Glyma.09G184300	3	AT3G12250	AT5G64530
Glyma.06G155100	Glyma.09G184300	3	AT3G12250	AT5G63970
Glyma.06G155200	Glyma.17G094400	1	AT1G74840	AT5G17850
Glyma.06G155200	Glyma.06G124300	1	AT3G52440	AT5G17850
Glyma.06G155200	Glyma.09G038300	1	AT4G16150	AT5G17850
Glyma.06G156700	Glyma.20G149100	2	AT4G14770	AT5G09220
Glyma.06G156700	Glyma.07G178500	2	AT4G37180	AT5G09220
Glyma.06G157500	Glyma.13G136300	5	AT3G09600	AT4G33490
Glyma.06G162400	Glyma.14G217700	9	AT1G19850	AT3G59880
Glyma.06G162400	Glyma.16G031900	9	AT4G01250	AT3G59880
Glyma.06G162500	Glyma.13G136300	2	AT3G09600	AT5G07350
Glyma.06G169400	Glyma.08G298200	5	AT2G02820	AT3G01930
Glyma.06G169400	Glyma.11G242200	5	AT2G22430	AT3G01930
Glyma.06G170100	Glyma.09G184300	3	AT3G12250	AT1G67340
Glyma.06G172600	Glyma.16G031900	8	AT4G01250	AT1G13440
Glyma.06G175400	Glyma.20G149100	6	AT4G14770	AT4G24770
Glyma.06G177700	Glyma.13G136300	5	AT3G09600	AT5G50180
Glyma.06G179200	Glyma.05G234600	8	AT1G25340	AT5G40390
Glyma.06G179200	Glyma.05G160800	8	AT1G29280	AT5G40390
Glyma.06G179200	Glyma.09G184300	8	AT3G12250	AT5G40390
Glyma.06G179200	Glyma.16G031900	8	AT4G01250	AT5G40390
Glyma.06G182900	Glyma.13G136300	5	AT3G09600	AT1G62400
Glyma.06G183000	Glyma.20G149100	2	AT4G14770	AT2G36330
Glyma.06G183900	Glyma.13G136300	6	AT3G09600	AT3G48000
Glyma.06G184300	Glyma.13G136300	2	AT3G09600	AT5G62865
Glyma.06G185300	Glyma.15G022800	5	AT1G51700	AT5G14920
Glyma.06G185400	Glyma.05G234600	8	AT1G25340	AT5G65200
Glyma.06G185400	Glyma.15G022800	8	AT1G51700	AT5G65200
Glyma.06G185400	Glyma.08G298200	8	AT2G02820	AT5G65200
Glyma.06G185400	Glyma.16G031900	8	AT4G01250	AT5G65200
Glyma.06G187600	Glyma.13G136300	2	AT3G09600	AT1G74840
Glyma.06G187600	Glyma.07G178500	2	AT4G37180	AT1G74840
Glyma.06G189400	Glyma.02G080200	6	AT2G33710	AT1G74780
Glyma.06G191400	Glyma.05G195000	9	AT1G01720	AT3G47780
Glyma.06G191400	Glyma.14G217700	9	AT1G19850	AT3G47780
Glyma.06G191400	Glyma.17G094400	9	AT1G74840	AT3G47780
Glyma.06G191400	Glyma.06G187600	9	AT1G74840	AT3G47780
Glyma.06G191400	Glyma.16G031900	9	AT4G01250	AT3G47780
Glyma.06G191400	Glyma.08G018300	9	AT4G23550	AT3G47780
Glyma.06G191900	Glyma.13G136300	6	AT3G09600	AT1G74510
Glyma.06G191900	Glyma.09G184300	6	AT3G12250	AT1G74510
Glyma.06G195500	Glyma.07G178500	4	AT4G37180	AT5G61430
Glyma.06G196200	Glyma.07G178500	4	AT4G37180	AT5G61380
Glyma.06G196300	Glyma.07G178500	4	AT4G37180	AT3G29100
Glyma.06G196400	Glyma.15G022800	5	AT1G51700	AT1G68710
Glyma.06G197600	Glyma.16G031900	9	AT4G01250	AT1G74360
Glyma.06G197600	Glyma.08G018300	9	AT4G23550	AT1G74360
Glyma.06G200000	Glyma.09G184300	3	AT3G12250	AT5G07830
Glyma.06G202300	Glyma.02G080200	6	AT2G33710	AT5G07990
Glyma.06G202300	Glyma.09G184300	6	AT3G12250	AT5G07990
Glyma.06G208200	Glyma.07G178500	4	AT4G37180	AT1G74030
Glyma.06G211500	Glyma.02G080200	6	AT2G33710	AT5G19950
Glyma.06G211500	Glyma.13G136300	6	AT3G09600	AT5G19950
Glyma.06G211500	Glyma.09G184300	6	AT3G12250	AT5G19950
Glyma.06G214300	Glyma.07G178500	4	AT4G37180	AT3G17900
Glyma.06G215700	Glyma.02G080200	6	AT2G33710	AT5G20060
Glyma.06G215700	Glyma.13G136300	6	AT3G09600	AT5G20060
Glyma.06G216500	Glyma.14G217700	9	AT1G19850	AT5G25940
Glyma.06G221300	Glyma.13G136300	6	AT3G09600	AT2G24220
Glyma.06G221300	Glyma.09G184300	6	AT3G12250	AT2G24220
Glyma.06G223300	Glyma.05G195000	9	AT1G01720	AT4G30860
Glyma.06G223300	Glyma.14G217700	9	AT1G19850	AT4G30860
Glyma.06G223300	Glyma.16G031900	9	AT4G01250	AT4G30860
Glyma.06G223300	Glyma.08G018300	9	AT4G23550	AT4G30860
Glyma.06G230400	Glyma.11G047300	4	AT5G67580	AT1G53300
Glyma.06G234300	Glyma.07G178500	4	AT4G37180	AT3G15070
Glyma.06G236100	Glyma.09G184300	3	AT3G12250	AT3G15180
Glyma.06G239500	Glyma.09G184300	3	AT3G12250	AT3G50740
Glyma.06G240000	Glyma.09G184300	6	AT3G12250	AT2G44760
Glyma.06G246300	Glyma.09G184300	6	AT3G12250	AT4G38980
Glyma.06G248900	Glyma.16G167500	2	AT1G76890	AT4G27410
Glyma.06G249300	Glyma.09G184300	6	AT3G12250	AT3G15520
Glyma.06G261400	Glyma.08G298200	5	AT2G02820	AT5G17680
Glyma.06G265500	Glyma.09G184300	3	AT3G12250	AT5G48150
Glyma.06G265600	Glyma.08G042100	1	AT1G25340	AT5G54590
Glyma.06G265600	Glyma.17G094400	1	AT1G74840	AT5G54590
Glyma.06G265600	Glyma.06G124300	1	AT3G52440	AT5G54590
Glyma.06G265700	Glyma.05G160800	8	AT1G29280	AT4G27250
Glyma.06G265700	Glyma.15G022800	8	AT1G51700	AT4G27250
Glyma.06G265700	Glyma.06G187600	8	AT1G74840	AT4G27250
Glyma.06G265700	Glyma.09G184300	8	AT3G12250	AT4G27250
Glyma.06G265700	Glyma.16G031900	8	AT4G01250	AT4G27250
Glyma.06G265800	Glyma.17G240100	5	AT1G46768	AT5G54630
Glyma.06G265800	Glyma.11G242200	5	AT2G22430	AT5G54630
Glyma.06G265800	Glyma.13G279900	5	AT3G15500	AT5G54630
Glyma.06G269400	Glyma.07G178500	2	AT4G37180	AT5G54750
Glyma.06G270000	Glyma.05G160800	8	AT1G29280	AT3G20570
Glyma.06G270000	Glyma.15G022800	8	AT1G51700	AT3G20570
Glyma.06G270000	Glyma.08G298200	8	AT2G02820	AT3G20570
Glyma.06G270000	Glyma.09G184300	8	AT3G12250	AT3G20570
Glyma.06G270000	Glyma.16G031900	8	AT4G01250	AT3G20570
Glyma.06G276900	Glyma.09G184300	3	AT3G12250	AT3G58640
Glyma.06G284200	Glyma.07G178500	4	AT4G37180	AT3G58590
Glyma.06G284900	Glyma.04G249000	5	AT1G01720	AT3G58120
Glyma.06G284900	Glyma.06G114000	5	AT1G01720	AT3G58120
Glyma.06G284900	Glyma.13G136300	5	AT3G09600	AT3G58120
Glyma.06G285900	Glyma.15G022800	5	AT1G51700	AT1G28510
Glyma.06G285900	Glyma.13G136300	5	AT3G09600	AT1G28510
Glyma.06G288700	Glyma.11G047300	4	AT5G67580	AT5G53070
Glyma.06G289300	Glyma.17G094400	1	AT1G74840	AT2G20570
Glyma.06G290000	Glyma.09G184300	3	AT3G12250	AT5G44210
Glyma.06G293200	Glyma.16G167500	2	AT1G76890	AT4G28290
Glyma.06G296800	Glyma.09G184300	3	AT3G12250	AT4G03390
Glyma.06G302800	Glyma.13G136300	2	AT3G09600	AT4G27130
Glyma.06G303600	Glyma.07G178500	4	AT4G37180	AT5G20570
Glyma.06G305200	Glyma.06G114000	5	AT1G01720	AT3G21690
Glyma.06G305200	Glyma.04G249000	5	AT1G01720	AT3G21690
Glyma.06G305200	Glyma.15G022800	5	AT1G51700	AT3G21690
Glyma.06G305200	Glyma.08G298200	5	AT2G02820	AT3G21690
Glyma.06G305200	Glyma.11G242200	5	AT2G22430	AT3G21690
Glyma.06G305200	Glyma.13G136300	5	AT3G09600	AT3G21690
Glyma.06G306000	Glyma.16G167500	2	AT1G76890	AT1G05170
Glyma.06G306000	Glyma.20G149100	2	AT4G14770	AT1G05170
Glyma.06G306000	Glyma.07G178500	2	AT4G37180	AT1G05170
Glyma.06G307200	Glyma.13G136300	2	AT3G09600	AT5G42570
Glyma.06G310100	Glyma.09G184300	6	AT3G12250	AT1G68620
Glyma.06G310900	Glyma.07G178500	4	AT4G37180	AT5G03650
Glyma.06G310900	Glyma.11G047300	4	AT5G67580	AT5G03650
Glyma.06G317500	Glyma.17G094400	1	AT1G74840	AT5G40770
Glyma.06G317500	Glyma.06G124300	1	AT3G52440	AT5G40770
Glyma.06G320300	Glyma.09G184300	3	AT3G12250	AT1G33970
Glyma.06G321200	Glyma.14G217700	9	AT1G19850	AT5G56220
Glyma.06G321200	Glyma.16G031900	9	AT4G01250	AT5G56220
Glyma.06G321300	Glyma.13G136300	2	AT3G09600	AT4G10100
Glyma.06G321300	Glyma.07G178500	2	AT4G37180	AT4G10100
Glyma.06G323400	Glyma.20G149100	6	AT4G14770	AT2G43280
Glyma.06G325400	Glyma.16G167500	2	AT1G76890	AT1G52370
Glyma.06G325400	Glyma.13G136300	2	AT3G09600	AT1G52370
Glyma.06G325400	Glyma.20G149100	2	AT4G14770	AT1G52370
Glyma.07G002700	Glyma.13G136300	6	AT3G09600	AT4G27990
Glyma.07G002700	Glyma.09G184300	6	AT3G12250	AT4G27990
Glyma.07G004400	Glyma.08G298200	5	AT2G02820	AT1G66320
Glyma.07G004400	Glyma.13G136300	5	AT3G09600	AT1G66320
Glyma.07G005300	Glyma.02G080200	6	AT2G33710	AT1G79900
Glyma.07G005300	Glyma.09G184300	6	AT3G12250	AT1G79900
Glyma.07G005500	Glyma.13G136300	6	AT3G09600	AT2G17240
Glyma.07G011500	Glyma.04G249000	5	AT1G01720	AT3G21250
Glyma.07G011500	Glyma.06G114000	5	AT1G01720	AT3G21250
Glyma.07G011500	Glyma.15G022800	5	AT1G51700	AT3G21250
Glyma.07G011500	Glyma.08G298200	5	AT2G02820	AT3G21250
Glyma.07G011500	Glyma.13G279900	5	AT3G15500	AT3G21250
Glyma.07G011900	Glyma.06G124300	1	AT3G52440	AT1G17710
Glyma.07G012100	Glyma.14G217700	9	AT1G19850	AT1G51700
Glyma.07G012100	Glyma.16G031900	9	AT4G01250	AT1G51700
Glyma.07G012100	Glyma.08G018300	9	AT4G23550	AT1G51700
Glyma.07G012600	Glyma.16G167500	2	AT1G76890	AT1G51730
Glyma.07G012600	Glyma.07G178500	2	AT4G37180	AT1G51730
Glyma.07G013700	Glyma.14G217700	9	AT1G19850	AT1G51800
Glyma.07G013700	Glyma.16G031900	9	AT4G01250	AT1G51800
Glyma.07G013700	Glyma.08G018300	9	AT4G23550	AT1G51800
Glyma.07G013900	Glyma.06G114000	8	AT1G01720	AT1G14520
Glyma.07G013900	Glyma.05G234600	8	AT1G25340	AT1G14520
Glyma.07G013900	Glyma.08G298200	8	AT2G02820	AT1G14520
Glyma.07G013900	Glyma.09G184300	8	AT3G12250	AT1G14520
Glyma.07G015300	Glyma.17G240100	5	AT1G46768	AT1G51940
Glyma.07G015300	Glyma.15G022800	5	AT1G51700	AT1G51940
Glyma.07G015300	Glyma.13G136300	5	AT3G09600	AT1G51940
Glyma.07G016300	Glyma.05G195000	9	AT1G01720	AT3G16330
Glyma.07G016300	Glyma.14G217700	9	AT1G19850	AT3G16330
Glyma.07G016300	Glyma.08G018300	9	AT4G23550	AT3G16330
Glyma.07G020900	Glyma.02G080200	6	AT2G33710	AT1G16080
Glyma.07G022700	Glyma.20G149100	6	AT4G14770	AT1G16880
Glyma.07G026100	Glyma.09G184300	6	AT3G12250	AT1G80630
Glyma.07G028500	Glyma.01G216000	1	AT1G12610	AT1G15690
Glyma.07G028500	Glyma.08G042100	1	AT1G25340	AT1G15690
Glyma.07G028500	Glyma.17G094400	1	AT1G74840	AT1G15690
Glyma.07G028500	Glyma.06G124300	1	AT3G52440	AT1G15690
Glyma.07G028500	Glyma.09G038300	1	AT4G16150	AT1G15690
Glyma.07G028800	Glyma.09G184300	6	AT3G12250	AT1G15290
Glyma.07G030500	Glyma.13G153200	5	AT2G36270	AT5G20190
Glyma.07G030500	Glyma.13G136300	5	AT3G09600	AT5G20190
Glyma.07G031700	Glyma.06G114000	8	AT1G01720	AT1G80160
Glyma.07G031700	Glyma.15G022800	8	AT1G51700	AT1G80160
Glyma.07G031700	Glyma.06G187600	8	AT1G74840	AT1G80160
Glyma.07G031700	Glyma.09G184300	8	AT3G12250	AT1G80160
Glyma.07G032300	Glyma.14G217700	9	AT1G19850	AT3G15680
Glyma.07G032300	Glyma.16G031900	9	AT4G01250	AT3G15680
Glyma.07G032700	Glyma.07G178500	4	AT4G37180	AT1G52700
Glyma.07G034400	Glyma.13G136300	2	AT3G09600	AT1G80440
Glyma.07G034400	Glyma.09G284300	2	AT5G23280	AT1G80440
Glyma.07G036000	Glyma.09G184300	6	AT3G12250	AT1G72640
Glyma.07G036000	Glyma.20G149100	6	AT4G14770	AT1G72640
Glyma.07G039900	Glyma.09G184300	3	AT3G12250	AT1G17420
Glyma.07G040100	Glyma.06G114000	5	AT1G01720	AT3G14067
Glyma.07G040100	Glyma.04G249000	5	AT1G01720	AT3G14067
Glyma.07G040100	Glyma.17G240100	5	AT1G46768	AT3G14067
Glyma.07G040100	Glyma.08G298200	5	AT2G02820	AT3G14067
Glyma.07G040100	Glyma.13G153200	5	AT2G36270	AT3G14067
Glyma.07G040100	Glyma.13G279900	5	AT3G15500	AT3G14067
Glyma.07G043100	Glyma.06G124300	1	AT3G52440	AT3G14200
Glyma.07G046000	Glyma.03G018800	3	AT2G45680	AT3G14310
Glyma.07G046000	Glyma.09G184300	3	AT3G12250	AT3G14310
Glyma.07G048000	Glyma.14G217700	9	AT1G19850	AT4G35580
Glyma.07G048600	Glyma.08G042100	1	AT1G25340	AT4G10490
Glyma.07G048600	Glyma.17G094400	1	AT1G74840	AT4G10490
Glyma.07G048600	Glyma.06G124300	1	AT3G52440	AT4G10490
Glyma.07G050800	Glyma.08G042100	1	AT1G25340	AT4G00820
Glyma.07G050800	Glyma.06G124300	1	AT3G52440	AT4G00820
Glyma.07G051000	Glyma.14G217700	9	AT1G19850	AT1G01140
Glyma.07G051000	Glyma.17G094400	9	AT1G74840	AT1G01140
Glyma.07G051000	Glyma.06G187600	9	AT1G74840	AT1G01140
Glyma.07G051000	Glyma.16G031900	9	AT4G01250	AT1G01140
Glyma.07G051000	Glyma.09G038300	9	AT4G16150	AT1G01140
Glyma.07G051000	Glyma.09G284500	9	AT5G23280	AT1G01140
Glyma.07G051800	Glyma.13G136300	6	AT3G09600	AT2G46690
[truncated: 4,209 more rows]
